# Supplementary material for: Two New Rhizobiales Species Isolated from Root Nodules of Common Sainfoin (Onobrychis viciifolia) Show Different Plant Colonization Strategies
Source: Microbiol Spectr. 2022 Aug 25;10(5):e01099-22. doi: 10.1128/spectrum.01099-22 (PMC9603459; doi:10.1128/spectrum.01099-22)
Supplement: Supplemental file 2 — Table S1. Download spectrum.01099-22-s0002.xls, XLS file, 16.0 MB [file spectrum.01099-22-s0002.xls]

## Sheet: OM4_ANNOT
LOCUS_TAG	GENOME_START	GENOME_END	TYPE	NAME	GENOME_PART	KEGG	PHAGE/PLP	ISLAND	SYMB ISLAND	PGPT	PGPT_CATEGORY_L3	PGPT_CATEGORY_L4	PGPT_CATEGORY_L5	PGPT_CATEGORY_L6	CORE (>=22)	ACCESS (21-10)	CLOUD (9-2)	UNIQUE
MERSPOM4_00001	1	1473	CDS	Chromosomal replication initiator protein DnaA	C	K02313	0	0	0	1	STRESS CONTROL/BIOCONTROL	UNIVERSAL STRESS RESPONSE	STRESS SIGNALING PROTEINS	STRESS SIGNAL-CELL GROWTH SIGNALING	1	0	0	0
MERSPOM4_00002	1772	2890	CDS	Beta sliding clamp	C	K02338	0	0	0	0					1	0	0	0
MERSPOM4_00003	2916	4079	CDS	DNA replication and repair protein RecF	C	K03629	0	0	0	0					1	0	0	0
MERSPOM4_00004	4200	4955	CDS	putative adenylyltransferase/sulfurtransferase MoeZ	C	K21147	0	0	0	0					1	0	0	0
MERSPOM4_00005	5030	5440	CDS	hypothetical protein	C	K03828	0	0	0	0					0	0	1	0
MERSPOM4_00006	5464	6465	CDS	Glycerate dehydrogenase	C	K00015	0	0	0	1	COLONIZING PLANT SYSTEM	PLANT DERIVED SUBSTRATE USAGE	PLANT DERIVED ORGANIC ACID UTILIZATION	PLANT DERIVED OXALIC ACID DERIVATE UTILIZATION	1	0	0	0
MERSPOM4_00007	6597	7181	CDS	hypothetical protein	C	K20742	0	0	0	1	COLONIZING PLANT SYSTEM	PLANT DERIVED SUBSTRATE USAGE	PLANT DERIVED AMINO ACID DEPENDENT PATHWAYS	PLANT DERIVED PEPTIDE METABOLISM	1	0	0	0
MERSPOM4_00008	7244	7675	CDS	hypothetical protein	C	K09826	0	0	0	1	BIO-FERTILIZATION	IRON ACQUISITION	IRON ACQUISITION-OTHER TRANSPORT SYSTEMS	IRON ACQUISITION-IRON UPTAKE REGULATION	1	0	0	0
MERSPOM4_00009	7918	8436	CDS	3-hydroxydecanoyl-[acyl-carrier-protein] dehydratase	C	K01716	0	0	0	0					1	0	0	0
MERSPOM4_00010	8551	9771	CDS	3-oxoacyl-[acyl-carrier-protein] synthase 1	C	K09458	0	0	0	1	PHYTOHORMONE/PLANT SIGNAL PRODUCTION	PLANT SIGNALLING VOLATILES	PLANT SIGNAL-VOLATILE RELATED METABOLISM	PLANT SIGNAL-VOLATILE RELATED FATTY ACID PATHWAY	1	0	0	0
MERSPOM4_00011	9784	10596	CDS	Enoyl-[acyl-carrier-protein] reductase [NADH] FabI	C	K00208	0	0	0	1	PHYTOHORMONE/PLANT SIGNAL PRODUCTION	PLANT SIGNALLING VOLATILES	PLANT SIGNAL-VOLATILE RELATED METABOLISM	PLANT SIGNAL-VOLATILE RELATED FATTY ACID PATHWAY	1	0	0	0
MERSPOM4_00012	10639	11652	CDS	Ribosomal RNA small subunit methyltransferase C	C	K00564	0	0	0	0					1	0	0	0
MERSPOM4_00013	11744	13891	CDS	Polyribonucleotide nucleotidyltransferase	C	K00962	0	0	0	0					1	0	0	0
MERSPOM4_00014	14299	14568	CDS	30S ribosomal protein S15	C	K02956	0	0	0	0					1	0	0	0
MERSPOM4_00015	14751	15845	CDS	Cobalt/magnesium transport protein CorA	C	K03284	0	0	0	1	STRESS CONTROL/BIOCONTROL	NEUTRALIZING ABIOTIC STRESS	SALINITY STRESS	SALINITY STRESS-MAGNESIUM TRANSPORT	1	0	0	0
MERSPOM4_00016	15891	16853	CDS	tRNA pseudouridine synthase B	C	K03177	0	0	0	0					1	0	0	0
MERSPOM4_00017	16853	17290	CDS	Ribosome-binding factor A	C	K02834	0	0	0	0					1	0	0	0
MERSPOM4_00018	17416	19980	CDS	Translation initiation factor IF-2	C	K02519	0	0	0	0					1	0	0	0
MERSPOM4_00019	19977	20627	CDS	hypothetical protein	C	K07742	0	0	0	0					1	0	0	0
MERSPOM4_00020	20666	22261	CDS	Transcription termination/antitermination protein NusA	C	K02600	0	0	0	0					1	0	0	0
MERSPOM4_00021	22309	22953	CDS	Ribosome maturation factor RimP	C	K09748	0	0	0	0					1	0	0	0
MERSPOM4_00022	23252	23416	CDS	hypothetical protein	C	NA	0	0	0	0					0	1	0	0
MERSPOM4_00023	23497	24198	CDS	tRNA (guanine-N(7)-)-methyltransferase	C	K03439	0	0	0	0					1	0	0	0
MERSPOM4_00024	24210	25499	CDS	S-adenosylmethionine synthase	C	K00789	0	0	0	1	COLONIZING PLANT SYSTEM	PLANT DERIVED SUBSTRATE USAGE	PLANT DERIVED AMINO ACID UTILIZATION	PLANT DERIVED METHIONINE DEGRADATION	1	0	0	0
MERSPOM4_00025	25847	26266	CDS	hypothetical protein	C	K22300	0	0	0	0					1	0	0	0
MERSPOM4_00026	26404	28008	CDS	Apolipoprotein N-acyltransferase	C	K03820	0	0	0	1	COMPETITIVE EXCLUSION	CELL WALL/MEMBRANE REMODELLING/DEGRADATION	OTHER CELL MEMBRANE REMODELLING PROTEINS	REMODELLING-LIPOPROTEIN METABOLSIM	1	0	0	0
MERSPOM4_00027	28349	29047	CDS	hypothetical protein	C	K21885	0	0	0	1	PHYTO-REMEDIATION	HEAVY METAL DETOXIFICATION	CADMIUM RESISTANCE	CADMIUM RESISTANCE-CADMIUM HOMEOSTASIS	0	0	1	0
MERSPOM4_00028	29171	30643	CDS	6-hydroxy-D-nicotine oxidase	C	K22395	0	0	0	0					0	0	1	0
MERSPOM4_00029	30922	31392	CDS	hypothetical protein	C	K04750	0	0	0	1	PUTATIVE-POLYCYCLIC AROMATIC HYDROCARBON CATABOLISM	PUTATIVE-POLYCYCLIC AROMATIC HYDROCARBON CATABOLISM-1	PUTATIVE-POLYCYCLIC AROMATIC HYDROCARBON CATABOLISM-2	PUTATIVE-POLYCYCLIC AROMATIC HYDROCARBON CATABOLISM-3	0	1	0	0
MERSPOM4_00030	31410	32483	CDS	hypothetical protein	C	K06189	0	0	0	1	PHYTO-REMEDIATION	HEAVY METAL DETOXIFICATION	COBALT RESISTANCE	COBALT RESISTANCE-COBALT TRANSPORT	1	0	0	0
MERSPOM4_00031	32511	33017	CDS	Endoribonuclease YbeY	C	K07042	0	0	0	0					1	0	0	0
MERSPOM4_00032	33030	34079	CDS	PhoH-like protein	C	K06217	0	0	0	1	BIO-FERTILIZATION	PHOSPHATE SOLUBILIZATION	P-SOLUBILISATION-PHOSPHATE METABOLISM	P-SOLUBILISATION-PHOSPAHTE HOMEOSTASIS/REGULATION	1	0	0	0
MERSPOM4_00033	34106	35515	CDS	tRNA-2-methylthio-N(6)-dimethylallyladenosine synthase	C	K06168	0	0	0	1	PHYTOHORMONE/PLANT SIGNAL PRODUCTION	CYTOKININS/DERIVATE PRODUCTION	CYTOKININ METABOLISM	CYTOKININ BIOSYNTHESIS	1	0	0	0
MERSPOM4_00034	35632	36432	CDS	hypothetical protein	C	K22617	0	0	0	1	STRESS CONTROL/BIOCONTROL	NEUTRALIZING ABIOTIC STRESS	ACIDIC STRESS	ACIDIC STRESS-ORNITHINE LIPIDS BIOSYNTHESIS	1	0	0	0
MERSPOM4_00035	36578	37072	CDS	Mycothiol acetyltransferase	C	K03789	0	0	0	0					1	0	0	0
MERSPOM4_00036	37072	37761	CDS	tRNA threonylcarbamoyladenosine biosynthesis protein TsaB	C	K14742	0	0	0	0					1	0	0	0
MERSPOM4_00037	37941	38981	CDS	hypothetical protein	C	K09947	0	0	0	0					1	0	0	0
MERSPOM4_00038	39050	40129	CDS	hypothetical protein	C	K07338	0	0	0	0					1	0	0	0
MERSPOM4_00039	40129	41736	CDS	hypothetical protein	C	K00428	0	0	0	0					1	0	0	0
MERSPOM4_00040	41749	42234	CDS	Bacterioferritin	C	K03594	0	0	0	1	BIO-FERTILIZATION	IRON ACQUISITION	IRON ACQUISITION-OTHER TRANSPORT SYSTEMS	IRON ACQUISITION-RELATED PROTEINS-FERRITIN	1	0	0	0
MERSPOM4_00041	42200	42511	CDS	hypothetical protein	C	K02192	0	0	0	1	BIO-FERTILIZATION	IRON ACQUISITION	IRON ACQUISITION-OTHER TRANSPORT SYSTEMS	IRON ACQUISITION-BACTERIOFERRITIN-ASSOCIATED FERREDOXIN	1	0	0	0
MERSPOM4_00042	42649	43947	CDS	hypothetical protein	C	K07231	0	0	0	0					1	0	0	0
MERSPOM4_00043	44395	45648	CDS	Rhodocoxin reductase	C	K00529	0	0	0	1	PHYTO-REMEDIATION	XENOBIOTICS BIODEGRADATION	DEGRADATION OF OTHER NITRO-COMPOUNDS	CHLOROACETANILIDE DEGRADTION	1	0	0	0
MERSPOM4_00044	45864	47141	CDS	4-aminobutyrate aminotransferase PuuE	C	K07250	0	0	0	1	PHYTOHORMONE/PLANT SIGNAL PRODUCTION	GAMMA-AMINOBUTYRIC ACID/GABA PRODUCTION	GABA METABOLISM	GABA CONVERSION	1	0	0	0
MERSPOM4_00045	47427	48590	CDS	IS4 family transposase ISRm16	C	K07495	0	0	0	1	COMPETITIVE EXCLUSION	BACTERIAL FITNESS	BACTERIAL FITNESS-MOBILE ELEMENTS	TRANSPOSASES	0	0	0	1
MERSPOM4_00046	48773	49519	CDS	Oligopeptide transport ATP-binding protein OppF	C	K02032	0	0	0	1	PHYTO-REMEDIATION	HEAVY METAL DETOXIFICATION	NICKEL RESISTANCE	NICKEL RESISTANCE-DDP-TRANSPORT SYSTEM	1	0	0	0
MERSPOM4_00047	49516	50349	CDS	Oligopeptide transport ATP-binding protein OppD	C	K02031	0	0	0	1	PHYTO-REMEDIATION	HEAVY METAL DETOXIFICATION	NICKEL RESISTANCE	NICKEL RESISTANCE-DDP-TRANSPORT SYSTEM	1	0	0	0
MERSPOM4_00048	50360	51280	CDS	putative D%2CD-dipeptide transport system permease protein DdpC	C	K02034	0	0	0	1	PHYTO-REMEDIATION	HEAVY METAL DETOXIFICATION	NICKEL RESISTANCE	NICKEL RESISTANCE-DDP-TRANSPORT SYSTEM	1	0	0	0
MERSPOM4_00049	51277	52344	CDS	Dipeptide transport system permease protein DppB	C	K12369	0	0	0	1	PHYTO-REMEDIATION	HEAVY METAL DETOXIFICATION	NICKEL RESISTANCE	NICKEL RESISTANCE-NICKEL TRANSPORT	0	1	0	0
MERSPOM4_00050	52363	54006	CDS	putative D%2CD-dipeptide-binding periplasmic protein DdpA	C	K02035	0	0	0	1	PHYTO-REMEDIATION	HEAVY METAL DETOXIFICATION	NICKEL RESISTANCE	NICKEL RESISTANCE-DDP-TRANSPORT SYSTEM	1	0	0	0
MERSPOM4_00051	54232	55542	CDS	hypothetical protein	C	K08305	0	0	0	1	COMPETITIVE EXCLUSION	CELL WALL/MEMBRANE REMODELLING/DEGRADATION	PEPTIDOGLYCAN REMODELLING	REMODELLING-MUREIN TRANSGLYCOSYLASE ACTIVITY	1	0	0	0
MERSPOM4_00052	55681	56286	CDS	Recombination protein RecR	C	K06187	0	0	0	0					1	0	0	0
MERSPOM4_00053	56369	57280	CDS	hypothetical protein	C	K01449	0	0	0	0					0	0	1	0
MERSPOM4_00054	57539	57862	CDS	Nucleoid-associated protein	C	K09747	0	0	0	0					1	0	0	0
MERSPOM4_00055	57886	59730	CDS	hypothetical protein	C	K02343	0	0	0	0					1	0	0	0
MERSPOM4_00056	60182	60601	CDS	hypothetical protein	C	K02503	0	0	0	0					1	0	0	0
MERSPOM4_00057	60636	61577	CDS	NADH pyrophosphatase	C	K03426	0	0	0	1	STRESS CONTROL/BIOCONTROL	NEUTRALIZING ABIOTIC STRESS	NITROSATIVE/OXIDATIVE STRESS/ROS SCAVENGING	OXIDATIVE STRESS-VITAMIN B3/NIACIN BIOSYNTHESIS	1	0	0	0
MERSPOM4_00058	61596	61889	CDS	hypothetical protein	C	NA	0	0	0	NA					0	0	1	0
MERSPOM4_00059	61930	62583	CDS	hypothetical protein	C	K00799	0	0	0	1	STRESS CONTROL/BIOCONTROL	NEUTRALIZING ABIOTIC STRESS	NITROSATIVE/OXIDATIVE STRESS/ROS SCAVENGING	DETOXIFICATION OF PEROXIDIZED COMPOUNDS	0	1	0	0
MERSPOM4_00060	62730	63533	CDS	hypothetical protein	C	K24083	0	0	0	0					0	0	1	0
MERSPOM4_00061	63578	64441	CDS	Bifunctional chorismate mutase/prephenate dehydratase	C	K04518	0	0	0	0					1	0	0	0
MERSPOM4_00062	64469	65197	CDS	3-deoxy-manno-octulosonate cytidylyltransferase	C	K00979	0	0	0	1	COLONIZING PLANT SYSTEM	SURFACE ATTACHMENT	SURFACE ATTACHMENT-LPS/LIPID/IVA METABOLISM	SURFACE ATTACHMENT-LPS-8-AMINO-3/8-DIDEOXY-D-MANNO-OCTULOSONIC ACID MODIFICATION	1	0	0	0
MERSPOM4_00063	65391	66044	CDS	hypothetical protein	C	K08738	0	0	0	1	BIO-FERTILIZATION	IRON ACQUISITION	IRON ACQUISITION-IRON HOMOEOSTASIS	IRON HOMEOSTASIS-OTHER CYTOCHROME-RELATED PROTEINS	1	0	0	0
MERSPOM4_00064	66204	68084	CDS	hypothetical protein	C	K13893	0	0	0	1	STRESS CONTROL/BIOCONTROL	NEUTRALIZING BIOTIC STRESS	BACTERICIDAL COMPOUNDS/ANTIBIOTICS	BACTERICIDAL-SIDEROMYCINS/MICROCINS	0	1	0	0
MERSPOM4_00065	68084	69970	CDS	hypothetical protein	C	K13893	0	0	0	1	STRESS CONTROL/BIOCONTROL	NEUTRALIZING BIOTIC STRESS	BACTERICIDAL COMPOUNDS/ANTIBIOTICS	BACTERICIDAL-SIDEROMYCINS/MICROCINS	0	1	0	0
MERSPOM4_00066	70001	71095	CDS	Inner membrane ABC transporter permease protein YejB	C	K13894	0	0	0	1	STRESS CONTROL/BIOCONTROL	NEUTRALIZING BIOTIC STRESS	BACTERICIDAL COMPOUNDS/ANTIBIOTICS	BACTERICIDAL-SIDEROMYCINS/MICROCINS	1	0	0	0
MERSPOM4_00067	71095	72234	CDS	Inner membrane ABC transporter permease protein YejE	C	K13895	0	0	0	1	STRESS CONTROL/BIOCONTROL	NEUTRALIZING BIOTIC STRESS	BACTERICIDAL COMPOUNDS/ANTIBIOTICS	BACTERICIDAL-SIDEROMYCINS/MICROCINS	1	0	0	0
MERSPOM4_00068	72231	73862	CDS	putative ABC transporter ATP-binding protein YejF	C	K13896	0	0	0	1	STRESS CONTROL/BIOCONTROL	NEUTRALIZING BIOTIC STRESS	BACTERICIDAL COMPOUNDS/ANTIBIOTICS	BACTERICIDAL-SIDEROMYCINS/MICROCINS	1	0	0	0
MERSPOM4_00069	73891	74832	CDS	Glyoxylate/hydroxypyruvate reductase A	C	K12972	0	0	0	1	COLONIZING PLANT SYSTEM	PLANT DERIVED SUBSTRATE USAGE	PLANT DERIVED ORGANIC ACID UTILIZATION	PLANT DERIVED GlYOXULATE UTILIZATION	1	0	0	0
MERSPOM4_00070	74934	75293	CDS	hypothetical protein	C	K02665	0	0	0	1	COLONIZING PLANT SYSTEM	MOTILITY/CHEMOTAXIS	PILUS/FIMBRIAE SYSTEM	PILUS SYSTEM	0	1	0	0
MERSPOM4_00071	75510	76520	CDS	hypothetical protein	C	K07577	0	0	0	0					1	0	0	0
MERSPOM4_00072	76740	78356	CDS	DNA ligase	C	K10747	0	0	0	0					1	0	0	0
MERSPOM4_00073	78445	79653	CDS	hypothetical protein	C	K03195	0	0	0	1	COMPETITIVE EXCLUSION	BACTERIAL SECRETION	TYPE IV SECRETION SYSTEMS	T4SS-CONJUGAL DNA-PROTEIN TRANSFER	0	0	1	0
MERSPOM4_00074	79993	80068	tRNA	tRNA-Thr(cgt)	C	NA	0	0	0	NA					0	0	0	0
MERSPOM4_00075	80893	82014	CDS	Aldose sugar dehydrogenase YliI	C	K21430	0	0	0	1	COLONIZING PLANT SYSTEM	PLANT DERIVED SUBSTRATE USAGE	PLANT DERIVED CARBOHYDRATE-HEXOSES UTILIZATION	PLANT DERIVED ALDOSE DEGRADATION	0	0	1	0
MERSPOM4_00076	82488	82913	CDS	Flavohemoprotein	C	K05916	0	0	0	1	STRESS CONTROL/BIOCONTROL	NEUTRALIZING ABIOTIC STRESS	NITROSATIVE/OXIDATIVE STRESS/ROS SCAVENGING	NITRIC OXIDE REDUCTION	0	0	1	0
MERSPOM4_00077	82976	83302	CDS	hypothetical protein	C	K09476	0	0	0	1	STRESS CONTROL/BIOCONTROL	NEUTRALIZING ABIOTIC STRESS	NITROSATIVE/OXIDATIVE STRESS/ROS SCAVENGING	NITROSATIVE/OXIDATIVE STRESS/ROS REGULATORY PROTEINS	0	0	1	0
MERSPOM4_00078	83429	83962	CDS	hypothetical protein	C	NA	0	0	0	NA					0	0	1	0
MERSPOM4_00079	84090	84329	CDS	hypothetical protein	C	NA	0	0	0	NA					0	1	0	0
MERSPOM4_00080	84354	85184	CDS	Oligopeptide transport ATP-binding protein OppF	C	K12372	0	0	0	1	PHYTO-REMEDIATION	HEAVY METAL DETOXIFICATION	NICKEL RESISTANCE	NICKEL RESISTANCE-NICKEL TRANSPORT	1	0	0	0
MERSPOM4_00081	85181	86056	CDS	Dipeptide transport ATP-binding protein DppD	C	K02031	0	0	0	1	PHYTO-REMEDIATION	HEAVY METAL DETOXIFICATION	NICKEL RESISTANCE	NICKEL RESISTANCE-DDP-TRANSPORT SYSTEM	1	0	0	0
MERSPOM4_00082	86059	86976	CDS	Dipeptide transport system permease protein DppC	C	K12370	0	0	0	1	PHYTO-REMEDIATION	HEAVY METAL DETOXIFICATION	NICKEL RESISTANCE	NICKEL RESISTANCE-NICKEL TRANSPORT	0	1	0	0
MERSPOM4_00083	86978	87985	CDS	Dipeptide transport system permease protein DppB	C	K12369	0	0	0	1	PHYTO-REMEDIATION	HEAVY METAL DETOXIFICATION	NICKEL RESISTANCE	NICKEL RESISTANCE-NICKEL TRANSPORT	0	1	0	0
MERSPOM4_00084	88044	89636	CDS	Periplasmic dipeptide transport protein	C	K12368	0	0	0	1	PHYTO-REMEDIATION	HEAVY METAL DETOXIFICATION	NICKEL RESISTANCE	NICKEL RESISTANCE-NICKEL TRANSPORT	0	1	0	0
MERSPOM4_00085	89786	89956	CDS	hypothetical protein	C	NA	0	0	0	NA					0	0	1	0
MERSPOM4_00086	90067	91929	CDS	Long-chain-fatty-acid--CoA ligase	C	K01897	0	0	0	1	PHYTOHORMONE/PLANT SIGNAL PRODUCTION	PLANT SIGNALLING VOLATILES	PLANT SIGNAL-VOLATILE RELATED METABOLISM	PLANT SIGNAL-VOLATILE RELATED FATTY ACID PATHWAY	1	0	0	0
MERSPOM4_00087	91938	92681	CDS	hypothetical protein	C	K22843	0	0	0	0					0	0	1	0
MERSPOM4_00088	92686	93408	CDS	Phosphoglycolate phosphatase	C	K01091	0	0	0	1	BIO-FERTILIZATION	PHOSPHATE SOLUBILIZATION	P-SOLUBILISATION-ORGANIC ACID METABOLISM	P-SOLUBILISATION-GLYCOLIC ACID BIOSYNTHESIS	1	0	0	0
MERSPOM4_00089	93414	95057	CDS	Glucose-6-phosphate isomerase	C	K01810	0	0	0	1	COLONIZING PLANT SYSTEM	PLANT DERIVED SUBSTRATE USAGE	PLANT DERIVED CARBOHYDRATE-HEXOSES UTILIZATION	PLANT DERIVED GLUCOSE DEGRADATION	1	0	0	0
MERSPOM4_00090	95333	96826	CDS	HTH-type transcriptional regulator TauR	C	K00375	0	0	0	1	COLONIZING PLANT SYSTEM	PLANT DERIVED SUBSTRATE USAGE	PLANT DERIVED SUGAR ALCOHOL UTILIZATION	PLANT DERIVED INOSITOL DERIVATE DEGRADATION	1	0	0	0
MERSPOM4_00091	97113	98702	CDS	Glycine betaine methyltransferase	C	K14083	0	0	0	0					1	0	0	0
MERSPOM4_00092	98724	99119	CDS	hypothetical protein	C	NA	0	0	0	NA					1	0	0	0
MERSPOM4_00093	99174	100538	CDS	putative chromate transport protein	C	K07240	0	0	0	1	PHYTO-REMEDIATION	HEAVY METAL DETOXIFICATION	CHROMATE RESISTANCE	CHROMATE RESISTANCE-CHR-TRANSPORT SYSTEM	1	0	0	0
MERSPOM4_00094	100535	101353	CDS	hypothetical protein	C	K02439	0	0	0	1	BIO-FERTILIZATION	SULFUR ASSIMILATION/MINERALIZATION	SULFUR METABOLISM	S-METABOLISM-THIOSULFATE DEGRADATION	1	0	0	0
MERSPOM4_00095	101544	101963	CDS	hypothetical protein	C	NA	0	0	0	NA					0	1	0	0
MERSPOM4_00096	102183	103988	CDS	L-arabonate dehydratase	C	K22186	0	0	0	1	COLONIZING PLANT SYSTEM	PLANT DERIVED SUBSTRATE USAGE	PLANT DERIVED CARBOHYDRATE-PENTOSES UTILIZATION	PLANT DERIVED XYLOSE/XYLULOSE DEGRADATION	1	0	0	0
MERSPOM4_00097	104146	104607	CDS	hypothetical protein	C	K09386	0	0	0	0					1	0	0	0
MERSPOM4_00098	104618	105811	CDS	Iron-sulfur cluster carrier protein	C	K03593	0	0	0	0					1	0	0	0
MERSPOM4_00099	106061	106438	CDS	hypothetical protein	C	K08234	0	0	0	0					1	0	0	0
MERSPOM4_00100	106535	107434	CDS	Hydrogen peroxide-inducible genes activator	C	K11921	0	0	0	0					1	0	0	0
MERSPOM4_00101	107569	108048	CDS	NADH-quinone oxidoreductase subunit E	C	K00334	0	0	0	1	COMPETITIVE EXCLUSION	BACTERIAL FITNESS	BACTERIAL FITNESS-ENERGY METABOLISM	AEROBIC RESPIRATION/OXIDATIVE PHOSPHORYLATION	1	0	0	0
MERSPOM4_00102	108045	109604	CDS	Ion-translocating oxidoreductase complex subunit C	C	K00335	0	0	0	1	COMPETITIVE EXCLUSION	BACTERIAL FITNESS	BACTERIAL FITNESS-ENERGY METABOLISM	AEROBIC RESPIRATION/OXIDATIVE PHOSPHORYLATION	1	0	0	0
MERSPOM4_00103	109615	112491	CDS	Putative formate dehydrogenase	C	K00123	0	0	0	1	COLONIZING PLANT SYSTEM	PLANT DERIVED SUBSTRATE USAGE	PLANT DERIVED ORGANIC ACID UTILIZATION	PLANT DERIVED FORMATE UTILIZATION	1	0	0	0
MERSPOM4_00104	112495	113325	CDS	Sulfur carrier protein FdhD	C	K02379	0	0	0	0					1	0	0	0
MERSPOM4_00105	113315	113662	CDS	hypothetical protein	C	K00126	0	0	0	1	COLONIZING PLANT SYSTEM	PLANT DERIVED SUBSTRATE USAGE	PLANT DERIVED ORGANIC ACID UTILIZATION	PLANT DERIVED FORMATE UTILIZATION	1	0	0	0
MERSPOM4_00106	113789	115342	CDS	Putative aminoacrylate hydrolase RutD	C	K01055	0	0	0	1	PHYTO-REMEDIATION	XENOBIOTICS BIODEGRADATION	BENZOATE/DERIVATE DEGRADATION	BENZOATE DEGRADATION VIA b-KETOADIPATE PATHWAY	0	1	0	0
MERSPOM4_00107	115482	115925	CDS	hypothetical protein	C	K01607	0	0	0	1	PHYTO-REMEDIATION	XENOBIOTICS BIODEGRADATION	BENZOATE/DERIVATE DEGRADATION	BENZOATE DEGRADATION VIA b-KETOADIPATE PATHWAY	0	1	0	0
MERSPOM4_00108	116136	116429	CDS	hypothetical protein	C	K01822	0	0	0	1	PHYTO-REMEDIATION	XENOBIOTICS BIODEGRADATION	STEROID/DERIVATE DEGRADATION	EPIANDROSTERONE DEGRADATION	0	0	1	0
MERSPOM4_00109	116440	116754	CDS	hypothetical protein	C	NA	0	0	0	NA					0	0	0	1
MERSPOM4_00110	116935	118362	CDS	Gamma-aminobutyraldehyde dehydrogenase	C	K00137	0	0	0	1	PHYTOHORMONE/PLANT SIGNAL PRODUCTION	GAMMA-AMINOBUTYRIC ACID/GABA PRODUCTION	GABA METABOLISM	GABA BIOSYNTHESIS	1	0	0	0
MERSPOM4_00111	118392	119207	CDS	Inner membrane ABC transporter permease protein YdcV	C	K11070	0	0	0	1	PHYTOHORMONE/PLANT SIGNAL PRODUCTION	BRANCHING INHIBITION	DEBRANCHING-SPERMIDINE/PUTRESCINE METABOLISM	DEBRANCHING-SPERMIDINE/PUTRESCINE TRANSPORT	1	0	0	0
MERSPOM4_00112	119197	120162	CDS	Inner membrane ABC transporter permease protein YdcU	C	K11071	0	0	0	1	PHYTOHORMONE/PLANT SIGNAL PRODUCTION	BRANCHING INHIBITION	DEBRANCHING-SPERMIDINE/PUTRESCINE METABOLISM	DEBRANCHING-SPERMIDINE/PUTRESCINE TRANSPORT	1	0	0	0
MERSPOM4_00113	120398	121396	CDS	Spermidine/putrescine import ATP-binding protein PotA	C	K02052	0	0	0	1	PHYTOHORMONE/PLANT SIGNAL PRODUCTION	BRANCHING INHIBITION	DEBRANCHING-SPERMIDINE/PUTRESCINE METABOLISM	DEBRANCHING-SPERMIDINE/PUTRESCINE TRANSPORT	1	0	0	0
MERSPOM4_00114	121603	122754	CDS	Bifunctional polyhydroxybutyrate synthase / ABC transporter periplasmic binding protein	C	K02055	0	0	0	1	PHYTOHORMONE/PLANT SIGNAL PRODUCTION	BRANCHING INHIBITION	DEBRANCHING-SPERMIDINE/PUTRESCINE METABOLISM	DEBRANCHING-SPERMIDINE/PUTRESCINE TRANSPORT	1	0	0	0
MERSPOM4_00115	122880	123806	CDS	Hydrogen peroxide-inducible genes activator	C	K21703	0	0	0	1	BIO-FERTILIZATION	CARBON DIOXID FIXATION	CO2 FIXATION-RuBisCo	CO2 FIXATION-RuBisCo BIOSYNTHESIS	1	0	0	0
MERSPOM4_00116	123883	124659	CDS	Glycerol-3-phosphate regulon repressor	C	K02444	0	0	0	1	COLONIZING PLANT SYSTEM	PLANT DERIVED SUBSTRATE USAGE	PLANT DERIVED SUGAR ALCOHOL UTILIZATION	PLANT DERIVED GLYCEROL/GLYCEROPHOSPHODIESTER METABOLISM/DEGRADATION	1	0	0	0
MERSPOM4_00117	125089	125973	CDS	Thiamine kinase	C	K07251	0	0	0	1	PHYTOHORMONE/PLANT SIGNAL PRODUCTION	VITAMIN PRODUCTION	VITAMIN B1/THIAMIN METABOLISM	THIAMIN BIOSYNTHESIS	1	0	0	0
MERSPOM4_00118	125970	128423	CDS	4-methylaminobutanoate oxidase (formaldehyde-forming)	C	K00314	0	0	0	0					1	0	0	0
MERSPOM4_00119	128458	129090	CDS	hypothetical protein	C	K24419	0	0	0	0					0	1	0	0
MERSPOM4_00120	129251	130153	CDS	Thiamine kinase	C	K07251	0	0	0	1	PHYTOHORMONE/PLANT SIGNAL PRODUCTION	VITAMIN PRODUCTION	VITAMIN B1/THIAMIN METABOLISM	THIAMIN BIOSYNTHESIS	0	1	0	0
MERSPOM4_00121	130171	131091	CDS	Riboflavin transporter	C	K15270	0	0	0	1	COLONIZING PLANT SYSTEM	OTHER COLONIZATION RELATED PROTEINS	COLONIZATION-HOST INVASION FACTORS	HOST INVASION-SAM/QUEUOSINE/LIPID METABOLISM	1	0	0	0
MERSPOM4_00122	131229	131483	CDS	hypothetical protein	C	NA	0	0	0	NA					0	1	0	0
MERSPOM4_00123	131609	132892	CDS	Cytosine deaminase	C	K01485	0	0	0	1	COLONIZING PLANT SYSTEM	PLANT DERIVED SUBSTRATE USAGE	PLANT DERIVED NUCLEOSIDE METABOLISM	PLANT DERIVED PYRIMIDINE METABOLISM	1	0	0	0
MERSPOM4_00124	132921	134765	CDS	Dihydroxy-acid dehydratase	C	K01687	0	0	0	1	BIO-FERTILIZATION	PHOSPHATE SOLUBILIZATION	P-SOLUBILISATION-ORGANIC ACID METABOLISM	P-SOLUBILISATION-VALERIC ACID BIOSYNTHESIS	1	0	0	0
MERSPOM4_00125	135044	135517	CDS	hypothetical protein	C	K07645	0	0	0	1	BIO-FERTILIZATION	IRON ACQUISITION	IRON ACQUISITION-OTHER TRANSPORT SYSTEMS	IRON ACQUISITION-IRON UPTAKE REGULATION	1	0	0	0
MERSPOM4_00126	135690	137297	CDS	Peptide chain release factor 3	C	K02837	0	0	0	0					1	0	0	0
MERSPOM4_00127	137426	138502	CDS	D-amino acid dehydrogenase	C	K00303	0	0	0	1	STRESS CONTROL/BIOCONTROL	NEUTRALIZING ABIOTIC STRESS	OSMOTIC STRESS	OSMOTIC STRESS-GLYCINE-BETAINE METABOLISM	1	0	0	0
MERSPOM4_00128	138496	139869	CDS	Acylamidase	C	K02433	0	0	0	0					0	1	0	0
MERSPOM4_00129	140038	140838	CDS	Gamma-glutamyl-hercynylcysteine sulfoxide hydrolase	C	K18802	0	0	0	0					0	0	1	0
MERSPOM4_00130	140853	141107	CDS	hypothetical protein	C	NA	0	0	0	NA					1	0	0	0
MERSPOM4_00131	141222	141692	CDS	DNA-binding transcriptional activator DecR	C	K05800	0	0	0	0					1	0	0	0
MERSPOM4_00132	141776	142261	CDS	Deoxyuridine 5'-triphosphate nucleotidohydrolase	C	K01520	0	0	0	1	COLONIZING PLANT SYSTEM	PLANT DERIVED SUBSTRATE USAGE	PLANT DERIVED NUCLEOSIDE METABOLISM	PLANT DERIVED PYRIMIDINE METABOLISM	1	0	0	0
MERSPOM4_00133	142261	142917	CDS	6-phosphogluconate phosphatase	C	K01838	0	0	0	1	COLONIZING PLANT SYSTEM	PLANT DERIVED SUBSTRATE USAGE	PLANT DERIVED CARBOHYDRATE-HEXOSES UTILIZATION	PLANT DERIVED GLUCOSE DEGRADATION	1	0	0	0
MERSPOM4_00134	143004	143858	CDS	hypothetical protein	C	NA	0	0	0	NA					0	0	1	0
MERSPOM4_00135	143928	144731	CDS	putative protein	C	K03417	0	0	0	1	BIO-FERTILIZATION	PHOSPHATE SOLUBILIZATION	P-SOLUBILISATION-ORGANIC ACID METABOLISM	P-SOLUBILISATION-SUCCINIC ACID ACID BIOSYNTHESIS	1	0	0	0
MERSPOM4_00136	144728	145723	CDS	Trans-3-hydroxy-L-proline dehydratase	C	K18384	0	0	0	0					0	1	0	0
MERSPOM4_00137	145973	146749	CDS	hypothetical protein	C	K06203	0	0	0	1	BIO-FERTILIZATION	SULFUR ASSIMILATION/MINERALIZATION	SULFUR METABOLISM	S-METABOLISM-SULFATE TRANSPORT	1	0	0	0
MERSPOM4_00138	146865	147857	CDS	putative sugar kinase YdjH	C	K00856	0	0	0	1	COLONIZING PLANT SYSTEM	PLANT DERIVED SUBSTRATE USAGE	PLANT DERIVED NUCLEOSIDE METABOLISM	PLANT DERIVED PURINE METABOLISM	1	0	0	0
MERSPOM4_00139	148039	150318	CDS	NADP-dependent malic enzyme	C	K00027	0	0	0	1	BIO-FERTILIZATION	PHOSPHATE SOLUBILIZATION	P-SOLUBILISATION-ORGANIC ACID METABOLISM	P-SOLUBILISATION-ACETIC ACID BIOSYNTHESIS	1	0	0	0
MERSPOM4_00140	150460	153210	CDS	DNA mismatch repair protein MutS	C	K03555	0	0	0	0					1	0	0	0
MERSPOM4_00141	153265	154110	CDS	Glyoxal reductase	C	K05275	0	0	0	1	PHYTOHORMONE/PLANT SIGNAL PRODUCTION	VITAMIN PRODUCTION	VITAMIN B6/PYRIDOXINE/PYRIDOXAL/PYRIDOXAMINE METABOLISM	VITAMIN B6/PYRIDOXINE/PYRIDOXAL/PYRIDOXAMINE BIOSYNTHESIS	1	0	0	0
MERSPOM4_00142	154190	154576	CDS	hypothetical protein	C	K08995	0	0	0	0					1	0	0	0
MERSPOM4_00143	154619	157123	CDS	Copper-transporting P-type ATPase	C	K23254	0	0	0	1	PHYTO-REMEDIATION	HEAVY METAL DETOXIFICATION	SILVER RESISTANCE	SILVER RESISTANCE-SILVER TRANSPORT	1	0	0	0
MERSPOM4_00144	157562	160363	CDS	Bifunctional uridylyltransferase/uridylyl-removing enzyme	C	K00990	0	0	0	1	BIO-FERTILIZATION	NITROGEN ACQUISITION	N-AQUISITION-AMMONIUM ASSIMILATION/USAGE	N-AQUISITION-GLUTAMATE/GLUTAMINE METABOLISM	1	0	0	0
MERSPOM4_00145	160410	161993	CDS	putative lipid II flippase MurJ	C	K03980	0	0	0	1	COMPETITIVE EXCLUSION	CELL WALL/MEMBRANE REMODELLING/DEGRADATION	PEPTIDOGLYCAN REMODELLING	REMODELLING-PEPTIDOGLYCAN LIPID II FLIPPASE ACTIVITY	1	0	0	0
MERSPOM4_00146	161983	162387	CDS	tRNA(fMet)-specific endonuclease VapC	C	K19686	0	0	0	1	COMPETITIVE EXCLUSION	BACTERIAL FITNESS	BACTERIAL FITNESS-TOXIN-ANTITOXIN SYSTEM	VapC-VapB TOXIN-ANTITOXIN SYSTEM	0	0	1	0
MERSPOM4_00147	162387	162632	CDS	hypothetical protein	C	K19687	0	0	0	1	COMPETITIVE EXCLUSION	BACTERIAL FITNESS	BACTERIAL FITNESS-TOXIN-ANTITOXIN SYSTEM	VapC-VapB TOXIN-ANTITOXIN SYSTEM	0	0	1	0
MERSPOM4_00148	162989	164101	CDS	Tryptophan--tRNA ligase	C	K01867	0	0	0	1	PHYTOHORMONE/PLANT SIGNAL PRODUCTION	ABSCISIC ACID DEGRADATION	AUXINE/INDOLE‐3‐ACETIC ACID/IAA METABOLISM	IAA RELATED TRYPTOPHAN PATHWAY	1	0	0	0
MERSPOM4_00149	164235	164726	CDS	hypothetical protein	C	K06149	0	0	0	1	STRESS CONTROL/BIOCONTROL	UNIVERSAL STRESS RESPONSE	STRESS SIGNALING PROTEINS	OTHER STRESS RESPONSE PROTEINS	1	0	0	0
MERSPOM4_00150	165066	165635	CDS	Fe/S biogenesis protein NfuA	C	K22074	0	0	0	0					1	0	0	0
MERSPOM4_00151	165749	166432	CDS	hypothetical protein	C	K16291	0	0	0	1	COMPETITIVE EXCLUSION	CELL WALL/MEMBRANE REMODELLING/DEGRADATION	PEPTIDOGLYCAN REMODELLING	REMODELLING-L/D-TRANSPEPTIDASE ACTIVITY	1	0	0	0
MERSPOM4_00152	166592	167014	CDS	HTH-type transcriptional regulator HmrR	C	K19591	0	0	0	1	PHYTO-REMEDIATION	HEAVY METAL DETOXIFICATION	COPPER RESISTANCE	COPPER RESISTANCE MEDIATION	0	1	0	0
MERSPOM4_00153	167161	167949	CDS	hypothetical protein	C	K07090	0	0	0	0					0	0	1	0
MERSPOM4_00154	168061	168297	CDS	hypothetical protein	C	NA	0	0	0	NA					0	0	1	0
MERSPOM4_00155	168449	168976	CDS	hypothetical protein	C	NA	0	0	0	NA					1	0	0	0
MERSPOM4_00156	169094	170380	CDS	IS4 family transposase ISSysp3	C	K07495	0	0	0	1	COMPETITIVE EXCLUSION	BACTERIAL FITNESS	BACTERIAL FITNESS-MOBILE ELEMENTS	TRANSPOSASES	0	0	0	1
MERSPOM4_00157	170823	172019	CDS	Na(+)/H(+) antiporter NhaA	C	K03313	0	0	0	1	STRESS CONTROL/BIOCONTROL	NEUTRALIZING ABIOTIC STRESS	SALINITY STRESS	SALINITY STRESS-SODIUM TRANSPORT	1	0	0	0
MERSPOM4_00158	172229	172792	CDS	Photosynthetic apparatus regulatory protein RegA	C	K15012	0	0	0	1	BIO-FERTILIZATION	NITROGEN ACQUISITION	N-AQUISITION-DENITRIFICATION/NITRATE USAGE	DENITRIFICATION-NITRATE/NITRITE SENSING	1	0	0	0
MERSPOM4_00159	172857	174182	CDS	Sensor histidine kinase RegB	C	K15011	0	0	0	1	BIO-FERTILIZATION	NITROGEN ACQUISITION	N-AQUISITION-DENITRIFICATION/NITRATE USAGE	DENITRIFICATION-NITRATE/NITRITE SENSING	1	0	0	0
MERSPOM4_00160	174216	176855	CDS	ATP-dependent RNA helicase HrpB	C	K03579	0	0	0	0					1	0	0	0
MERSPOM4_00161	177248	177937	CDS	hypothetical protein	C	K01463	0	0	0	1	COLONIZING PLANT SYSTEM	PLANT DERIVED SUBSTRATE USAGE	PLANT DERIVED ORGANIC ACID UTILIZATION	PLANT DERIVED MALATE UTILIZATION	1	0	0	0
MERSPOM4_00162	178171	179502	CDS	hypothetical protein	C	K02027	0	0	0	1	COLONIZING PLANT SYSTEM	PLANT DERIVED SUBSTRATE USAGE	PLANT DERIVED CARBOHYDRATE TRANSPORT	PLANT DERIVED MULTIPLE SUGAR TRANSPORT III	1	0	0	0
MERSPOM4_00163	179631	180578	CDS	Melibiose/raffinose/stachyose import permease protein MelD	C	K02025	0	0	0	1	COLONIZING PLANT SYSTEM	PLANT DERIVED SUBSTRATE USAGE	PLANT DERIVED CARBOHYDRATE TRANSPORT	PLANT DERIVED MULTIPLE SUGAR TRANSPORT III	1	0	0	0
MERSPOM4_00164	180575	181525	CDS	Trehalose transport system permease protein SugB	C	K02026	0	0	0	1	COLONIZING PLANT SYSTEM	PLANT DERIVED SUBSTRATE USAGE	PLANT DERIVED CARBOHYDRATE TRANSPORT	PLANT DERIVED MULTIPLE SUGAR TRANSPORT III	1	0	0	0
MERSPOM4_00165	181522	181728	CDS	hypothetical protein	C	K10532	0	0	0	0					1	0	0	0
MERSPOM4_00166	181732	182844	CDS	Trehalose import ATP-binding protein SugC	C	K10112	0	0	0	1	COLONIZING PLANT SYSTEM	PLANT DERIVED SUBSTRATE USAGE	PLANT DERIVED CARBOHYDRATE TRANSPORT	PLANT DERIVED MALTOSE/MALTODEXTRIN TRANSPORT	1	0	0	0
MERSPOM4_00167	182837	183856	CDS	Diacetylchitobiose uptake system ATP-binding protein MsiK	C	K10112	0	0	0	1	COLONIZING PLANT SYSTEM	PLANT DERIVED SUBSTRATE USAGE	PLANT DERIVED CARBOHYDRATE TRANSPORT	PLANT DERIVED MALTOSE/MALTODEXTRIN TRANSPORT	1	0	0	0
MERSPOM4_00168	183853	184488	CDS	PEP-dependent dihydroxyacetone kinase%2C ADP-binding subunit DhaL	C	K05879	0	0	0	1	COLONIZING PLANT SYSTEM	PLANT DERIVED SUBSTRATE USAGE	PLANT DERIVED SUGAR ALCOHOL UTILIZATION	PLANT DERIVED GLYCEROL/GLYCEROPHOSPHODIESTER METABOLISM/DEGRADATION	1	0	0	0
MERSPOM4_00169	184485	184874	CDS	PEP-dependent dihydroxyacetone kinase 2%2C phosphoryl donor subunit DhaM	C	K05881	0	0	0	1	COLONIZING PLANT SYSTEM	PLANT DERIVED SUBSTRATE USAGE	PLANT DERIVED SUGAR ALCOHOL UTILIZATION	PLANT DERIVED GLYCEROL/GLYCEROPHOSPHODIESTER METABOLISM/DEGRADATION	1	0	0	0
MERSPOM4_00170	184896	185198	CDS	hypothetical protein	C	K02784	0	0	0	1	COLONIZING PLANT SYSTEM	PLANT DERIVED SUBSTRATE USAGE	PLANT DERIVED CARBOHYDRATE TRANSPORT	PLANT DERIVED GLUCOSE PTS SYSTEM I	1	0	0	0
MERSPOM4_00171	185182	186783	CDS	Phosphoenolpyruvate-protein phosphotransferase	C	K08483	0	0	0	1	BIO-FERTILIZATION	PHOSPHATE SOLUBILIZATION	P-SOLUBILISATION-ORGANIC ACID METABOLISM	P-SOLUBILISATION-PYRUVIC ACID BIOSYNTHESIS	1	0	0	0
MERSPOM4_00172	186792	187217	CDS	hypothetical protein	C	NA	0	0	0	NA					1	0	0	0
MERSPOM4_00173	187254	188240	CDS	PEP-dependent dihydroxyacetone kinase%2C dihydroxyacetone-binding subunit DhaK	C	K05878	0	0	0	1	COLONIZING PLANT SYSTEM	PLANT DERIVED SUBSTRATE USAGE	PLANT DERIVED SUGAR ALCOHOL UTILIZATION	PLANT DERIVED GLYCEROL/GLYCEROPHOSPHODIESTER METABOLISM/DEGRADATION	1	0	0	0
MERSPOM4_00174	188473	188589	CDS	hypothetical protein	C	NA	0	0	0	NA					0	0	1	0
MERSPOM4_00175	188636	189415	CDS	hypothetical protein	C	K16079	0	0	0	0					0	1	0	0
MERSPOM4_00176	189580	191487	CDS	Acetyl-coenzyme A synthetase	C	K01908	0	0	0	1	BIO-FERTILIZATION	PHOSPHATE SOLUBILIZATION	P-SOLUBILISATION-ORGANIC ACID METABOLISM	P-SOLUBILISATION-PROPIONIC ACID BIOSYNTHESIS	1	0	0	0
MERSPOM4_00177	191621	192703	CDS	hypothetical protein	C	K16568	0	0	0	1	COMPETITIVE EXCLUSION	EXOPOLYSACCHARIDE PRODUCTION	EPS-GLYCAN METABOLISM	EPS-SUCCINOGLYCAN METABOLIC PATHWAY	0	0	1	0
MERSPOM4_00178	193081	195462	CDS	hypothetical protein	C	K16554	0	0	0	1	COMPETITIVE EXCLUSION	EXOPOLYSACCHARIDE PRODUCTION	EPS-GLYCAN METABOLISM	EPS-SUCCINOGLYCAN METABOLIC PATHWAY	1	0	0	0
MERSPOM4_00179	195730	196626	CDS	UTP--glucose-1-phosphate uridylyltransferase	C	K01840	0	0	0	1	COLONIZING PLANT SYSTEM	PLANT DERIVED SUBSTRATE USAGE	PLANT DERIVED CARBOHYDRATE-HEXOSES UTILIZATION	PLANT DERIVED MANNOSE METABOLISM/DEGRADATION	1	0	0	0
MERSPOM4_00180	196683	197651	CDS	hypothetical protein	C	K16555	0	0	0	1	COMPETITIVE EXCLUSION	EXOPOLYSACCHARIDE PRODUCTION	EPS-GLYCAN METABOLISM	EPS-SUCCINOGLYCAN METABOLIC PATHWAY	1	0	0	0
MERSPOM4_00181	197641	198591	CDS	hypothetical protein	C	K16556	0	0	0	1	COMPETITIVE EXCLUSION	EXOPOLYSACCHARIDE PRODUCTION	EPS-GLYCAN METABOLISM	EPS-SUCCINOGLYCAN METABOLIC PATHWAY	1	0	0	0
MERSPOM4_00182	198591	199604	CDS	hypothetical protein	C	K16557	0	0	0	1	COMPETITIVE EXCLUSION	EXOPOLYSACCHARIDE PRODUCTION	EPS-GLYCAN METABOLISM	EPS-SUCCINOGLYCAN METABOLIC PATHWAY	1	0	0	0
MERSPOM4_00183	199612	200784	CDS	hypothetical protein	C	K16558	0	0	0	1	COMPETITIVE EXCLUSION	EXOPOLYSACCHARIDE PRODUCTION	EPS-GLYCAN METABOLISM	EPS-SUCCINOGLYCAN METABOLIC PATHWAY	1	0	0	0
MERSPOM4_00184	200929	202470	CDS	Lipopolysaccharide biosynthesis protein WzxC	C	K03328	0	0	0	1	COLONIZING PLANT SYSTEM	PLANT DERIVED SUBSTRATE USAGE	PLANT DERIVED CARBOHYDRATE TRANSPORT	PLANT DERIVED OTHER SUGAR TRANSPORT RELATED PROTEINS	0	1	0	0
MERSPOM4_00185	202509	203531	CDS	hypothetical protein	C	K00762	0	0	0	1	COLONIZING PLANT SYSTEM	PLANT DERIVED SUBSTRATE USAGE	PLANT DERIVED NUCLEOSIDE METABOLISM	PLANT DERIVED PYRIMIDINE METABOLISM	0	1	0	0
MERSPOM4_00186	203631	204710	CDS	D-inositol-3-phosphate glycosyltransferase	C	K16150	0	0	0	0	COLONIZING PLANT SYSTEM	OTHER COLONIZATION RELATED PROTEINS	COLONIZATION-GLYCOGEN METABOLISM	COLONIZATION-GLYCOGEN BIOSYNTHESIS	1	0	0	0
MERSPOM4_00187	204790	205239	CDS	hypothetical protein	C	NA	0	0	0	NA					0	1	0	0
MERSPOM4_00188	205236	206696	CDS	Fructose dehydrogenase large subunit	C	K19813	0	0	0	0					0	1	0	0
MERSPOM4_00189	206795	208126	CDS	UDP-glucose 6-dehydrogenase YwqF	C	K00012	0	0	0	1	COLONIZING PLANT SYSTEM	PLANT DERIVED SUBSTRATE USAGE	PLANT DERIVED CARBOHYDRATE-HEXOSES UTILIZATION	PLANT DERIVED GALACOTOSE METABOLISM/DEGRADATION	1	0	0	0
MERSPOM4_00190	208188	209057	CDS	Endo-1%2C3-1%2C4-beta-glycanase ExoK	C	K16559	0	0	0	1	COLONIZING PLANT SYSTEM	PLANT DERIVED SUBSTRATE USAGE	PLANT DERIVED GLYCOSIDE UTILIZATION	PLANT DERIVED GLYCOSIDE-GLYCOSIDASES/GLYCOSYLHYDROLASES	1	0	0	0
MERSPOM4_00191	209239	209637	CDS	hypothetical protein	C	K08775	0	0	0	0					0	1	0	0
MERSPOM4_00192	209923	210936	CDS	hypothetical protein	C	K16564	0	0	0	1	COMPETITIVE EXCLUSION	EXOPOLYSACCHARIDE PRODUCTION	EPS-GLYCAN METABOLISM	EPS-SUCCINOGLYCAN METABOLIC PATHWAY	1	0	0	0
MERSPOM4_00193	211376	211717	CDS	hypothetical protein	C	K16565	0	0	0	1	COMPETITIVE EXCLUSION	EXOPOLYSACCHARIDE PRODUCTION	EPS-GLYCAN METABOLISM	EPS-SUCCINOGLYCAN METABOLIC PATHWAY	0	1	0	0
MERSPOM4_00194	212247	212921	CDS	putative sugar transferase EpsL	C	K00996	0	0	0	1	STRESS CONTROL/BIOCONTROL	NEUTRALIZING ABIOTIC STRESS	SALINITY STRESS	SALINITY STRESS-HALOTOLERANCE RELATED ENZYMES	0	1	0	0
MERSPOM4_00195	213024	214301	CDS	hypothetical protein	C	K16552	0	0	0	1	COMPETITIVE EXCLUSION	EXOPOLYSACCHARIDE PRODUCTION	EPS-GLYCAN METABOLISM	EPS-SUCCINOGLYCAN METABOLIC PATHWAY	0	1	0	0
MERSPOM4_00196	214510	215268	CDS	2-methoxy-6-polyprenyl-1%2C4-benzoquinol methylase%2C mitochondrial	C	K18534	0	0	0	1	PHYTOHORMONE/PLANT SIGNAL PRODUCTION	VITAMIN PRODUCTION	VITAMIN E METABOLISM	VITAMIN E BIOSYNTHESIS	0	0	1	0
MERSPOM4_00197	215574	216893	CDS	hypothetical protein	C	K16567	0	0	0	1	COMPETITIVE EXCLUSION	EXOPOLYSACCHARIDE PRODUCTION	EPS-GLYCAN METABOLISM	EPS-SUCCINOGLYCAN METABOLIC PATHWAY	0	1	0	0
MERSPOM4_00198	217295	218224	CDS	hypothetical protein	C	NA	0	0	0	NA					0	1	0	0
MERSPOM4_00199	218428	219180	CDS	2-dehydro-3-deoxy-L-rhamnonate dehydrogenase (NAD(+))	C	K21883	0	0	0	0					0	1	0	0
MERSPOM4_00200	219219	220562	CDS	hypothetical protein	C	K24289	0	0	0	0					0	1	0	0
MERSPOM4_00201	220694	222133	CDS	Aldehyde dehydrogenase%2C thermostable	C	K22187	0	0	0	0					1	0	0	0
MERSPOM4_00202	222399	223430	CDS	Glyoxylate/hydroxypyruvate reductase B	C	K00058	0	0	0	1	PHYTOHORMONE/PLANT SIGNAL PRODUCTION	VITAMIN PRODUCTION	VITAMIN B6/PYRIDOXINE/PYRIDOXAL/PYRIDOXAMINE METABOLISM	VITAMIN B6/PYRIDOXINE/PYRIDOXAL/PYRIDOXAMINE BIOSYNTHESIS	1	0	0	0
MERSPOM4_00203	223461	223946	CDS	hypothetical protein	C	K00013	0	0	0	0					1	0	0	0
MERSPOM4_00204	224119	226977	CDS	Periplasmic nitrate reductase	C	K00372	0	0	0	1	BIO-FERTILIZATION	NITROGEN ACQUISITION	N-AQUISITION-DENITRIFICATION/NITRATE USAGE	DENITRIFICATION-NITRATE REDUCTION	1	0	0	0
MERSPOM4_00205	226980	227312	CDS	Assimilatory nitrite reductase [NAD(P)H] small subunit	C	K00363	0	0	0	1	BIO-FERTILIZATION	NITROGEN ACQUISITION	N-AQUISITION-DENITRIFICATION/NITRATE USAGE	DENITRIFICATION-NITRATE REDUCTION	1	0	0	0
MERSPOM4_00206	227315	229765	CDS	Nitrite reductase [NAD(P)H]	C	K00362	0	0	0	1	BIO-FERTILIZATION	NITROGEN ACQUISITION	N-AQUISITION-DENITRIFICATION/NITRATE USAGE	DENITRIFICATION-NITRATE REDUCTION	1	0	0	0
MERSPOM4_00207	229770	230567	CDS	Bicarbonate transport ATP-binding protein CmpC	C	K15578	0	0	0	1	BIO-FERTILIZATION	NITROGEN ACQUISITION	N-AQUISITION-DENITRIFICATION/NITRATE USAGE	DENITRIFICATION-NITRTATE/NITRITE TRANSPORT	0	1	0	0
MERSPOM4_00208	230578	231474	CDS	Bicarbonate transport system permease protein CmpB	C	K15577	0	0	0	1	BIO-FERTILIZATION	NITROGEN ACQUISITION	N-AQUISITION-DENITRIFICATION/NITRATE USAGE	DENITRIFICATION-NITRTATE/NITRITE TRANSPORT	0	1	0	0
MERSPOM4_00209	231540	232856	CDS	Nitrate/nitrite binding protein NrtA	C	K15576	0	0	0	1	BIO-FERTILIZATION	NITROGEN ACQUISITION	N-AQUISITION-DENITRIFICATION/NITRATE USAGE	DENITRIFICATION-NITRTATE/NITRITE TRANSPORT	0	1	0	0
MERSPOM4_00210	233210	234448	CDS	Nitrate/nitrite binding protein NrtA	C	K22067	0	0	0	1	BIO-FERTILIZATION	NITROGEN ACQUISITION	N-AQUISITION-DENITRIFICATION/NITRATE USAGE	DENITRIFICATION-NITRATE REDUCTION	1	0	0	0
MERSPOM4_00211	234451	235050	CDS	putative transcriptional regulatory protein pdtaR	C	K07183	0	0	0	1	BIO-FERTILIZATION	NITROGEN ACQUISITION	N-AQUISITION-DENITRIFICATION/NITRATE USAGE	DENITRIFICATION-NITRATE REDUCTION	1	0	0	0
MERSPOM4_00212	235724	235799	tRNA	tRNA-Ala(ggc)	C	NA	0	0	0	NA					0	0	0	0
MERSPOM4_00213	235971	236360	CDS	hypothetical protein	C	K10786	0	0	0	0					1	0	0	0
MERSPOM4_00214	236556	237914	CDS	3-phosphoshikimate 1-carboxyvinyltransferase	C	K24018	0	0	0	1	STRESS CONTROL/BIOCONTROL	NEUTRALIZING BIOTIC STRESS	BIOTIC STRESS RESISTANCE-PHENAZINE DERIVATES	BIOTIC STRESS RESISTANCE-PHENAZINE-1-CARBOXYLIC ACID BIOSYNTHESIS	1	0	0	0
MERSPOM4_00215	238022	238618	CDS	hypothetical protein	C	K02233	0	0	0	1	PHYTO-REMEDIATION	HEAVY METAL DETOXIFICATION	COBALT RESISTANCE	COBALT RESISTANCE-COBALT HOMEOSTASIS	0	0	1	0
MERSPOM4_00216	238615	239259	CDS	Cytidylate kinase	C	K00945	0	0	0	1	COLONIZING PLANT SYSTEM	PLANT DERIVED SUBSTRATE USAGE	PLANT DERIVED NUCLEOSIDE METABOLISM	PLANT DERIVED PYRIMIDINE METABOLISM	1	0	0	0
MERSPOM4_00217	239465	241162	CDS	30S ribosomal protein S1	C	K02945	0	0	0	0					1	0	0	0
MERSPOM4_00218	241307	242014	CDS	Galactitol 2-dehydrogenase	C	K00059	0	0	0	1	BIO-FERTILIZATION	IRON ACQUISITION	IRON ACQUISITION-SIDEROPHORES	SIDEROPHORES-BACILLIBACTIN METABOLISM	1	0	0	0
MERSPOM4_00219	242178	243758	CDS	putative 2-ketoarginine decarboxylase AruI	C	K12253	0	0	0	0					1	0	0	0
MERSPOM4_00220	243755	244675	CDS	N(G)%2CN(G)-dimethylarginine dimethylaminohydrolase	C	K01478	0	0	0	1	STRESS CONTROL/BIOCONTROL	NEUTRALIZING ABIOTIC STRESS	NITROSATIVE/OXIDATIVE STRESS/ROS SCAVENGING	NITROSATIVE/OXIDATIVE STRESS/ROS REGULATORY PROTEINS	0	1	0	0
MERSPOM4_00221	244819	245634	CDS	Octopine permease ATP-binding protein P	C	K10021	0	0	0	1	COLONIZING PLANT SYSTEM	PLANT DERIVED SUBSTRATE USAGE	PLANT DERIVED AMINO ACID DEPENDENT PATHWAYS	PLANT DERIVED OPINE METABOLISM	1	0	0	0
MERSPOM4_00222	245685	246479	CDS	Lysine/arginine/ornithine-binding periplasmic protein	C	K10022	0	0	0	1	COLONIZING PLANT SYSTEM	PLANT DERIVED SUBSTRATE USAGE	PLANT DERIVED AMINO ACID TRANSPORT	PLANT DERIVED ARGININE TRANSPORT	1	0	0	0
MERSPOM4_00223	246638	247360	CDS	Histidine transport system permease protein HisQ	C	K10020	0	0	0	1	COLONIZING PLANT SYSTEM	PLANT DERIVED SUBSTRATE USAGE	PLANT DERIVED AMINO ACID DEPENDENT PATHWAYS	PLANT DERIVED OPINE METABOLISM	1	0	0	0
MERSPOM4_00224	247360	248169	CDS	hypothetical protein	C	K02029	0	0	0	1	COLONIZING PLANT SYSTEM	PLANT DERIVED SUBSTRATE USAGE	PLANT DERIVED AMINO ACID TRANSPORT	PLANT DERIVED POLAR AMINO ACID TRANSPORT	1	0	0	0
MERSPOM4_00225	248271	249272	CDS	(2R)-3-sulfolactate dehydrogenase (NADP(+))	C	K16844	0	0	0	0					1	0	0	0
MERSPOM4_00226	249607	250059	CDS	hypothetical protein	C	K15977	0	0	0	1	COMPETITIVE EXCLUSION	BACTERIAL FITNESS	BACTERIAL FITNESS-RESISTANCE TO ANTIMICROBIAL/TOXIC COMPOUNDS	CATECHOL RESISTANCE	0	1	0	0
MERSPOM4_00227	250193	251167	CDS	hypothetical protein	C	K03953	0	0	0	0					1	0	0	0
MERSPOM4_00228	251286	252656	CDS	Pentalenene oxygenase	C	K21164	0	0	0	0					1	0	0	0
MERSPOM4_00229	253002	255473	CDS	DNA gyrase subunit B	C	K02470	0	0	0	0					1	0	0	0
MERSPOM4_00230	255529	257073	CDS	hypothetical protein	C	K13619	0	0	0	0					0	1	0	0
MERSPOM4_00231	257206	258603	CDS	NAD(P) transhydrogenase subunit beta	C	K00325	0	0	0	1	STRESS CONTROL/BIOCONTROL	NEUTRALIZING ABIOTIC STRESS	NITROSATIVE/OXIDATIVE STRESS/ROS SCAVENGING	OXIDATIVE STRESS-VITAMIN B3/NIACIN BIOSYNTHESIS	1	0	0	0
MERSPOM4_00232	258610	259035	CDS	hypothetical protein	C	K00324	0	0	0	1	STRESS CONTROL/BIOCONTROL	NEUTRALIZING ABIOTIC STRESS	NITROSATIVE/OXIDATIVE STRESS/ROS SCAVENGING	OXIDATIVE STRESS-VITAMIN B3/NIACIN BIOSYNTHESIS	1	0	0	0
MERSPOM4_00233	259035	260306	CDS	NAD(P) transhydrogenase subunit alpha part 1	C	K00324	0	0	0	1	STRESS CONTROL/BIOCONTROL	NEUTRALIZING ABIOTIC STRESS	NITROSATIVE/OXIDATIVE STRESS/ROS SCAVENGING	OXIDATIVE STRESS-VITAMIN B3/NIACIN BIOSYNTHESIS	1	0	0	0
MERSPOM4_00234	260392	260616	CDS	hypothetical protein	C	K12068	0	0	0	1	COMPETITIVE EXCLUSION	BACTERIAL SECRETION	TYPE IV SECRETION SYSTEMS	T4SS-CONJUGAL TRANSFER PILUS ASSEMBLY PROTEIN	1	0	0	0
MERSPOM4_00235	260804	260953	CDS	hypothetical protein	C	K03803	0	0	0	0					1	0	0	0
MERSPOM4_00236	261082	261873	CDS	hypothetical protein	C	K22957	0	0	0	1	PLANT IMMUNE RESPONSE STIMULATION	INDUCTION OF SYSTEMIC RESISTANCE/ISR	ISR-HOMOSERINE LACTONES DERIVATE METABOLISM	ISR-AHL/NAHL BIOSYNTHESIS	0	0	1	0
MERSPOM4_00237	262009	264318	CDS	hypothetical protein	C	K21023	0	0	0	1	COMPETITIVE EXCLUSION	QUORUM SENSING RESPONSE/BIOFILM FORMATION	OTHER QSR/BF RELATED SYSTEMS	QSR/BF-c-di-GMP SIGNALING PATHWAY	0	0	1	0
MERSPOM4_00238	264436	267915	CDS	hypothetical protein	C	K04090	0	0	0	0					1	0	0	0
MERSPOM4_00239	268137	268667	CDS	hypothetical protein	C	NA	0	0	0	NA					0	0	1	0
MERSPOM4_00240	268660	269268	CDS	hypothetical protein	C	K03057	0	0	0	0					1	0	0	0
MERSPOM4_00241	269419	270324	CDS	High-affinity branched-chain amino acid transport system permease protein LivH	C	K01997	0	0	0	1	COLONIZING PLANT SYSTEM	PLANT DERIVED SUBSTRATE USAGE	PLANT DERIVED AMINO ACID TRANSPORT	PLANT DERIVED BRANCHED-CHAIN AMINO ACID TRANSPORT	1	0	0	0
MERSPOM4_00242	270702	271286	CDS	hypothetical protein	C	K11689	0	0	0	1	COLONIZING PLANT SYSTEM	PLANT DERIVED SUBSTRATE USAGE	PLANT DERIVED ORGANIC ACID TRANSPORT	PLANT DERIVED C4-DICARBOXYRATE TRANSPORT	1	0	0	0
MERSPOM4_00243	271283	273055	CDS	hypothetical protein	C	K11690	0	0	0	1	COLONIZING PLANT SYSTEM	PLANT DERIVED SUBSTRATE USAGE	PLANT DERIVED ORGANIC ACID TRANSPORT	PLANT DERIVED C4-DICARBOXYRATE TRANSPORT	1	0	0	0
MERSPOM4_00244	273075	274097	CDS	D-arabitol-phosphate dehydrogenase	C	K00008	0	0	0	1	COLONIZING PLANT SYSTEM	PLANT DERIVED SUBSTRATE USAGE	PLANT DERIVED CARBOHYDRATE-PENTOSES UTILIZATION	PLANT DERIVED XYLOSE/XYLULOSE DEGRADATION	0	1	0	0
MERSPOM4_00245	274160	275269	CDS	Alpha-keto acid-binding periplasmic protein TakP	C	K21395	0	0	0	0					1	0	0	0
MERSPOM4_00246	275558	276331	CDS	Gamma-glutamyl-gamma-aminobutyrate hydrolase PuuD	C	K07010	0	0	0	0					1	0	0	0
MERSPOM4_00247	276353	276748	CDS	hypothetical protein	C	NA	0	0	0	NA					0	1	0	0
MERSPOM4_00248	276833	277816	CDS	2-ketogluconate reductase	C	K00050	0	0	0	0					1	0	0	0
MERSPOM4_00249	277813	279018	CDS	HTH-type transcriptional repressor PurR	C	K05499	0	0	0	1	COLONIZING PLANT SYSTEM	PLANT DERIVED SUBSTRATE USAGE	PLANT DERIVED NUCLEOSIDE METABOLISM	PLANT DERIVED NUCLEOSIDE TRANSPORT	1	0	0	0
MERSPOM4_00250	278960	279133	CDS	hypothetical protein	C	K15270	0	0	0	1	COLONIZING PLANT SYSTEM	OTHER COLONIZATION RELATED PROTEINS	COLONIZATION-HOST INVASION FACTORS	HOST INVASION-SAM/QUEUOSINE/LIPID METABOLISM	1	0	0	0
MERSPOM4_00251	279237	279650	CDS	hypothetical protein	C	K04794	0	0	0	0					1	0	0	0
MERSPOM4_00252	279678	280556	CDS	HTH-type transcriptional activator RhaS	C	K06599	0	0	0	1	COLONIZING PLANT SYSTEM	MOTILITY/CHEMOTAXIS	PILUS/FIMBRIAE SYSTEM	CHEMOSENSORY PILI SYSTEM	1	0	0	0
MERSPOM4_00253	280573	281043	CDS	Transcriptional regulator SlyA	C	K06075	0	0	0	1	COLONIZING PLANT SYSTEM	MOTILITY/CHEMOTAXIS	OTHER MOTILITY REGULATING FUNCTIONS	MOTILITY-QUORUMSENSING RELATED REGULATION	1	0	0	0
MERSPOM4_00254	281264	281995	CDS	hypothetical protein	C	K00449	0	0	0	1	PHYTO-REMEDIATION	XENOBIOTICS BIODEGRADATION	BENZOATE/DERIVATE DEGRADATION	BENZOATE DEGRADATION VIA b-KETOADIPATE PATHWAY	0	1	0	0
MERSPOM4_00255	282192	283256	CDS	Putative metal chaperone YciC	C	K02234	0	0	0	0					1	0	0	0
MERSPOM4_00256	283526	284500	CDS	hypothetical protein	C	K11127	0	0	0	0					1	0	0	0
MERSPOM4_00257	284512	284964	CDS	hypothetical protein	C	NA	0	0	0	NA					0	0	1	0
MERSPOM4_00258	285129	286511	CDS	Glutamate-1-semialdehyde 2%2C1-aminomutase 2	C	K01845	0	0	0	1	BIO-FERTILIZATION	IRON ACQUISITION	IRON ACQUISITION-HEMOPHORES	HEMOPHORES-SIROHEME	1	0	0	0
MERSPOM4_00259	286525	287946	CDS	Gamma-glutamylputrescine synthetase PuuA	C	K09470	0	0	0	1	PHYTOHORMONE/PLANT SIGNAL PRODUCTION	GAMMA-AMINOBUTYRIC ACID/GABA PRODUCTION	GABA METABOLISM	GABA BIOSYNTHESIS	1	0	0	0
MERSPOM4_00260	288243	288632	CDS	Type-4 uracil-DNA glycosylase	C	K21929	0	0	0	0					1	0	0	0
MERSPOM4_00261	288727	289992	CDS	Putative hydroxypyruvate reductase	C	K11529	0	0	0	1	COMPETITIVE EXCLUSION	CELL WALL/MEMBRANE REMODELLING/DEGRADATION	GLYCEROLIPID REMODELLING	REMODELLING-GLYCEROLIPID KINASE ACTIVITY	1	0	0	0
MERSPOM4_00262	289989	290492	CDS	hypothetical protein	C	K11477	0	0	0	0					1	0	0	0
MERSPOM4_00263	290567	291880	CDS	Guanine deaminase	C	K01487	0	0	0	1	COLONIZING PLANT SYSTEM	PLANT DERIVED SUBSTRATE USAGE	PLANT DERIVED NUCLEOSIDE METABOLISM	PLANT DERIVED PURINE METABOLISM	1	0	0	0
MERSPOM4_00264	291883	293100	CDS	hypothetical protein	C	K12263	0	0	0	0					1	0	0	0
MERSPOM4_00265	293239	294159	CDS	HTH-type transcriptional regulator DmlR	C	K16135	0	0	0	0					1	0	0	0
MERSPOM4_00266	294159	295196	CDS	Pyrimidine monooxygenase RutA	C	K24116	0	0	0	0					0	0	1	0
MERSPOM4_00267	295193	296464	CDS	Nitrilotriacetate monooxygenase component A	C	K24116	0	0	0	0					1	0	0	0
MERSPOM4_00268	296471	297307	CDS	putative isomerase YddE	C	K06998	0	0	0	1	STRESS CONTROL/BIOCONTROL	NEUTRALIZING BIOTIC STRESS	BIOTIC STRESS RESISTANCE-PHENAZINE DERIVATES	BIOTIC STRESS RESISTANCE-PHENAZINE BIOSYNTHESIS	0	0	1	0
MERSPOM4_00269	297423	298421	CDS	hypothetical protein	C	K07402	0	0	0	1	PHYTOHORMONE/PLANT SIGNAL PRODUCTION	CYTOKININS/DERIVATE PRODUCTION	XANTHINE METABOLISM	XANTHINE BIOSYNTHESIS	1	0	0	0
MERSPOM4_00270	298487	300835	CDS	putative xanthine dehydrogenase subunit D	C	K13482	0	0	0	1	PHYTOHORMONE/PLANT SIGNAL PRODUCTION	CYTOKININS/DERIVATE PRODUCTION	XANTHINE METABOLISM	XANTHINE BIOSYNTHESIS	1	0	0	0
MERSPOM4_00271	300835	302316	CDS	hypothetical protein	C	K13481	0	0	0	1	PHYTOHORMONE/PLANT SIGNAL PRODUCTION	CYTOKININS/DERIVATE PRODUCTION	XANTHINE METABOLISM	XANTHINE BIOSYNTHESIS	1	0	0	0
MERSPOM4_00272	302320	302694	CDS	5-hydroxyisourate hydrolase	C	K07127	0	0	0	1	COLONIZING PLANT SYSTEM	PLANT DERIVED SUBSTRATE USAGE	PLANT DERIVED NUCLEOSIDE METABOLISM	PLANT DERIVED PURINE DEGRADATION	1	0	0	0
MERSPOM4_00273	302863	304296	CDS	hypothetical protein	C	K16842	0	0	0	1	BIO-FERTILIZATION	NITROGEN ACQUISITION	N-AQUISITION-ALLONATE USAGE	N-AQUISITION-ALLONATE METABOLISM	1	0	0	0
MERSPOM4_00274	304327	305190	CDS	(S)-ureidoglycine aminohydrolase	C	K14977	0	0	0	1	COLONIZING PLANT SYSTEM	PLANT DERIVED SUBSTRATE USAGE	PLANT DERIVED NUCLEOSIDE METABOLISM	PLANT DERIVED PURINE METABOLISM	1	0	0	0
MERSPOM4_00275	305187	305690	CDS	Ureidoglycolate lyase	C	K01483	0	0	0	1	COLONIZING PLANT SYSTEM	PLANT DERIVED SUBSTRATE USAGE	PLANT DERIVED NUCLEOSIDE METABOLISM	PLANT DERIVED PURINE METABOLISM	1	0	0	0
MERSPOM4_00276	305690	306283	CDS	hypothetical protein	C	K11991	0	0	0	0					1	0	0	0
MERSPOM4_00277	306496	306744	CDS	mRNA interferase toxin MqsR	C	K13651	0	0	0	1	COMPETITIVE EXCLUSION	QUORUM SENSING RESPONSE/BIOFILM FORMATION	QUORUM SENSING REGULATORS	QSR-OTHER QUORUM SENSING REGULATED GENES	0	0	1	0
MERSPOM4_00278	306747	307166	CDS	Antitoxin MqsA	C	K13655	0	0	0	1	COMPETITIVE EXCLUSION	BACTERIAL FITNESS	BACTERIAL FITNESS-TOXIN-ANTITOXIN SYSTEM	MqsR-MqsA TOXIN-ANTITOXIN SYSTEM	0	0	1	0
MERSPOM4_00279	307254	309239	CDS	hypothetical protein	C	K06978	0	0	0	0					1	0	0	0
MERSPOM4_00280	309395	310981	CDS	Nickel-binding protein NikA	C	K02035	0	0	0	1	PHYTO-REMEDIATION	HEAVY METAL DETOXIFICATION	NICKEL RESISTANCE	NICKEL RESISTANCE-DDP-TRANSPORT SYSTEM	1	0	0	0
MERSPOM4_00281	310998	311957	CDS	Glutathione transport system permease protein GsiC	C	K02033	0	0	0	1	PHYTO-REMEDIATION	HEAVY METAL DETOXIFICATION	NICKEL RESISTANCE	NICKEL RESISTANCE-DDP-TRANSPORT SYSTEM	1	0	0	0
MERSPOM4_00282	311969	312793	CDS	Glutathione transport system permease protein GsiD	C	K02034	0	0	0	1	PHYTO-REMEDIATION	HEAVY METAL DETOXIFICATION	NICKEL RESISTANCE	NICKEL RESISTANCE-DDP-TRANSPORT SYSTEM	0	1	0	0
MERSPOM4_00283	312793	314445	CDS	Glutathione import ATP-binding protein GsiA	C	K02031	0	0	0	1	PHYTO-REMEDIATION	HEAVY METAL DETOXIFICATION	NICKEL RESISTANCE	NICKEL RESISTANCE-DDP-TRANSPORT SYSTEM	0	1	0	0
MERSPOM4_00284	314454	315134	CDS	hypothetical protein	C	K19670	0	0	0	1	BIO-FERTILIZATION	PHOSPHATE SOLUBILIZATION	P-SOLUBILISATION-OTHER ACID METABOLISM	P-SOLUBILISATION-PHOSPHONATE DEGRADATION	0	0	1	0
MERSPOM4_00285	315079	315291	CDS	hypothetical protein	C	K05288	0	0	0	0					0	1	0	0
MERSPOM4_00286	315555	316121	CDS	ECF RNA polymerase sigma factor SigW	C	K03088	0	0	0	1	STRESS CONTROL/BIOCONTROL	UNIVERSAL STRESS RESPONSE	STRESS SIGNALING PROTEINS	STRESS SIGNAL-TRANSCRIPTIONAL REGULATION	1	0	0	0
MERSPOM4_00287	316118	316786	CDS	hypothetical protein	C	K07165	0	0	0	1	BIO-FERTILIZATION	IRON ACQUISITION	IRON ACQUISITION-OTHER TRANSPORT SYSTEMS	IRON ACQUISITION-IRON UPTAKE REGULATION	1	0	0	0
MERSPOM4_00288	316776	318254	CDS	hypothetical protein	C	K13277	0	0	0	0					1	0	0	0
MERSPOM4_00289	318397	318792	CDS	hypothetical protein	C	NA	0	0	0	NA					0	0	1	0
MERSPOM4_00290	318854	319876	CDS	HTH-type transcriptional repressor PurR	C	K02529	0	0	0	1	COLONIZING PLANT SYSTEM	PLANT DERIVED SUBSTRATE USAGE	PLANT DERIVED CARBOHYDRATE-GENERAL USAGE	PLANT DERIVED CARBOHYDRATE UTILIZATION REGULATION	1	0	0	0
MERSPOM4_00291	320239	321594	CDS	hypothetical protein	C	K10232	0	0	0	1	COLONIZING PLANT SYSTEM	PLANT DERIVED SUBSTRATE USAGE	PLANT DERIVED CARBOHYDRATE TRANSPORT	PLANT DERIVED ALPHA-GLUCOSIDE TRANSPORT	1	0	0	0
MERSPOM4_00292	321833	322846	CDS	Lactose transport system permease protein LacF	C	K10233	0	0	0	1	COLONIZING PLANT SYSTEM	PLANT DERIVED SUBSTRATE USAGE	PLANT DERIVED CARBOHYDRATE TRANSPORT	PLANT DERIVED ALPHA-GLUCOSIDE TRANSPORT	1	0	0	0
MERSPOM4_00293	322848	324002	CDS	hypothetical protein	C	K10234	0	0	0	1	COLONIZING PLANT SYSTEM	PLANT DERIVED SUBSTRATE USAGE	PLANT DERIVED CARBOHYDRATE TRANSPORT	PLANT DERIVED ALPHA-GLUCOSIDE TRANSPORT	1	0	0	0
MERSPOM4_00294	324007	325671	CDS	Oligo-1%2C6-glucosidase	C	K01182	0	0	0	1	COLONIZING PLANT SYSTEM	PLANT DERIVED SUBSTRATE USAGE	PLANT DERIVED GLYCOSIDE UTILIZATION	PLANT DERIVED GLYCOSIDE-GLYCOSIDASES/GLYCOSYLHYDROLASES	1	0	0	0
MERSPOM4_00295	325696	326808	CDS	Maltose/maltodextrin import ATP-binding protein MalK	C	K10235	0	0	0	1	COLONIZING PLANT SYSTEM	PLANT DERIVED SUBSTRATE USAGE	PLANT DERIVED CARBOHYDRATE TRANSPORT	PLANT DERIVED ALPHA-GLUCOSIDE TRANSPORT	1	0	0	0
MERSPOM4_00296	326904	327140	CDS	hypothetical protein	C	K11007	0	0	0	0					0	1	0	0
MERSPOM4_00297	327229	327453	CDS	hypothetical protein	C	K07803	0	0	0	1	PHYTO-REMEDIATION	HEAVY METAL DETOXIFICATION	ZINK RESISTANCE	ZINK RESISTANCE-ZINK CHAPERONES	0	0	1	0
MERSPOM4_00298	327525	327731	CDS	hypothetical protein	C	K04334	0	0	0	1	COLONIZING PLANT SYSTEM	SURFACE ATTACHMENT	SURFACE ADHESION	ADHESIVE FIMBRIAE	0	1	0	0
MERSPOM4_00299	328570	329817	CDS	Carnitine monooxygenase oxygenase subunit	C	K24003	0	0	0	1	COLONIZING PLANT SYSTEM	PLANT DERIVED SUBSTRATE USAGE	PLANT DERIVED STACHYDRINE USAGE	PLANT DERIVED STACHYDRINE DEGRADATION	1	0	0	0
MERSPOM4_00300	329832	330956	CDS	NADH oxidoreductase HCR	C	K24004	0	0	0	1	COLONIZING PLANT SYSTEM	PLANT DERIVED SUBSTRATE USAGE	PLANT DERIVED STACHYDRINE USAGE	PLANT DERIVED STACHYDRINE DEGRADATION	1	0	0	0
MERSPOM4_00301	331066	331809	CDS	Flavohemoprotein	C	K21832	0	0	0	1	STRESS CONTROL/BIOCONTROL	NEUTRALIZING ABIOTIC STRESS	OSMOTIC STRESS	OSMOTIC STRESS-GLYCINE-BETAINE METABOLISM	0	1	0	0
MERSPOM4_00302	331806	332417	CDS	hypothetical protein	C	K17225	0	0	0	1	BIO-FERTILIZATION	PHOSPHATE SOLUBILIZATION	P-SOLUBILISATION-OTHER ACID METABOLISM	P-SOLUBILISATION-SULFURIC ACID BIOSYNTHESIS	0	1	0	0
MERSPOM4_00303	332527	334065	CDS	Periplasmic serine endoprotease DegP	C	K04772	0	0	0	1	STRESS CONTROL/BIOCONTROL	NEUTRALIZING ABIOTIC STRESS	SALINITY STRESS	SALINITY STRESS SIGNALING	0	0	1	0
MERSPOM4_00304	334476	335201	CDS	Hydroxyacylglutathione hydrolase	C	K01069	0	0	0	1	BIO-FERTILIZATION	PHOSPHATE SOLUBILIZATION	P-SOLUBILISATION-ORGANIC ACID METABOLISM	P-SOLUBILISATION-LACTIC ACID BIOSYNTHESIS	1	0	0	0
MERSPOM4_00305	335234	336400	CDS	Pyrophosphate--fructose 6-phosphate 1-phosphotransferase	C	K21071	0	0	0	1	COLONIZING PLANT SYSTEM	PLANT DERIVED SUBSTRATE USAGE	PLANT DERIVED CARBOHYDRATE-HEXOSES UTILIZATION	PLANT DERIVED FRUCTOSE METABOLISM/DEGRADATION	1	0	0	0
MERSPOM4_00306	336519	337286	CDS	hypothetical protein	C	K16291	0	0	0	1	COMPETITIVE EXCLUSION	CELL WALL/MEMBRANE REMODELLING/DEGRADATION	PEPTIDOGLYCAN REMODELLING	REMODELLING-L/D-TRANSPEPTIDASE ACTIVITY	1	0	0	0
MERSPOM4_00307	337475	338098	CDS	Homoserine/homoserine lactone efflux protein	C	K05834	0	0	0	1	COMPETITIVE EXCLUSION	QUORUM SENSING RESPONSE/BIOFILM FORMATION	QUORUM SENSING RELATED GENES	QSR-PUTATIVE TRANSPORTER	1	0	0	0
MERSPOM4_00308	338472	338876	CDS	hypothetical protein	C	NA	0	0	0	NA					0	0	1	0
MERSPOM4_00309	339142	340320	CDS	hypothetical protein	C	K09667	0	0	0	0					1	0	0	0
MERSPOM4_00310	340539	341993	CDS	Xylulose kinase	C	K00854	0	0	0	1	COLONIZING PLANT SYSTEM	PLANT DERIVED SUBSTRATE USAGE	PLANT DERIVED CARBOHYDRATE-PENTOSES UTILIZATION	PLANT DERIVED XYLOSE/XYLULOSE DEGRADATION	1	0	0	0
MERSPOM4_00311	342029	342391	CDS	hypothetical protein	C	K01822	0	0	0	1	PHYTO-REMEDIATION	XENOBIOTICS BIODEGRADATION	STEROID/DERIVATE DEGRADATION	EPIANDROSTERONE DEGRADATION	1	0	0	0
MERSPOM4_00312	342505	343830	CDS	Xylose isomerase	C	K01805	0	0	0	1	COLONIZING PLANT SYSTEM	PLANT DERIVED SUBSTRATE USAGE	PLANT DERIVED CARBOHYDRATE-PENTOSES UTILIZATION	PLANT DERIVED XYLOSE/XYLULOSE DEGRADATION	1	0	0	0
MERSPOM4_00313	344016	344225	CDS	hypothetical protein	C	NA	0	0	0	NA					0	1	0	0
MERSPOM4_00314	344232	345212	CDS	HTH-type transcriptional regulator CdhR	C	K21826	0	0	0	0					1	0	0	0
MERSPOM4_00315	345337	346248	CDS	3-keto-5-aminohexanoate cleavage enzyme	C	K18013	0	0	0	1	COLONIZING PLANT SYSTEM	PLANT DERIVED SUBSTRATE USAGE	PLANT DERIVED AMINO ACID UTILIZATION	PLANT DERIVED LYSINE DEGRADATION	1	0	0	0
MERSPOM4_00316	346277	346906	CDS	hypothetical protein	C	K21196	0	0	0	0					1	0	0	0
MERSPOM4_00317	346903	347976	CDS	L-carnitine dehydrogenase	C	K17735	0	0	0	1	COLONIZING PLANT SYSTEM	PLANT DERIVED SUBSTRATE USAGE	PLANT DERIVED CARNITHINE USAGE	PLANT DERIVED CARNITHINE DEGRADATION	1	0	0	0
MERSPOM4_00318	347981	349144	CDS	Caffeyl-CoA reductase-Etf complex subunit CarC	C	K00248	0	0	0	1	BIO-FERTILIZATION	PHOSPHATE SOLUBILIZATION	P-SOLUBILISATION-ORGANIC ACID METABOLISM	P-SOLUBILISATION-PROPIONIC ACID BIOSYNTHESIS	1	0	0	0
MERSPOM4_00319	349346	351424	CDS	Trans-feruloyl-CoA synthase FCS1	C	K24012	0	0	0	1	BIO-FERTILIZATION	PHOSPHATE SOLUBILIZATION	P-SOLUBILISATION-ORGANIC ACID METABOLISM	P-SOLUBILISATION-PROPIONIC ACID BIOSYNTHESIS	1	0	0	0
MERSPOM4_00320	351417	352199	CDS	Carnitinyl-CoA dehydratase	C	K08299	0	0	0	0					1	0	0	0
MERSPOM4_00321	352422	353363	CDS	Acetyl esterase	C	K01066	0	0	0	0					1	0	0	0
MERSPOM4_00322	353668	354498	CDS	KsdD-like steroid dehydrogenase	C	K07077	0	0	0	0					0	1	0	0
MERSPOM4_00323	354583	355317	CDS	KsdD-like steroid dehydrogenase	C	K07077	0	0	0	0					0	0	1	0
MERSPOM4_00324	355377	356363	CDS	Inositol 2-dehydrogenase/D-chiro-inositol 3-dehydrogenase	C	K14273	0	0	0	1	COLONIZING PLANT SYSTEM	PLANT DERIVED SUBSTRATE USAGE	PLANT DERIVED CARBOHYDRATE-PENTOSES UTILIZATION	PLANT DERIVED XYLOSE/XYLULOSE DEGRADATION	1	0	0	0
MERSPOM4_00325	356489	357064	CDS	Protein YceI	C	NA	0	0	0	NA					1	0	0	0
MERSPOM4_00326	357132	357776	CDS	Cytochrome b561	C	K12262	0	0	0	1	STRESS CONTROL/BIOCONTROL	NEUTRALIZING ABIOTIC STRESS	NITROSATIVE/OXIDATIVE STRESS/ROS SCAVENGING	DETOXIFICATION OF SUPEROXIDE ANION RADICALS	1	0	0	0
MERSPOM4_00327	357899	358789	CDS	HTH-type transcriptional regulator PgrR	C	K24082	0	0	0	0					1	0	0	0
MERSPOM4_00328	358886	359881	CDS	Aldo-keto reductase IolS	C	K05275	0	0	0	1	PHYTOHORMONE/PLANT SIGNAL PRODUCTION	VITAMIN PRODUCTION	VITAMIN B6/PYRIDOXINE/PYRIDOXAL/PYRIDOXAMINE METABOLISM	VITAMIN B6/PYRIDOXINE/PYRIDOXAL/PYRIDOXAMINE BIOSYNTHESIS	1	0	0	0
MERSPOM4_00329	360148	362556	CDS	Phenylalanine--tRNA ligase beta subunit	C	K01890	0	0	0	0					1	0	0	0
MERSPOM4_00330	362553	362978	CDS	hypothetical protein	C	K03829	0	0	0	1	PHYTOHORMONE/PLANT SIGNAL PRODUCTION	ABSCISIC ACID DEGRADATION	AUXINE/INDOLE‐3‐ACETIC ACID/IAA METABOLISM	IAA PATHWAY	1	0	0	0
MERSPOM4_00331	362975	364060	CDS	Phenylalanine--tRNA ligase alpha subunit	C	K01889	0	0	0	0					1	0	0	0
MERSPOM4_00332	364157	364558	CDS	50S ribosomal protein L20	C	K02887	0	0	0	0					1	0	0	0
MERSPOM4_00333	364597	364800	CDS	50S ribosomal protein L35	C	K02916	0	0	0	0					1	0	0	0
MERSPOM4_00334	364961	365617	CDS	hypothetical protein	C	K21310	0	0	0	0					0	0	1	0
MERSPOM4_00335	365857	366501	CDS	hypothetical protein	C	K21310	0	0	0	0					0	0	1	0
MERSPOM4_00336	366629	367033	CDS	Translation initiation factor IF-3	C	K02520	0	0	0	0					1	0	0	0
MERSPOM4_00337	367376	368140	CDS	hypothetical protein	C	K13702	0	0	0	0					1	0	0	0
MERSPOM4_00338	368143	369156	CDS	1-aminocyclopropane-1-carboxylate deaminase	C	K17950	0	0	0	1	BIO-FERTILIZATION	PHOSPHATE SOLUBILIZATION	P-SOLUBILISATION-ORGANIC ACID METABOLISM	P-SOLUBILISATION-PYRUVIC ACID BIOSYNTHESIS	0	0	1	0
MERSPOM4_00339	369330	369794	CDS	Leucine-responsive regulatory protein	C	K03719	0	0	0	0					0	0	1	0
MERSPOM4_00340	370001	370489	CDS	hypothetical protein	C	K13487	0	0	0	1	COLONIZING PLANT SYSTEM	MOTILITY/CHEMOTAXIS	CHEMOTAXIS PROTEINS	CHEMOTAXIS RELATED PROTEINS	1	0	0	0
MERSPOM4_00341	370588	371346	CDS	hypothetical protein	C	K07043	0	0	0	0					1	0	0	0
MERSPOM4_00342	371356	371574	CDS	hypothetical protein	C	NA	0	0	0	NA					1	0	0	0
MERSPOM4_00343	371683	372342	CDS	N-(5'-phosphoribosyl)anthranilate isomerase	C	K01817	0	0	0	1	PHYTOHORMONE/PLANT SIGNAL PRODUCTION	ABSCISIC ACID DEGRADATION	AUXINE/INDOLE‐3‐ACETIC ACID/IAA METABOLISM	IAA RELATED TRYPTOPHAN PATHWAY	1	0	0	0
MERSPOM4_00344	372429	373679	CDS	Tryptophan synthase beta chain	C	K01696	0	0	0	1	PHYTOHORMONE/PLANT SIGNAL PRODUCTION	ABSCISIC ACID DEGRADATION	AUXINE/INDOLE‐3‐ACETIC ACID/IAA METABOLISM	IAA RELATED TRYPTOPHAN PATHWAY	1	0	0	0
MERSPOM4_00345	373682	374521	CDS	Tryptophan synthase alpha chain	C	K01695	0	0	0	1	PHYTOHORMONE/PLANT SIGNAL PRODUCTION	ABSCISIC ACID DEGRADATION	AUXINE/INDOLE‐3‐ACETIC ACID/IAA METABOLISM	IAA RELATED TRYPTOPHAN PATHWAY	1	0	0	0
MERSPOM4_00346	374616	375542	CDS	Acetyl-coenzyme A carboxylase carboxyl transferase subunit beta	C	K01963	0	0	0	1	BIO-FERTILIZATION	PHOSPHATE SOLUBILIZATION	P-SOLUBILISATION-ORGANIC ACID METABOLISM	P-SOLUBILISATION-MALONIC ACID BIOSYNTHESIS	1	0	0	0
MERSPOM4_00347	375667	376992	CDS	Folylpolyglutamate synthase	C	K11754	0	0	0	1	PHYTOHORMONE/PLANT SIGNAL PRODUCTION	GERMINATION STIMULATION	GERMINATION-VITAMIN B9/FOLATE PRODUCTION	GERMINATION-VITAMIN B9/FOLATE BIOSYNTHESIS	1	0	0	0
MERSPOM4_00348	377054	377473	CDS	hypothetical protein	C	K08234	0	0	0	0					0	1	0	0
MERSPOM4_00349	377516	377797	CDS	Beta-alanine degradation protein BauB	C	K21700	0	0	0	0					1	0	0	0
MERSPOM4_00350	378018	378341	CDS	Thioredoxin C-1	C	K03671	0	0	0	1	STRESS CONTROL/BIOCONTROL	NEUTRALIZING ABIOTIC STRESS	NITROSATIVE/OXIDATIVE STRESS/ROS SCAVENGING	OXIDATIVE STRESS-THIOREDOXINES/THIOESTERASES	1	0	0	0
MERSPOM4_00351	378416	381928	CDS	ATP-dependent helicase/nuclease subunit A	C	K16898	0	0	0	0					1	0	0	0
MERSPOM4_00352	381925	385047	CDS	hypothetical protein	C	K16899	0	0	0	0					1	0	0	0
MERSPOM4_00353	385044	385814	CDS	N-acetylmuramate alpha-1-phosphate uridylyltransferase	C	K00992	0	0	0	1	COLONIZING PLANT SYSTEM	PLANT DERIVED SUBSTRATE USAGE	PLANT DERIVED AMINO/NUCLEOTIDE SUGAR UTILIZATION	PLANT DERIVED MURAMATE DEGRADATION	1	0	0	0
MERSPOM4_00354	385811	387322	CDS	hypothetical protein	C	K07102	0	0	0	1	COLONIZING PLANT SYSTEM	PLANT DERIVED SUBSTRATE USAGE	PLANT DERIVED AMINO/NUCLEOTIDE SUGAR UTILIZATION	PLANT DERIVED MURAMATE DEGRADATION	1	0	0	0
MERSPOM4_00355	387331	389895	CDS	Sensor histidine kinase RcsC	C	K07716	0	0	0	1	COLONIZING PLANT SYSTEM	MOTILITY/CHEMOTAXIS	PILUS/FIMBRIAE SYSTEM	PILUS SYSTEM	1	0	0	0
MERSPOM4_00356	390084	391484	CDS	Adenosylhomocysteinase	C	K01251	0	0	0	0					1	0	0	0
MERSPOM4_00357	391740	392036	CDS	Phosphocarrier protein HPr	C	K02784	0	0	0	1	COLONIZING PLANT SYSTEM	PLANT DERIVED SUBSTRATE USAGE	PLANT DERIVED CARBOHYDRATE TRANSPORT	PLANT DERIVED GLUCOSE PTS SYSTEM I	1	0	0	0
MERSPOM4_00358	392033	392434	CDS	PTS system sorbose-specific EIIA component	C	K02793	0	0	0	1	COLONIZING PLANT SYSTEM	PLANT DERIVED SUBSTRATE USAGE	PLANT DERIVED CARBOHYDRATE TRANSPORT	PLANT DERIVED MANNOSE PTS SYSTEM	1	0	0	0
MERSPOM4_00359	392462	392602	CDS	hypothetical protein	C	NA	0	0	0	NA					0	0	1	0
MERSPOM4_00360	392599	393045	CDS	hypothetical protein	C	K06023	0	0	0	0					0	1	0	0
MERSPOM4_00361	393049	394830	CDS	Adaptive-response sensory-kinase SasA	C	K14980	0	0	0	1	BIO-FERTILIZATION	NITROGEN ACQUISITION	N-AQUISITION-AMMONIUM ASSIMILATION/USAGE	N-AQUISITION-AMMONIUM STARVATiON RESPONSE	1	0	0	0
MERSPOM4_00362	394915	395616	CDS	Transcriptional regulatory protein BaeR	C	K14981	0	0	0	1	STRESS CONTROL/BIOCONTROL	NEUTRALIZING ABIOTIC STRESS	ACIDIC STRESS	ACIDIC STRESS-LOW ACID SIGNALLUING	1	0	0	0
MERSPOM4_00363	395959	397569	CDS	Phosphoenolpyruvate carboxykinase (ATP)	C	K01610	0	0	0	1	BIO-FERTILIZATION	PHOSPHATE SOLUBILIZATION	P-SOLUBILISATION-ORGANIC ACID METABOLISM	P-SOLUBILISATION-OXALACETIC ACID BIOSYNTHESIS	1	0	0	0
MERSPOM4_00364	397674	398111	CDS	Peptidyl-tRNA hydrolase ArfB	C	K15034	0	0	0	0					1	0	0	0
MERSPOM4_00365	398303	398782	CDS	Potassium binding protein Kbp	C	K22409	0	0	0	1	COLONIZING PLANT SYSTEM	PLANT DERIVED SUBSTRATE USAGE	PLANT DERIVED GLYCOSIDE UTILIZATION	PLANT DERIVED NON-PEPTIDE CARBON-NITROGEN BONDS CLEAVAGE	0	1	0	0
MERSPOM4_00366	398882	399499	CDS	Alpha-ketoglutarate-dependent dioxygenase AlkB	C	K03919	0	0	0	0					1	0	0	0
MERSPOM4_00367	399588	400040	CDS	hypothetical protein	C	K21216	0	0	0	0					0	0	1	0
MERSPOM4_00368	400119	401078	CDS	Pantothenate kinase	C	K00867	0	0	0	1	PHYTOHORMONE/PLANT SIGNAL PRODUCTION	VITAMIN PRODUCTION	VITAMIN B5/PANTOTHENIC ACID/CO FACTOR METABOLISM	VITAMIN B5/PANTOTHENIC ACID/CO FACTOR BIOSYNTHESIS	1	0	0	0
MERSPOM4_00369	401103	401429	CDS	Phosphoribosyl-ATP pyrophosphatase	C	K01523	0	0	0	0					1	0	0	0
MERSPOM4_00370	401499	402290	CDS	Imidazole glycerol phosphate synthase subunit HisF	C	K02500	0	0	0	0					1	0	0	0
MERSPOM4_00371	402290	403126	CDS	hypothetical protein	C	K01476	0	0	0	1	COLONIZING PLANT SYSTEM	PLANT DERIVED SUBSTRATE USAGE	PLANT DERIVED AMINO ACID UTILIZATION	PLANT DERIVED ARGININE DEGRADATION	0	0	1	0
MERSPOM4_00372	403123	403872	CDS	1-(5-phosphoribosyl)-5-[(5-phosphoribosylamino)methylideneamino] imidazole-4-carboxamide isomerase	C	K01814	0	0	0	0					1	0	0	0
MERSPOM4_00373	403876	404166	CDS	hypothetical protein	C	NA	0	0	0	NA					0	1	0	0
MERSPOM4_00374	404171	404821	CDS	Imidazole glycerol phosphate synthase subunit HisH	C	K02501	0	0	0	0					1	0	0	0
MERSPOM4_00375	404823	405299	CDS	hypothetical protein	C	NA	0	0	0	NA					0	1	0	0
MERSPOM4_00376	405303	405902	CDS	Histidine biosynthesis bifunctional protein HisB	C	K01693	0	0	0	0					1	0	0	0
MERSPOM4_00377	406125	406676	CDS	ATP-dependent protease subunit HslV	C	K01419	0	0	0	0					1	0	0	0
MERSPOM4_00378	406730	407245	CDS	Aminoglycoside N(6')-acetyltransferase type 1	C	K00663	0	0	0	1	COMPETITIVE EXCLUSION	BACTERIAL FITNESS	BACTERIAL FITNESS-RESISTANCE TO ANTIMICROBIAL/TOXIC COMPOUNDS	AMINOGLYCOSIDES RESISTANCE-STREPTOMYCIN/KANAMYCIN/AMIKACIN	1	0	0	0
MERSPOM4_00379	407274	407873	CDS	hypothetical protein	C	NA	0	0	0	NA					1	0	0	0
MERSPOM4_00380	407878	409191	CDS	ATP-dependent protease ATPase subunit HslU	C	K03667	0	0	0	0					1	0	0	0
MERSPOM4_00381	409448	410407	CDS	hypothetical protein	C	NA	0	0	0	NA					1	0	0	0
MERSPOM4_00382	410472	411701	CDS	Anthranilate 1%2C2-dioxygenase system ferredoxin--NAD(+) reductase component	C	K00529	0	0	0	1	PHYTO-REMEDIATION	XENOBIOTICS BIODEGRADATION	DEGRADATION OF OTHER NITRO-COMPOUNDS	CHLOROACETANILIDE DEGRADTION	1	0	0	0
MERSPOM4_00383	411707	412021	CDS	Naphthalene 1%2C2-dioxygenase system%2C ferredoxin component	C	K05710	0	0	0	1	COLONIZING PLANT SYSTEM	PLANT DERIVED SUBSTRATE USAGE	PLANT DERIVED ORGANIC ACID UTILIZATION	PLANT DERIVED CINNAMATE DEGRDATION	1	0	0	0
MERSPOM4_00384	412074	413183	CDS	hypothetical protein	C	K02294	0	0	0	1	PHYTOHORMONE/PLANT SIGNAL PRODUCTION	TERPENOID/DERIVATE PRODUCTION	CAROTINOID METABOLISM	CAROTENOID BIOSYNTHESIS	1	0	0	0
MERSPOM4_00385	413365	414396	CDS	HTH-type transcriptional regulator GalS	C	K02529	0	0	0	1	COLONIZING PLANT SYSTEM	PLANT DERIVED SUBSTRATE USAGE	PLANT DERIVED CARBOHYDRATE-GENERAL USAGE	PLANT DERIVED CARBOHYDRATE UTILIZATION REGULATION	1	0	0	0
MERSPOM4_00386	414775	415716	CDS	D-galactose-binding periplasmic protein	C	K17213	0	0	0	1	COLONIZING PLANT SYSTEM	PLANT DERIVED SUBSTRATE USAGE	PLANT DERIVED CARBOHYDRATE TRANSPORT	PLANT DERIVED MYO-lNOSITOL TRANSPORT	1	0	0	0
MERSPOM4_00387	415869	416945	CDS	Ribose import permease protein RbsC	C	K17214	0	0	0	1	COLONIZING PLANT SYSTEM	PLANT DERIVED SUBSTRATE USAGE	PLANT DERIVED CARBOHYDRATE TRANSPORT	PLANT DERIVED lNOSITOL TRANSPORT 1	1	0	0	0
MERSPOM4_00388	416948	417715	CDS	Fructose import ATP-binding protein FrcA	C	K10554	0	0	0	1	COLONIZING PLANT SYSTEM	PLANT DERIVED SUBSTRATE USAGE	PLANT DERIVED CARBOHYDRATE TRANSPORT	PLANT DERIVED FRUCTOSE TRANSPORT	1	0	0	0
MERSPOM4_00389	417845	418846	CDS	Inositol 2-dehydrogenase	C	K00010	0	0	0	1	COLONIZING PLANT SYSTEM	PLANT DERIVED SUBSTRATE USAGE	PLANT DERIVED SUGAR ALCOHOL UTILIZATION	PLANT DERIVED INOSITOL DERIVATE DEGRADATION	1	0	0	0
MERSPOM4_00390	418870	419664	CDS	Dihydroanticapsin 7-dehydrogenase	C	K00034	0	0	0	1	STRESS CONTROL/BIOCONTROL	NEUTRALIZING ABIOTIC STRESS	LOW TEMPERATURE TOLERANCE	LOW TEMPERATURE-RELATED ENZYMES	1	0	0	0
MERSPOM4_00391	419757	420002	CDS	hypothetical protein	C	NA	0	0	0	NA					0	0	1	0
MERSPOM4_00392	420092	421183	CDS	Phospho-2-dehydro-3-deoxyheptonate aldolase%2C Phe-sensitive	C	K01626	0	0	0	1	STRESS CONTROL/BIOCONTROL	NEUTRALIZING BIOTIC STRESS	BIOTIC STRESS RESISTANCE-PHENAZINE DERIVATES	BIOTIC STRESS RESISTANCE-PHENAZINE-1-CARBOXYLIC ACID BIOSYNTHESIS	1	0	0	0
MERSPOM4_00393	421394	422503	CDS	Inositol 2-dehydrogenase/D-chiro-inositol 3-dehydrogenase	C	K19181	0	0	0	0					1	0	0	0
MERSPOM4_00394	422657	423502	CDS	hypothetical protein	C	K19337	0	0	0	1	COLONIZING PLANT SYSTEM	PLANT DERIVED SUBSTRATE USAGE	PLANT DERIVED CARBOHYDRATE-GENERAL USAGE	PLANT DERIVED CARBOHYDRATE UTILIZATION REGULATION	1	0	0	0
MERSPOM4_00395	423734	425668	CDS	5-dehydro-2-deoxygluconokinase	C	K03338	0	0	0	1	COLONIZING PLANT SYSTEM	PLANT DERIVED SUBSTRATE USAGE	PLANT DERIVED SUGAR ALCOHOL UTILIZATION	PLANT DERIVED INOSITOL DERIVATE DEGRADATION	1	0	0	0
MERSPOM4_00396	425704	427548	CDS	3D-(3%2C5/4)-trihydroxycyclohexane-1%2C2-dione hydrolase	C	K03336	0	0	0	1	COLONIZING PLANT SYSTEM	PLANT DERIVED SUBSTRATE USAGE	PLANT DERIVED SUGAR ALCOHOL UTILIZATION	PLANT DERIVED INOSITOL DERIVATE DEGRADATION	1	0	0	0
MERSPOM4_00397	427591	428508	CDS	Inosose dehydratase	C	K03335	0	0	0	1	COLONIZING PLANT SYSTEM	PLANT DERIVED SUBSTRATE USAGE	PLANT DERIVED SUGAR ALCOHOL UTILIZATION	PLANT DERIVED INOSITOL DERIVATE DEGRADATION	1	0	0	0
MERSPOM4_00398	428556	428774	CDS	hypothetical protein	C	NA	0	0	0	NA					1	0	0	0
MERSPOM4_00399	428781	429593	CDS	5-deoxy-glucuronate isomerase	C	K03337	0	0	0	1	COLONIZING PLANT SYSTEM	PLANT DERIVED SUBSTRATE USAGE	PLANT DERIVED SUGAR ALCOHOL UTILIZATION	PLANT DERIVED INOSITOL DERIVATE DEGRADATION	1	0	0	0
MERSPOM4_00400	429747	430454	CDS	hypothetical protein	C	K05774	0	0	0	1	BIO-FERTILIZATION	PHOSPHATE SOLUBILIZATION	P-SOLUBILISATION-OTHER ACID METABOLISM	P-SOLUBILISATION-PHOSPHONATE DEGRADATION	1	0	0	0
MERSPOM4_00401	430548	431687	CDS	Alpha-D-ribose 1-methylphosphonate 5-triphosphate diphosphatase	C	K06162	0	0	0	1	BIO-FERTILIZATION	PHOSPHATE SOLUBILIZATION	P-SOLUBILISATION-OTHER ACID METABOLISM	P-SOLUBILISATION-PHOSPHONATE DEGRADATION	1	0	0	0
MERSPOM4_00402	431684	432304	CDS	Ribose 1%2C5-bisphosphate phosphokinase PhnN	C	K05774	0	0	0	1	BIO-FERTILIZATION	PHOSPHATE SOLUBILIZATION	P-SOLUBILISATION-OTHER ACID METABOLISM	P-SOLUBILISATION-PHOSPHONATE DEGRADATION	1	0	0	0
MERSPOM4_00403	432543	433538	CDS	Ribose import permease protein RbsC	C	K10440	0	0	0	1	COLONIZING PLANT SYSTEM	PLANT DERIVED SUBSTRATE USAGE	PLANT DERIVED CARBOHYDRATE TRANSPORT	PLANT DERIVED RIBOSE/AUTOINDUCER/XYLOSE TRANSPORT	1	0	0	0
MERSPOM4_00404	433563	435107	CDS	Ribose import ATP-binding protein RbsA	C	K10441	0	0	0	1	COLONIZING PLANT SYSTEM	PLANT DERIVED SUBSTRATE USAGE	PLANT DERIVED CARBOHYDRATE TRANSPORT	PLANT DERIVED RIBOSE/AUTOINDUCER/XYLOSE TRANSPORT	1	0	0	0
MERSPOM4_00405	435340	436302	CDS	Ribose import binding protein RbsB	C	K10439	0	0	0	1	COLONIZING PLANT SYSTEM	MOTILITY/CHEMOTAXIS	CHEMOTAXIS PROTEINS	CHEMOTAXIS TOWARDS SUGARS	1	0	0	0
MERSPOM4_00406	436911	438050	CDS	Ribose operon repressor	C	K02529	0	0	0	1	COLONIZING PLANT SYSTEM	PLANT DERIVED SUBSTRATE USAGE	PLANT DERIVED CARBOHYDRATE-GENERAL USAGE	PLANT DERIVED CARBOHYDRATE UTILIZATION REGULATION	1	0	0	0
MERSPOM4_00407	438332	439264	CDS	hypothetical protein	C	K16842	0	0	0	1	BIO-FERTILIZATION	NITROGEN ACQUISITION	N-AQUISITION-ALLONATE USAGE	N-AQUISITION-ALLONATE METABOLISM	0	0	1	0
MERSPOM4_00408	439222	439359	CDS	hypothetical protein	C	NA	0	0	0	NA					0	0	1	0
MERSPOM4_00409	439298	439621	CDS	putative HTH-type transcriptional regulator YtcD	C	K10947	0	0	0	0					0	0	1	0
MERSPOM4_00410	439761	440645	CDS	2-hydroxy-3-oxopropionate reductase	C	K19809	0	0	0	0					0	0	1	0
MERSPOM4_00411	440829	441203	CDS	hypothetical protein	C	K01822	0	0	0	1	PHYTO-REMEDIATION	XENOBIOTICS BIODEGRADATION	STEROID/DERIVATE DEGRADATION	EPIANDROSTERONE DEGRADATION	0	0	1	0
MERSPOM4_00412	441480	442127	CDS	hypothetical protein	C	K07032	0	0	0	1	COMPETITIVE EXCLUSION	BACTERIAL FITNESS	BACTERIAL FITNESS-RESISTANCE TO ANTIMICROBIAL/TOXIC COMPOUNDS	FOSFOMYCIN RESISTANCE	0	0	1	0
MERSPOM4_00413	442227	443303	CDS	D-alanine--D-alanine ligase A	C	K01921	0	0	0	1	COLONIZING PLANT SYSTEM	PLANT DERIVED SUBSTRATE USAGE	PLANT DERIVED AMINO ACID UTILIZATION	PLANT DERIVED ALANINE DEGRADATION	0	1	0	0
MERSPOM4_00414	443564	443881	CDS	HTH-type transcriptional regulator	C	K03892	0	0	0	1	PHYTO-REMEDIATION	HEAVY METAL DETOXIFICATION	ARSENIC RESISTANCE	ARSENIC RESISTANCE SYSTEM	0	0	1	0
MERSPOM4_00415	443878	444354	CDS	hypothetical protein	C	K14740	0	0	0	0					0	0	1	0
MERSPOM4_00416	445084	447639	CDS	Protein translocase subunit SecDF	C	K12257	0	0	0	1	COMPETITIVE EXCLUSION	QUORUM SENSING RESPONSE/BIOFILM FORMATION	QSR-AUTOINDUCER PERCEPTION	QSR-PENTAPEPTIDE TRANSPORT	0	0	1	0
MERSPOM4_00417	447634	448776	CDS	Cysteine desulfurase IscS	C	K04487	0	0	0	1	BIO-FERTILIZATION	NITROGEN ACQUISITION	N-AQUISITION-ATMOSHPHERIC NITROGEN FIXATION	N-FIX-NITROGENASE BIOSYNTHESIS	0	0	1	0
MERSPOM4_00418	448826	449329	CDS	hypothetical protein	C	K13448	0	0	0	0					0	0	1	0
MERSPOM4_00419	449515	450792	CDS	putative MFS-type transporter YfcJ	C	K08221	0	0	0	1	BIO-FERTILIZATION	IRON ACQUISITION	IRON ACQUISITION-SIDEROPHORES	SIDEROPHORE EXPORT SYSTEMS	0	1	0	0
MERSPOM4_00420	450796	451533	CDS	Hydroxyacylglutathione hydrolase GloC	C	K01069	0	0	0	1	BIO-FERTILIZATION	PHOSPHATE SOLUBILIZATION	P-SOLUBILISATION-ORGANIC ACID METABOLISM	P-SOLUBILISATION-LACTIC ACID BIOSYNTHESIS	0	0	1	0
MERSPOM4_00421	451606	452274	CDS	hypothetical protein	C	K21903	0	0	0	1	PHYTO-REMEDIATION	HEAVY METAL DETOXIFICATION	ZINK RESISTANCE	ZINK RESISTANCE-ZINK HOMEOSTASIS	0	0	1	0
MERSPOM4_00422	452318	453115	CDS	hypothetical protein	C	NA	0	0	0	NA					0	0	1	0
MERSPOM4_00423	453106	453714	CDS	hypothetical protein	C	K03892	0	0	0	1	PHYTO-REMEDIATION	HEAVY METAL DETOXIFICATION	ARSENIC RESISTANCE	ARSENIC RESISTANCE SYSTEM	0	0	1	0
MERSPOM4_00424	453930	454322	CDS	hypothetical protein	C	K03396	0	0	0	0					0	1	0	0
MERSPOM4_00425	454424	455932	CDS	Transcriptional regulator HilA	C	K22486	0	0	0	0					1	0	0	0
MERSPOM4_00426	456069	456320	CDS	hypothetical protein	C	NA	0	0	0	NA					0	1	0	0
MERSPOM4_00427	456643	457125	CDS	Haloalkane dehalogenase	C	K01563	0	0	0	1	PHYTO-REMEDIATION	XENOBIOTICS BIODEGRADATION	HYDROCARBONS/OIL DEGRADATION	DICHLOROETHANE DEGRADATION	0	0	1	0
MERSPOM4_00428	457568	458098	CDS	putative protein YyaP	C	K11752	0	0	0	1	PHYTOHORMONE/PLANT SIGNAL PRODUCTION	VITAMIN PRODUCTION	VITAMIN B2/RIBOFLAVIN METABOLISM	VITAMIN B2/RIBOFLAVIN BIOSYNTHESIS	0	0	1	0
MERSPOM4_00429	458258	459160	CDS	HTH-type transcriptional regulator PgrR	C	K18900	0	0	0	1	COMPETITIVE EXCLUSION	BACTERIAL FITNESS	BACTERIAL FITNESS-MULTIDRUG RESISTANCE	MULTIDRUG TRANSPORT-CHLORAMPHENICOL/TRIMETHOPRIN EFFLUX PUMP BpeEF-OprC	0	0	1	0
MERSPOM4_00430	459259	460107	CDS	Dihydroanticapsin 7-dehydrogenase	C	K07535	0	0	0	1	PHYTO-REMEDIATION	XENOBIOTICS BIODEGRADATION	BENZOATE/DERIVATE DEGRADATION	CYCLOHEXANECARBOXYLIC ACID DEGRADATION	0	0	1	0
MERSPOM4_00431	460238	460660	CDS	RutC family protein YjgH	C	K09022	0	0	0	1	COLONIZING PLANT SYSTEM	PLANT DERIVED SUBSTRATE USAGE	PLANT DERIVED AMINO ACID UTILIZATION	PLANT DERIVED METHIONINE DEGRADATION	0	0	1	0
MERSPOM4_00432	461010	462881	CDS	hypothetical protein	C	K01768	0	0	0	1	COLONIZING PLANT SYSTEM	PLANT DERIVED SUBSTRATE USAGE	PLANT DERIVED NUCLEOSIDE METABOLISM	PLANT DERIVED PURINE METABOLISM	0	0	1	0
MERSPOM4_00433	463233	463604	CDS	hypothetical protein	C	K06893	0	0	0	0					0	0	0	1	UR
MERSPOM4_00434	463703	463882	CDS	hypothetical protein	C	K19267	0	0	0	1	PHYTOHORMONE/PLANT SIGNAL PRODUCTION	VITAMIN PRODUCTION	VITAMIN K METABOLISM	VITAMIN K BIOSYNTHESIS	0	0	0	1	UR
MERSPOM4_00435	463879	464808	CDS	hypothetical protein	C	K00344	0	0	0	1	STRESS CONTROL/BIOCONTROL	NEUTRALIZING ABIOTIC STRESS	NITROSATIVE/OXIDATIVE STRESS/ROS SCAVENGING	OXIDATIVE STRESS-OXIDOREDUCTASES	0	0	0	1	UR
MERSPOM4_00436	464853	465554	CDS	hypothetical protein	C	K13573	0	0	0	0					0	0	0	1	UR
MERSPOM4_00437	465654	465730	tRNA	tRNA-Arg(acg)	C	NA	0	0	0	NA					0	0	0	0
MERSPOM4_00438	465826	466071	CDS	hypothetical protein	C	NA	0	0	0	NA					0	0	0	1	UR
MERSPOM4_00439	466210	466482	CDS	hypothetical protein	C	K11458	0	0	0	0					0	0	1	0
MERSPOM4_00440	466710	467840	CDS	S-adenosylmethionine:tRNA ribosyltransferase-isomerase	C	K07568	0	0	0	1	COLONIZING PLANT SYSTEM	OTHER COLONIZATION RELATED PROTEINS	COLONIZATION-HOST INVASION FACTORS	HOST INVASION-SAM/QUEUOSINE/LIPID METABOLISM	0	0	1	0	UR
MERSPOM4_00441	467837	468559	CDS	Glucose 1-dehydrogenase 4	C	K00059	0	0	0	1	BIO-FERTILIZATION	IRON ACQUISITION	IRON ACQUISITION-SIDEROPHORES	SIDEROPHORES-BACILLIBACTIN METABOLISM	0	0	1	0
MERSPOM4_00442	468645	469079	CDS	Redox-sensitive transcriptional activator SoxR	C	K13639	0	0	0	1	STRESS CONTROL/BIOCONTROL	NEUTRALIZING ABIOTIC STRESS	NITROSATIVE/OXIDATIVE STRESS/ROS SCAVENGING	NITROSATIVE/OXIDATIVE STRESS/ROS REGULATORY PROTEINS	0	0	0	1
MERSPOM4_00443	469140	469490	CDS	hypothetical protein	C	K10947	0	0	0	0					0	0	1	0
MERSPOM4_00444	469613	470563	CDS	IS481 family transposase ISRel12	C	K07497	0	0	0	1	COMPETITIVE EXCLUSION	BACTERIAL FITNESS	BACTERIAL FITNESS-MOBILE ELEMENTS	TRANSPOSASES	0	0	1	0
MERSPOM4_00445	470878	471849	CDS	Alcohol dehydrogenase	C	K00344	0	0	0	1	STRESS CONTROL/BIOCONTROL	NEUTRALIZING ABIOTIC STRESS	NITROSATIVE/OXIDATIVE STRESS/ROS SCAVENGING	OXIDATIVE STRESS-OXIDOREDUCTASES	0	0	1	0
MERSPOM4_00446	472290	472664	CDS	Cytochrome c-552	C	K08738	0	0	0	1	BIO-FERTILIZATION	IRON ACQUISITION	IRON ACQUISITION-IRON HOMOEOSTASIS	IRON HOMEOSTASIS-OTHER CYTOCHROME-RELATED PROTEINS	0	0	0	1
MERSPOM4_00447	472661	474898	CDS	Isoquinoline 1-oxidoreductase subunit beta	C	K07303	0	0	0	1	COMPETITIVE EXCLUSION	BACTERIAL FITNESS	BACTERIAL FITNESS-RESISTANCE TO ANTIMICROBIAL/TOXIC COMPOUNDS	QUINOLINE RESISTANCE	0	0	1	0
MERSPOM4_00448	474909	475355	CDS	Isoquinoline 1-oxidoreductase subunit alpha	C	K07302	0	0	0	1	COMPETITIVE EXCLUSION	BACTERIAL FITNESS	BACTERIAL FITNESS-RESISTANCE TO ANTIMICROBIAL/TOXIC COMPOUNDS	QUINOLINE RESISTANCE	0	0	1	0
MERSPOM4_00449	475706	476824	CDS	putative protein	C	K06889	0	0	0	0					0	0	1	0
MERSPOM4_00450	477094	477990	CDS	HTH-type transcriptional regulator PgrR	C	K24082	0	0	0	0					0	0	1	0
MERSPOM4_00451	478030	479046	CDS	putative zinc-binding alcohol dehydrogenase	C	K18369	0	0	0	1	PHYTOHORMONE/PLANT SIGNAL PRODUCTION	PLANT SIGNALLING VOLATILES	PLANT SIGNAL-VOLATILE RELATED METABOLISM	PLANT SIGNAL-VOLATILE RELATED ALCOHOL/KETONE PATHWAY	0	0	1	0
MERSPOM4_00452	479072	479548	CDS	hypothetical protein	C	K09143	0	0	0	0					0	0	1	0
MERSPOM4_00453	479545	480735	CDS	Purine ribonucleoside efflux pump NepI	C	K03445	0	0	0	1	COLONIZING PLANT SYSTEM	PLANT DERIVED SUBSTRATE USAGE	PLANT DERIVED NUCLEOSIDE METABOLISM	PLANT DERIVED NUCLEOSIDE TRANSPORT	0	0	1	0
MERSPOM4_00454	481202	481278	tRNA	tRNA-Arg(acg)	C	NA	0	0	0	NA					0	0	0	0
MERSPOM4_00455	481429	482916	CDS	Adaptive-response sensory-kinase SasA	C	K07709	0	0	0	1	PHYTO-REMEDIATION	HEAVY METAL DETOXIFICATION	ZINK RESISTANCE	ZINK RESISTANCE-ZINK HOMEOSTASIS	1	0	0	0
MERSPOM4_00456	483384	483737	CDS	Ribonuclease P protein component	C	K03536	0	0	0	0					1	0	0	0
MERSPOM4_00457	483751	485574	CDS	Membrane protein insertase YidC	C	K03217	0	0	0	1	COMPETITIVE EXCLUSION	CELL WALL/MEMBRANE REMODELLING/DEGRADATION	OTHER CELL MEMBRANE REMODELLING PROTEINS	OTHER INTEGRAL MEMBRANE REMODELLING PROTEINS	1	0	0	0
MERSPOM4_00458	485817	486455	CDS	Streptogramin A acetyltransferase	C	K18234	0	0	0	1	COMPETITIVE EXCLUSION	BACTERIAL FITNESS	BACTERIAL FITNESS-RESISTANCE TO ANTIMICROBIAL/TOXIC COMPOUNDS	MACROLIDE RESISTANCE	1	0	0	0
MERSPOM4_00459	486452	487111	CDS	putative GTP-binding protein EngB	C	K03978	0	0	0	0					1	0	0	0
MERSPOM4_00460	487224	487943	CDS	HTH-type transcriptional regulator BetI	C	K18301	0	0	0	1	COMPETITIVE EXCLUSION	BACTERIAL FITNESS	BACTERIAL FITNESS-MULTIDRUG RESISTANCE	MULTIDRUG TRANSPORT-EFFLUX PUMP MexJK-OprM	1	0	0	0
MERSPOM4_00461	488106	489287	CDS	Colistin resistance protein EmrA	C	K03543	0	0	0	1	STRESS CONTROL/BIOCONTROL	NEUTRALIZING ABIOTIC STRESS	OSMOTIC STRESS	OSMOTIC STRESS-OTHER REGULATORS	1	0	0	0
MERSPOM4_00462	489307	490893	CDS	Colistin resistance protein EmrB	C	K03446	0	0	0	1	COMPETITIVE EXCLUSION	BACTERIAL FITNESS	BACTERIAL FITNESS-MULTIDRUG RESISTANCE	OTHER MULTIDRUG EFFLUX GENES	1	0	0	0
MERSPOM4_00463	491039	491539	CDS	Peptide methionine sulfoxide reductase MsrB	C	K07305	0	0	0	1	STRESS CONTROL/BIOCONTROL	NEUTRALIZING ABIOTIC STRESS	NITROSATIVE/OXIDATIVE STRESS/ROS SCAVENGING	OXIDATIVE STRESS-SULFOXIDE REDUCTASES	1	0	0	0
MERSPOM4_00464	491756	492313	CDS	hypothetical protein	C	K19519	0	0	0	0					1	0	0	0
MERSPOM4_00465	492532	493230	CDS	hypothetical protein	C	K03597	0	0	0	0	STRESS CONTROL/BIOCONTROL	NEUTRALIZING ABIOTIC STRESS	SALINITY STRESS	SALINITY STRESS-HALOTOLERANCE RELATED ENZYMES	1	0	0	0
MERSPOM4_00466	493227	493766	CDS	ECF RNA polymerase sigma factor SigK	C	K03088	0	0	0	1	STRESS CONTROL/BIOCONTROL	UNIVERSAL STRESS RESPONSE	STRESS SIGNALING PROTEINS	STRESS SIGNAL-TRANSCRIPTIONAL REGULATION	1	0	0	0
MERSPOM4_00467	493950	495446	CDS	6-aminohexanoate-cyclic-dimer hydrolase	C	K02433	0	0	0	0					1	0	0	0
MERSPOM4_00468	495546	496439	CDS	Acetylglutamate kinase	C	K00930	0	0	0	0					1	0	0	0
MERSPOM4_00469	496498	496974	CDS	Leucine-responsive regulatory protein	C	K03719	0	0	0	0					1	0	0	0
MERSPOM4_00470	497110	497946	CDS	Phenylalanine-4-hydroxylase	C	K00500	0	0	0	1	COLONIZING PLANT SYSTEM	PLANT DERIVED SUBSTRATE USAGE	PLANT DERIVED AMINO ACID UTILIZATION	PLANT DERIVED PHENYLALANINE DEGRADATION	1	0	0	0
MERSPOM4_00471	498189	498950	CDS	hypothetical protein	C	K21022	0	0	0	1	COMPETITIVE EXCLUSION	QUORUM SENSING RESPONSE/BIOFILM FORMATION	OTHER QSR/BF RELATED SYSTEMS	QSR/BF-c-di-GMP SIGNALING PATHWAY	1	0	0	0
MERSPOM4_00472	499112	499819	CDS	hypothetical protein	C	K07025	0	0	0	0					1	0	0	0
MERSPOM4_00473	499860	500699	CDS	hypothetical protein	C	K06966	0	0	0	1	COLONIZING PLANT SYSTEM	PLANT DERIVED SUBSTRATE USAGE	PLANT DERIVED NUCLEOSIDE METABOLISM	PLANT DERIVED PYRIMIDINE METABOLISM	1	0	0	0
MERSPOM4_00474	500843	501697	CDS	2%2C3%2C4%2C5-tetrahydropyridine-2%2C6-dicarboxylate N-succinyltransferase	C	K19107	0	0	0	0					1	0	0	0
MERSPOM4_00475	501725	502096	CDS	hypothetical protein	C	K03217	0	0	0	1	COMPETITIVE EXCLUSION	CELL WALL/MEMBRANE REMODELLING/DEGRADATION	OTHER CELL MEMBRANE REMODELLING PROTEINS	OTHER INTEGRAL MEMBRANE REMODELLING PROTEINS	0	0	1	0
MERSPOM4_00476	502118	502840	CDS	hypothetical protein	C	NA	0	0	0	NA					1	0	0	0
MERSPOM4_00477	502994	504094	CDS	hypothetical protein	C	K21021	0	0	0	1	COMPETITIVE EXCLUSION	QUORUM SENSING RESPONSE/BIOFILM FORMATION	OTHER QSR/BF RELATED SYSTEMS	QSR/BF-c-di-GMP SIGNALING PATHWAY	0	0	1	0
MERSPOM4_00478	504373	505572	CDS	Succinyl-diaminopimelate desuccinylase	C	K01439	0	0	0	0					1	0	0	0
MERSPOM4_00479	505575	506168	CDS	hypothetical protein	C	K07697	0	0	0	1	COMPETITIVE EXCLUSION	SPORE PRODUCTION	SPORE FORMATION/GERMINATION	SPORULATION REGULATION	1	0	0	0
MERSPOM4_00480	506165	506920	CDS	tRNA pseudouridine synthase A	C	K06173	0	0	0	0					1	0	0	0
MERSPOM4_00481	506938	507447	CDS	N-acetyltransferase Eis	C	K03824	0	0	0	0					1	0	0	0
MERSPOM4_00482	507444	508379	CDS	Methionyl-tRNA formyltransferase	C	K00604	0	0	0	1	PHYTOHORMONE/PLANT SIGNAL PRODUCTION	GERMINATION STIMULATION	GERMINATION-VITAMIN B9/FOLATE PRODUCTION	GERMINATION-VITAMIN B9/FOLATE BIOSYNTHESIS	1	0	0	0
MERSPOM4_00483	508410	508835	CDS	Toxin FitB	C	K07062	0	0	0	1	COMPETITIVE EXCLUSION	BACTERIAL FITNESS	BACTERIAL FITNESS-TOXIN-ANTITOXIN SYSTEM	FitB-FitA TOXIN-ANTITOXIN SYSTEM	0	0	1	0
MERSPOM4_00484	508832	509119	CDS	hypothetical protein	C	K21495	0	0	0	1	COMPETITIVE EXCLUSION	BACTERIAL FITNESS	BACTERIAL FITNESS-TOXIN-ANTITOXIN SYSTEM	FitB-FitA TOXIN-ANTITOXIN SYSTEM	0	0	1	0
MERSPOM4_00485	509212	509757	CDS	Peptide deformylase	C	K01462	0	0	0	0					1	0	0	0
MERSPOM4_00486	509851	511137	CDS	hypothetical protein	C	K09760	0	0	0	0					1	0	0	0
MERSPOM4_00487	511142	511546	CDS	hypothetical protein	C	K03396	0	0	0	0					1	0	0	0
MERSPOM4_00488	511648	512478	CDS	hypothetical protein	C	K22452	0	0	0	0					1	0	0	0
MERSPOM4_00489	512693	512818	CDS	hypothetical protein	C	NA	0	0	0	NA					1	0	0	0
MERSPOM4_00490	513007	513321	CDS	Guanidinium exporter	C	K11741	0	0	0	1	COMPETITIVE EXCLUSION	BACTERIAL FITNESS	BACTERIAL FITNESS-RESISTANCE TO ANTIMICROBIAL/TOXIC COMPOUNDS	QUATERNARY AMMONIUM COMPOUND RESISTANCE	1	0	0	0
MERSPOM4_00491	513513	513941	CDS	hypothetical protein	C	K03646	0	0	0	0					1	0	0	0
MERSPOM4_00492	514170	515234	CDS	F420-dependent glucose-6-phosphate dehydrogenase	C	K14733	0	0	0	0					1	0	0	0
MERSPOM4_00493	515451	516296	CDS	hypothetical protein	C	K11744	0	0	0	1	COMPETITIVE EXCLUSION	QUORUM SENSING RESPONSE/BIOFILM FORMATION	QSR-AUTOINDUCER PERCEPTION	QSR-AI-2 TRANSPORT	0	1	0	0
MERSPOM4_00494	516370	516615	CDS	hypothetical protein	C	K11744	0	0	0	1	COMPETITIVE EXCLUSION	QUORUM SENSING RESPONSE/BIOFILM FORMATION	QSR-AUTOINDUCER PERCEPTION	QSR-AI-2 TRANSPORT	0	1	0	0
MERSPOM4_00495	516771	517772	CDS	hypothetical protein	C	K00320	0	0	0	0					1	0	0	0
MERSPOM4_00496	517800	518831	CDS	Catabolite control protein A	C	K02529	0	0	0	1	COLONIZING PLANT SYSTEM	PLANT DERIVED SUBSTRATE USAGE	PLANT DERIVED CARBOHYDRATE-GENERAL USAGE	PLANT DERIVED CARBOHYDRATE UTILIZATION REGULATION	0	1	0	0
MERSPOM4_00497	518985	520637	CDS	Ribose import ATP-binding protein RbsA	C	K10441	0	0	0	1	COLONIZING PLANT SYSTEM	PLANT DERIVED SUBSTRATE USAGE	PLANT DERIVED CARBOHYDRATE TRANSPORT	PLANT DERIVED RIBOSE/AUTOINDUCER/XYLOSE TRANSPORT	0	1	0	0
MERSPOM4_00498	520634	521962	CDS	hypothetical protein	C	K10440	0	0	0	1	COLONIZING PLANT SYSTEM	PLANT DERIVED SUBSTRATE USAGE	PLANT DERIVED CARBOHYDRATE TRANSPORT	PLANT DERIVED RIBOSE/AUTOINDUCER/XYLOSE TRANSPORT	0	1	0	0
MERSPOM4_00499	521959	522927	CDS	ABC transporter periplasmic-binding protein YtfQ	C	K23508	0	0	0	1	COLONIZING PLANT SYSTEM	PLANT DERIVED SUBSTRATE USAGE	PLANT DERIVED CARBOHYDRATE TRANSPORT	PLANT DERIVED GALACTOFURANOSE TRANSPORT	0	1	0	0
MERSPOM4_00500	522997	523458	CDS	HTH-type transcriptional repressor NicR	C	K22296	0	0	0	0	COLONIZING PLANT SYSTEM	PLANT DERIVED SUBSTRATE USAGE	PLANT DERIVED ORGANIC ACID UTILIZATION	PLANT DERIVED NICOTINATE DEGRADATION	1	0	0	0
MERSPOM4_00501	523455	524039	CDS	hypothetical protein	C	NA	0	0	0	NA					0	1	0	0
MERSPOM4_00502	524032	524913	CDS	hypothetical protein	C	K09740	0	0	0	0					0	1	0	0
MERSPOM4_00503	524913	526454	CDS	6-hydroxynicotinate reductase	C	K20449	0	0	0	0					1	0	0	0
MERSPOM4_00504	526451	529330	CDS	Aldehyde oxidoreductase	C	K07469	0	0	0	0					1	0	0	0
MERSPOM4_00505	529327	530190	CDS	hypothetical protein	C	K13479	0	0	0	1	PHYTOHORMONE/PLANT SIGNAL PRODUCTION	CYTOKININS/DERIVATE PRODUCTION	XANTHINE METABOLISM	XANTHINE BIOSYNTHESIS	1	0	0	0
MERSPOM4_00506	530523	531122	CDS	Nicotinamidase	C	K08281	0	0	0	1	STRESS CONTROL/BIOCONTROL	NEUTRALIZING ABIOTIC STRESS	NITROSATIVE/OXIDATIVE STRESS/ROS SCAVENGING	OXIDATIVE STRESS-VITAMIN B3/NIACIN BIOSYNTHESIS	1	0	0	0
MERSPOM4_00507	531164	532594	CDS	hypothetical protein	C	K24200	0	0	0	0					1	0	0	0
MERSPOM4_00508	532595	533314	CDS	High-affinity branched-chain amino acid transport ATP-binding protein LivF	C	K01996	0	0	0	1	COLONIZING PLANT SYSTEM	PLANT DERIVED SUBSTRATE USAGE	PLANT DERIVED AMINO ACID TRANSPORT	PLANT DERIVED BRANCHED-CHAIN AMINO ACID TRANSPORT	1	0	0	0
MERSPOM4_00509	533311	534036	CDS	Lipopolysaccharide export system ATP-binding protein LptB	C	K01995	0	0	0	1	COLONIZING PLANT SYSTEM	PLANT DERIVED SUBSTRATE USAGE	PLANT DERIVED AMINO ACID TRANSPORT	PLANT DERIVED BRANCHED-CHAIN AMINO ACID TRANSPORT	1	0	0	0
MERSPOM4_00510	534033	534995	CDS	hypothetical protein	C	K01998	0	0	0	1	COLONIZING PLANT SYSTEM	PLANT DERIVED SUBSTRATE USAGE	PLANT DERIVED AMINO ACID TRANSPORT	PLANT DERIVED BRANCHED-CHAIN AMINO ACID TRANSPORT	1	0	0	0
MERSPOM4_00511	534992	535873	CDS	High-affinity branched-chain amino acid transport system permease protein LivH	C	K01997	0	0	0	1	COLONIZING PLANT SYSTEM	PLANT DERIVED SUBSTRATE USAGE	PLANT DERIVED AMINO ACID TRANSPORT	PLANT DERIVED BRANCHED-CHAIN AMINO ACID TRANSPORT	1	0	0	0
MERSPOM4_00512	536091	537395	CDS	hypothetical protein	C	K01999	0	0	0	1	COLONIZING PLANT SYSTEM	PLANT DERIVED SUBSTRATE USAGE	PLANT DERIVED AMINO ACID TRANSPORT	PLANT DERIVED BRANCHED-CHAIN AMINO ACID TRANSPORT	1	0	0	0
MERSPOM4_00513	537563	539011	CDS	hypothetical protein	C	NA	0	0	0	NA					0	1	0	0
MERSPOM4_00514	539027	540331	CDS	Nicotinate phosphoribosyltransferase	C	K00763	0	0	0	1	STRESS CONTROL/BIOCONTROL	NEUTRALIZING ABIOTIC STRESS	NITROSATIVE/OXIDATIVE STRESS/ROS SCAVENGING	OXIDATIVE STRESS-VITAMIN B3/NIACIN BIOSYNTHESIS	1	0	0	0
MERSPOM4_00515	540470	541444	CDS	Glycine cleavage system transcriptional activator	C	K03566	0	0	0	1	COMPETITIVE EXCLUSION	QUORUM SENSING RESPONSE/BIOFILM FORMATION	ENVIRONMENTAL QSR/BF SIGNALING	QSR/BF-AMINO ACID SIGNALING	1	0	0	0
MERSPOM4_00516	541526	541642	CDS	hypothetical protein	C	NA	0	0	0	NA					0	0	1	0
MERSPOM4_00517	541678	542724	CDS	Guanidinopropionase	C	K18459	0	0	0	0					1	0	0	0
MERSPOM4_00518	542829	543632	CDS	L-cystine-binding protein FliY	C	K23059	0	0	0	1	COLONIZING PLANT SYSTEM	PLANT DERIVED SUBSTRATE USAGE	PLANT DERIVED AMINO ACID TRANSPORT	PLANT DERIVED HISTIDINE TRANSPORT	1	0	0	0
MERSPOM4_00519	543654	544322	CDS	hypothetical protein	C	K02029	0	0	0	1	COLONIZING PLANT SYSTEM	PLANT DERIVED SUBSTRATE USAGE	PLANT DERIVED AMINO ACID TRANSPORT	PLANT DERIVED POLAR AMINO ACID TRANSPORT	0	1	0	0
MERSPOM4_00520	544319	544966	CDS	L-cystine transport system permease protein YecS	C	K02029	0	0	0	1	COLONIZING PLANT SYSTEM	PLANT DERIVED SUBSTRATE USAGE	PLANT DERIVED AMINO ACID TRANSPORT	PLANT DERIVED POLAR AMINO ACID TRANSPORT	0	0	1	0
MERSPOM4_00521	545103	545522	CDS	hypothetical protein	C	K03897	0	0	0	1	COLONIZING PLANT SYSTEM	PLANT DERIVED SUBSTRATE USAGE	PLANT DERIVED AMINO ACID UTILIZATION	PLANT DERIVED LYSINE DEGRADATION	0	0	1	0
MERSPOM4_00522	545563	546966	CDS	Multidrug resistance protein NorM	C	K03327	0	0	0	1	COMPETITIVE EXCLUSION	BACTERIAL FITNESS	BACTERIAL FITNESS-MULTIDRUG RESISTANCE	OTHER MULTIDRUG EFFLUX GENES	1	0	0	0
MERSPOM4_00523	547238	547846	CDS	Acid phosphatase	C	K22315	0	0	0	0					0	1	0	0
MERSPOM4_00524	547867	549453	CDS	Ribulokinase	C	K00875	0	0	0	1	COLONIZING PLANT SYSTEM	PLANT DERIVED SUBSTRATE USAGE	PLANT DERIVED CARBOHYDRATE-PENTOSES UTILIZATION	PLANT DERIVED RIBOSE METABOLISM/DEGRADATION	1	0	0	0
MERSPOM4_00525	549450	550133	CDS	6-phosphogluconate phosphatase	C	K01838	0	0	0	1	COLONIZING PLANT SYSTEM	PLANT DERIVED SUBSTRATE USAGE	PLANT DERIVED CARBOHYDRATE-HEXOSES UTILIZATION	PLANT DERIVED GLUCOSE DEGRADATION	1	0	0	0
MERSPOM4_00526	550177	551655	CDS	Mannitol 2-dehydrogenase	C	K00045	0	0	0	1	COLONIZING PLANT SYSTEM	PLANT DERIVED SUBSTRATE USAGE	PLANT DERIVED SUGAR ALCOHOL UTILIZATION	PLANT DERIVED MANNITOL DEGRADATION	1	0	0	0
MERSPOM4_00527	551727	552497	CDS	Sorbitol dehydrogenase	C	K21620	0	0	0	1	COLONIZING PLANT SYSTEM	PLANT DERIVED SUBSTRATE USAGE	PLANT DERIVED SUGAR ALCOHOL UTILIZATION	PLANT DERIVED ALTRITOL/GALACTITOL DEGRADATION	1	0	0	0
MERSPOM4_00528	552494	553498	CDS	Maltose/maltodextrin import ATP-binding protein MalK	C	K10111	0	0	0	1	STRESS CONTROL/BIOCONTROL	NEUTRALIZING ABIOTIC STRESS	SALINITY STRESS	SALINITY STRESS-TREHALOSE METABOLISM	1	0	0	0
MERSPOM4_00529	553549	554373	CDS	Diacetylchitobiose uptake system permease protein NgcG	C	K10229	0	0	0	1	COLONIZING PLANT SYSTEM	PLANT DERIVED SUBSTRATE USAGE	PLANT DERIVED CARBOHYDRATE TRANSPORT	PLANT DERIVED MANNITOL/SORBITOL TRANSPORT	1	0	0	0
MERSPOM4_00530	554385	555257	CDS	Melibiose/raffinose/stachyose import permease protein MelD	C	K10228	0	0	0	1	COLONIZING PLANT SYSTEM	PLANT DERIVED SUBSTRATE USAGE	PLANT DERIVED CARBOHYDRATE TRANSPORT	PLANT DERIVED MANNITOL/SORBITOL TRANSPORT	1	0	0	0
MERSPOM4_00531	555378	556688	CDS	hypothetical protein	C	K10227	0	0	0	1	COLONIZING PLANT SYSTEM	PLANT DERIVED SUBSTRATE USAGE	PLANT DERIVED CARBOHYDRATE TRANSPORT	PLANT DERIVED MANNITOL/SORBITOL TRANSPORT	1	0	0	0
MERSPOM4_00532	556914	557822	CDS	Glycine cleavage system transcriptional activator	C	K03566	0	0	0	1	COMPETITIVE EXCLUSION	QUORUM SENSING RESPONSE/BIOFILM FORMATION	ENVIRONMENTAL QSR/BF SIGNALING	QSR/BF-AMINO ACID SIGNALING	1	0	0	0
MERSPOM4_00533	558245	559201	CDS	Erythritol catabolism regulatory protein EryD	C	K05346	0	0	0	0					1	0	0	0
MERSPOM4_00534	559462	560100	CDS	6-phosphogluconate phosphatase	C	K01838	0	0	0	1	COLONIZING PLANT SYSTEM	PLANT DERIVED SUBSTRATE USAGE	PLANT DERIVED CARBOHYDRATE-HEXOSES UTILIZATION	PLANT DERIVED GLUCOSE DEGRADATION	1	0	0	0
MERSPOM4_00535	560152	560919	CDS	Methylthioribulose-1-phosphate dehydratase	C	K01628	0	0	0	1	COLONIZING PLANT SYSTEM	PLANT DERIVED SUBSTRATE USAGE	PLANT DERIVED CARBOHYDRATE-PENTOSES UTILIZATION	PLANT DERIVED RIBOSE METABOLISM/DEGRADATION	1	0	0	0
MERSPOM4_00536	561005	561646	CDS	Urease accessory protein UreG	C	K03189	0	0	0	1	BIO-FERTILIZATION	NITROGEN ACQUISITION	N-AQUISITION-UREA USAGE	N-AQUISITION-UREA METABOLISM	1	0	0	0
MERSPOM4_00537	561643	562083	CDS	hypothetical protein	C	K21019	0	0	0	1	COMPETITIVE EXCLUSION	QUORUM SENSING RESPONSE/BIOFILM FORMATION	OTHER QSR/BF RELATED SYSTEMS	QSR/BF-c-di-GMP SIGNALING PATHWAY	1	0	0	0
MERSPOM4_00538	562080	562751	CDS	Urease accessory protein UreF	C	K03188	0	0	0	1	BIO-FERTILIZATION	NITROGEN ACQUISITION	N-AQUISITION-UREA USAGE	N-AQUISITION-UREA METABOLISM	1	0	0	0
MERSPOM4_00539	562744	563322	CDS	Urease accessory protein UreE	C	K03187	0	0	0	1	BIO-FERTILIZATION	NITROGEN ACQUISITION	N-AQUISITION-UREA USAGE	N-AQUISITION-UREA METABOLISM	1	0	0	0
MERSPOM4_00540	563474	564067	CDS	hypothetical protein	C	K07778	0	0	0	0					1	0	0	0
MERSPOM4_00541	564109	564597	CDS	hypothetical protein	C	K23583	0	0	0	0					0	0	1	0
MERSPOM4_00542	564706	566418	CDS	Urease subunit alpha 1	C	K01428	0	0	0	1	BIO-FERTILIZATION	NITROGEN ACQUISITION	N-AQUISITION-UREA USAGE	N-AQUISITION-UREA METABOLISM	1	0	0	0
MERSPOM4_00543	566597	566980	CDS	hypothetical protein	C	K06006	0	0	0	0					1	0	0	0
MERSPOM4_00544	567107	567601	CDS	hypothetical protein	C	K13977	0	0	0	0					0	1	0	0
MERSPOM4_00545	567628	567933	CDS	Urease subunit beta 1	C	K01429	0	0	0	1	BIO-FERTILIZATION	NITROGEN ACQUISITION	N-AQUISITION-UREA USAGE	N-AQUISITION-UREA METABOLISM	1	0	0	0
MERSPOM4_00546	568054	568311	CDS	hypothetical protein	C	K09984	0	0	0	1	COLONIZING PLANT SYSTEM	PLANT DERIVED SUBSTRATE USAGE	PLANT DERIVED CARBOHYDRATE USAGE-OTHERS	PLANT DERIVED ALGINATE DEGRADATION	1	0	0	0
MERSPOM4_00547	568323	568625	CDS	Urease subunit gamma	C	K01430	0	0	0	1	BIO-FERTILIZATION	NITROGEN ACQUISITION	N-AQUISITION-UREA USAGE	N-AQUISITION-UREA METABOLISM	1	0	0	0
MERSPOM4_00548	568654	569559	CDS	Urease accessory protein UreD	C	K03190	0	0	0	1	BIO-FERTILIZATION	NITROGEN ACQUISITION	N-AQUISITION-UREA USAGE	N-AQUISITION-UREA METABOLISM	1	0	0	0
MERSPOM4_00549	569705	569959	CDS	Nodulation protein F	C	K14661	0	0	0	1	PLANT IMMUNE RESPONSE STIMULATION	TRIGGERED IMMUNITY	PAMP/EFFECTOR TRIGGERED IMMUNITY/PTI	PTI-Nod FACTORS	1	0	0	0
MERSPOM4_00550	569964	571172	CDS	3-oxoacyl-[acyl-carrier-protein] synthase 2	C	K14660	0	0	0	1	PLANT IMMUNE RESPONSE STIMULATION	TRIGGERED IMMUNITY	PAMP/EFFECTOR TRIGGERED IMMUNITY/PTI	PTI-Nod FACTORS	1	0	0	0
MERSPOM4_00551	571262	571966	CDS	Disulfide-bond oxidoreductase YfcG	C	K11209	0	0	0	1	STRESS CONTROL/BIOCONTROL	NEUTRALIZING ABIOTIC STRESS	NITROSATIVE/OXIDATIVE STRESS/ROS SCAVENGING	OXIDATIVE STRESS-GLUTATHION METABOLISM	1	0	0	0
MERSPOM4_00552	572002	572379	CDS	hypothetical protein	C	K15717	0	0	0	0					0	0	1	0
MERSPOM4_00553	572467	573087	CDS	Pantothenate kinase	C	K02173	0	0	0	0					1	0	0	0
MERSPOM4_00554	573403	574512	CDS	hypothetical protein	C	NA	0	0	0	NA					1	0	0	0
MERSPOM4_00555	574744	574887	CDS	hypothetical protein	C	NA	0	0	0	NA					0	0	1	0
MERSPOM4_00556	574957	575841	CDS	D-alanyl-D-alanine carboxypeptidase DacC	C	K07258	0	0	0	1	COMPETITIVE EXCLUSION	CELL WALL/MEMBRANE REMODELLING/DEGRADATION	PEPTIDOGLYCAN REMODELLING	REMODELLING-CARBOXYPEPTIDASE ACTIVITY	1	0	0	0
MERSPOM4_00557	576061	576137	tRNA	tRNA-Arg(ccg)	C	NA	0	0	0	NA					0	0	0	0
MERSPOM4_00558	576603	577850	CDS	putative BsuMI modification methylase subunit YdiO	C	K00558	0	0	0	1	COLONIZING PLANT SYSTEM	PLANT DERIVED SUBSTRATE USAGE	PLANT DERIVED AMINO ACID UTILIZATION	PLANT DERIVED METHIONINE DEGRADATION	0	0	0	1
MERSPOM4_00559	577850	578023	CDS	hypothetical protein	C	K07450	0	0	0	0					0	0	0	1
MERSPOM4_00560	578238	578471	CDS	hypothetical protein	C	NA	0	0	0	NA					0	0	0	1
MERSPOM4_00561	578484	580967	CDS	hypothetical protein	C	NA	0	0	0	NA					0	0	0	1
MERSPOM4_00562	581288	581461	CDS	hypothetical protein	C	NA	0	0	0	NA					0	0	0	1
MERSPOM4_00563	581829	581954	CDS	hypothetical protein	C	NA	0	0	0	NA					0	0	0	1
MERSPOM4_00564	582041	582346	CDS	hypothetical protein	C	K03686	0	0	0	1	STRESS CONTROL/BIOCONTROL	NEUTRALIZING ABIOTIC STRESS	HIGH TEMPERATURE TOLERANCE	HEAT SHOCK PRTOEINS	0	0	0	1
MERSPOM4_00565	582647	583345	CDS	hypothetical protein	C	NA	0	1	0	NA					0	0	0	1
MERSPOM4_00566	583351	584217	CDS	hypothetical protein	C	K04748	0	1	0	1	BIO-FERTILIZATION	NITROGEN ACQUISITION	N-AQUISITION-DENITRIFICATION/NITRATE USAGE	DENITRIFICATION-NITRATE REDUCTION	0	0	0	1
MERSPOM4_00567	584488	585198	CDS	hypothetical protein	C	NA	0	1	0	NA					0	0	0	1
MERSPOM4_00568	585191	585424	CDS	hypothetical protein	C	NA	0	1	0	NA					0	0	0	1
MERSPOM4_00569	585816	586865	CDS	hypothetical protein	C	K06921	0	1	0	0					0	0	0	1
MERSPOM4_00570	586862	588151	CDS	hypothetical protein	C	NA	0	1	0	NA					0	0	0	1
MERSPOM4_00571	588151	589554	CDS	hypothetical protein	C	K06915	0	1	0	0					0	0	0	1
MERSPOM4_00572	590075	590308	CDS	hypothetical protein	C	NA	0	1	0	NA					0	0	1	0
MERSPOM4_00573	590435	592189	CDS	hypothetical protein	C	K01768	0	0	0	1	COLONIZING PLANT SYSTEM	PLANT DERIVED SUBSTRATE USAGE	PLANT DERIVED NUCLEOSIDE METABOLISM	PLANT DERIVED PURINE METABOLISM	0	0	1	0
MERSPOM4_00574	592380	592523	CDS	hypothetical protein	C	K18320	0	0	0	1	COMPETITIVE EXCLUSION	BACTERIAL FITNESS	BACTERIAL FITNESS-MOBILE ELEMENTS	TRANSPOSASES	0	0	0	1
MERSPOM4_00575	592995	594815	CDS	hypothetical protein	C	K22395	0	0	0	0					0	0	0	1
MERSPOM4_00576	595160	595453	CDS	Glutamine synthetase and cystathionine beta-lyase binding protein	C	K21909	0	0	0	1	COLONIZING PLANT SYSTEM	PLANT DERIVED SUBSTRATE USAGE	PLANT DERIVED SUGAR ALCOHOL UTILIZATION	PLANT DERIVED ERYTHRITOL DEGRADATION	0	0	1	0
MERSPOM4_00577	596421	596987	CDS	hypothetical protein	C	K08975	0	0	0	0					0	0	1	0
MERSPOM4_00578	597018	597467	CDS	hypothetical protein	C	K18900	0	0	0	1	COMPETITIVE EXCLUSION	BACTERIAL FITNESS	BACTERIAL FITNESS-MULTIDRUG RESISTANCE	MULTIDRUG TRANSPORT-CHLORAMPHENICOL/TRIMETHOPRIN EFFLUX PUMP BpeEF-OprC	0	0	1	0
MERSPOM4_00579	598007	598240	CDS	hypothetical protein	C	NA	0	0	0	NA					0	0	1	0
MERSPOM4_00580	598314	598625	CDS	hypothetical protein	C	K03686	0	0	0	1	STRESS CONTROL/BIOCONTROL	NEUTRALIZING ABIOTIC STRESS	HIGH TEMPERATURE TOLERANCE	HEAT SHOCK PRTOEINS	0	0	1	0
MERSPOM4_00581	598840	599343	CDS	hypothetical protein	C	K03712	0	0	0	1	STRESS CONTROL/BIOCONTROL	NEUTRALIZING ABIOTIC STRESS	NITROSATIVE/OXIDATIVE STRESS/ROS SCAVENGING	NITROSATIVE/OXIDATIVE STRESS/ROS REGULATORY PROTEINS	0	0	1	0
MERSPOM4_00582	599490	599990	CDS	hypothetical protein	C	K21310	0	0	0	0					0	0	1	0
MERSPOM4_00583	600095	600892	CDS	Pyrroline-5-carboxylate reductase	C	K00286	0	1	0	1	STRESS CONTROL/BIOCONTROL	NEUTRALIZING ABIOTIC STRESS	SALINITY STRESS	SALINITY STRESS-PROLINE METABOLISM	0	0	1	0
MERSPOM4_00584	600946	601863	CDS	Glycerate dehydrogenase	C	K17064	0	1	0	0					0	0	1	0
MERSPOM4_00585	601866	603044	CDS	FAD-dependent catabolic D-arginine dehydrogenase DauA	C	K19746	0	1	0	0	COLONIZING PLANT SYSTEM	PLANT DERIVED SUBSTRATE USAGE	PLANT DERIVED AMINO ACID UTILIZATION	PLANT DERIVED ARGININE DEGRADATION	0	0	1	0
MERSPOM4_00586	603059	603406	CDS	hypothetical protein	C	K09022	0	1	0	1	COLONIZING PLANT SYSTEM	PLANT DERIVED SUBSTRATE USAGE	PLANT DERIVED AMINO ACID UTILIZATION	PLANT DERIVED METHIONINE DEGRADATION	0	1	0	0
MERSPOM4_00587	603434	604348	CDS	N-carbamoyl-D-amino acid hydrolase	C	K01459	0	1	0	0					0	0	1	0
MERSPOM4_00588	604471	606288	CDS	Glutathione import ATP-binding protein GsiA	C	K02031	0	1	0	1	PHYTO-REMEDIATION	HEAVY METAL DETOXIFICATION	NICKEL RESISTANCE	NICKEL RESISTANCE-DDP-TRANSPORT SYSTEM	0	1	0	0
MERSPOM4_00589	606285	607229	CDS	Formamidase	C	K01455	0	1	0	1	BIO-FERTILIZATION	NITROGEN ACQUISITION	N-AQUISITION-FORMAIDE USAGE	N-AQUISITION-FORMAIDE USAGE GENES	0	1	0	0
MERSPOM4_00590	607219	608862	CDS	Heme-binding protein A	C	K13889	0	1	0	1	STRESS CONTROL/BIOCONTROL	NEUTRALIZING ABIOTIC STRESS	NITROSATIVE/OXIDATIVE STRESS/ROS SCAVENGING	OXIDATIVE STRESS-GLUTATHION METABOLISM	0	1	0	0
MERSPOM4_00591	608907	609827	CDS	Glutathione transport system permease protein GsiC	C	K02033	0	1	0	1	PHYTO-REMEDIATION	HEAVY METAL DETOXIFICATION	NICKEL RESISTANCE	NICKEL RESISTANCE-DDP-TRANSPORT SYSTEM	0	1	0	0
MERSPOM4_00592	609824	610732	CDS	Glutathione transport system permease protein GsiD	C	K02034	0	1	0	1	PHYTO-REMEDIATION	HEAVY METAL DETOXIFICATION	NICKEL RESISTANCE	NICKEL RESISTANCE-DDP-TRANSPORT SYSTEM	0	1	0	0
MERSPOM4_00593	610710	611309	CDS	hypothetical protein	C	K07183	0	0	0	1	BIO-FERTILIZATION	NITROGEN ACQUISITION	N-AQUISITION-DENITRIFICATION/NITRATE USAGE	DENITRIFICATION-NITRATE REDUCTION	0	1	0	0
MERSPOM4_00594	611306	612535	CDS	Aliphatic amidase expression-regulating protein	C	K11959	0	0	0	1	BIO-FERTILIZATION	NITROGEN ACQUISITION	N-AQUISITION-UREA USAGE	N-AQUISITION-UREA TRANSPORT	0	0	1	0
MERSPOM4_00595	612831	613685	CDS	D-methionine-binding lipoprotein MetQ	C	K02073	0	0	0	1	COLONIZING PLANT SYSTEM	PLANT DERIVED SUBSTRATE USAGE	PLANT DERIVED AMINO ACID TRANSPORT	PLANT DERIVED METHIONINE TRANSPORT	0	1	0	0
MERSPOM4_00596	613784	614872	CDS	Methionine import ATP-binding protein MetN	C	K02071	0	0	0	1	COLONIZING PLANT SYSTEM	PLANT DERIVED SUBSTRATE USAGE	PLANT DERIVED AMINO ACID TRANSPORT	PLANT DERIVED METHIONINE TRANSPORT	0	1	0	0
MERSPOM4_00597	614853	615509	CDS	D-methionine transport system permease protein MetI	C	K02072	0	0	0	1	COLONIZING PLANT SYSTEM	PLANT DERIVED SUBSTRATE USAGE	PLANT DERIVED AMINO ACID TRANSPORT	PLANT DERIVED METHIONINE TRANSPORT	0	1	0	0
MERSPOM4_00598	615512	616627	CDS	Aminomethyltransferase	C	K00605	0	0	0	1	PHYTOHORMONE/PLANT SIGNAL PRODUCTION	GERMINATION STIMULATION	GERMINATION-VITAMIN B9/FOLATE PRODUCTION	GERMINATION-VITAMIN B9/FOLATE BIOSYNTHESIS	0	1	0	0
MERSPOM4_00599	616890	617666	CDS	ABC transporter arginine-binding protein 1	C	K10022	0	0	0	1	COLONIZING PLANT SYSTEM	PLANT DERIVED SUBSTRATE USAGE	PLANT DERIVED AMINO ACID TRANSPORT	PLANT DERIVED ARGININE TRANSPORT	0	0	1	0
MERSPOM4_00600	617783	619534	CDS	Acetophenone carboxylase delta subunit	C	K01474	0	0	0	0					1	0	0	0
MERSPOM4_00601	619536	621620	CDS	Acetophenone carboxylase gamma subunit	C	K01473	0	0	0	0					1	0	0	0
MERSPOM4_00602	621841	622668	CDS	Flavodoxin/ferredoxin--NADP reductase	C	K00528	0	0	0	1	STRESS CONTROL/BIOCONTROL	NEUTRALIZING ABIOTIC STRESS	NITROSATIVE/OXIDATIVE STRESS/ROS SCAVENGING	OXIDATIVE STRESS-OXIDOREDUCTASES	1	0	0	0
MERSPOM4_00603	622829	623878	CDS	Deoxyribose-phosphate aldolase	C	K01619	0	0	0	1	COLONIZING PLANT SYSTEM	PLANT DERIVED SUBSTRATE USAGE	PLANT DERIVED CARBOHYDRATE-PENTOSES UTILIZATION	PLANT DERIVED RIBOSE METABOLISM/DEGRADATION	1	0	0	0
MERSPOM4_00604	623895	626267	CDS	NAD/NADP-dependent betaine aldehyde dehydrogenase	C	K00128	0	0	0	1	PHYTO-REMEDIATION	XENOBIOTICS BIODEGRADATION	HYDROCARBONS/OIL DEGRADATION	DICHLOROETHANE DEGRADATION	1	0	0	0
MERSPOM4_00605	626461	627192	CDS	2-keto-3-deoxy-L-fuconate dehydrogenase	C	K18335	0	0	0	0					1	0	0	0
MERSPOM4_00606	627356	628201	CDS	Ureidoglycolate lyase	C	K16856	0	0	0	1	COLONIZING PLANT SYSTEM	PLANT DERIVED SUBSTRATE USAGE	PLANT DERIVED NUCLEOSIDE METABOLISM	PLANT DERIVED PURINE METABOLISM	1	0	0	0
MERSPOM4_00607	628402	629400	CDS	Maltose/maltodextrin import ATP-binding protein MalK	C	K10111	0	0	0	1	STRESS CONTROL/BIOCONTROL	NEUTRALIZING ABIOTIC STRESS	SALINITY STRESS	SALINITY STRESS-TREHALOSE METABOLISM	1	0	0	0
MERSPOM4_00608	629432	630493	CDS	Inositol 2-dehydrogenase/D-chiro-inositol 3-dehydrogenase	C	K18855	0	0	0	0					1	0	0	0
MERSPOM4_00609	630490	631329	CDS	Diacetylchitobiose uptake system permease protein NgcG	C	K10119	0	0	0	1	COLONIZING PLANT SYSTEM	PLANT DERIVED SUBSTRATE USAGE	PLANT DERIVED CARBOHYDRATE TRANSPORT	PLANT DERIVED REAFFINOSE/STACHYOSE/MELIBIOSE TRANSPORT	1	0	0	0
MERSPOM4_00610	631340	632263	CDS	Lactose transport system permease protein LacF	C	K10118	0	0	0	1	COLONIZING PLANT SYSTEM	PLANT DERIVED SUBSTRATE USAGE	PLANT DERIVED CARBOHYDRATE TRANSPORT	PLANT DERIVED REAFFINOSE/STACHYOSE/MELIBIOSE TRANSPORT	1	0	0	0
MERSPOM4_00611	632493	633752	CDS	Multiple sugar-binding protein	C	K10117	0	0	0	1	COLONIZING PLANT SYSTEM	PLANT DERIVED SUBSTRATE USAGE	PLANT DERIVED CARBOHYDRATE TRANSPORT	PLANT DERIVED REAFFINOSE/STACHYOSE/MELIBIOSE TRANSPORT	1	0	0	0
MERSPOM4_00612	633755	634711	CDS	N-acetylmuramic acid 6-phosphate etherase	C	K07106	0	0	0	1	COLONIZING PLANT SYSTEM	PLANT DERIVED SUBSTRATE USAGE	PLANT DERIVED AMINO/NUCLEOTIDE SUGAR UTILIZATION	PLANT DERIVED MURAMATE DEGRADATION	1	0	0	0
MERSPOM4_00613	634911	635792	CDS	Glucosamine kinase GspK	C	K18676	0	0	0	1	COLONIZING PLANT SYSTEM	PLANT DERIVED SUBSTRATE USAGE	PLANT DERIVED AMINO/NUCLEOTIDE SUGAR UTILIZATION	PLANT DERIVED GLUCOSAMINE/GLUCOSAMINATE DEGRADATION	1	0	0	0
MERSPOM4_00614	635789	636571	CDS	HTH-type transcriptional repressor NagR	C	K03710	0	0	0	0					1	0	0	0
MERSPOM4_00615	636568	637599	CDS	Glutamine--fructose-6-phosphate aminotransferase [isomerizing]	C	K00820	0	0	0	1	COLONIZING PLANT SYSTEM	PLANT DERIVED SUBSTRATE USAGE	PLANT DERIVED CARBOHYDRATE-HEXOSES UTILIZATION	PLANT DERIVED FRUCTOSE METABOLISM/DEGRADATION	1	0	0	0
MERSPOM4_00616	637596	638774	CDS	N-acetylglucosamine-6-phosphate deacetylase	C	K01443	0	0	0	1	COLONIZING PLANT SYSTEM	PLANT DERIVED SUBSTRATE USAGE	PLANT DERIVED AMINO/NUCLEOTIDE SUGAR UTILIZATION	PLANT DERIVED GLUCOSAMINE/GLUCOSAMINATE DEGRADATION	1	0	0	0
MERSPOM4_00617	638817	640196	CDS	hypothetical protein	C	K01578	0	0	0	0					0	1	0	0
MERSPOM4_00618	640422	641099	CDS	Ribulose-phosphate 3-epimerase	C	K01783	0	0	0	1	COLONIZING PLANT SYSTEM	PLANT DERIVED SUBSTRATE USAGE	PLANT DERIVED CARBOHYDRATE-PENTOSES UTILIZATION	PLANT DERIVED RIBOSE METABOLISM/DEGRADATION	1	0	0	0
MERSPOM4_00619	641399	644926	CDS	hypothetical protein	C	NA	0	0	0	NA					0	0	1	0
MERSPOM4_00620	644937	646919	CDS	hypothetical protein	C	NA	0	0	0	NA					0	1	0	0
MERSPOM4_00621	647450	649366	CDS	Chaperone protein DnaK	C	K04043	0	0	0	1	STRESS CONTROL/BIOCONTROL	NEUTRALIZING ABIOTIC STRESS	HIGH TEMPERATURE TOLERANCE	HEAT SHOCK PRTOEINS	1	0	0	0
MERSPOM4_00622	649578	650708	CDS	Chaperone protein DnaJ	C	K03686	0	0	0	1	STRESS CONTROL/BIOCONTROL	NEUTRALIZING ABIOTIC STRESS	HIGH TEMPERATURE TOLERANCE	HEAT SHOCK PRTOEINS	1	0	0	0
MERSPOM4_00623	650851	651456	CDS	Ribosomal RNA small subunit methyltransferase A	C	K00570	0	0	0	1	PHYTOHORMONE/PLANT SIGNAL PRODUCTION	PHOSPHOLIPID PRODUCTION	PHOSPOLIPID METABOLISM	PHOSPOLIPID-PHOSPHATIDYLCHOLINE BIOSYNTHESIS	1	0	0	0
MERSPOM4_00624	651516	652112	CDS	FMN-dependent NADH-azoreductase	C	K19784	0	0	0	1	PHYTO-REMEDIATION	HEAVY METAL DETOXIFICATION	CHROMATE RESISTANCE	CHROMATE RESISTANCE-CHR-TRANSPORT SYSTEM	1	0	0	0
MERSPOM4_00625	652058	652816	CDS	Orotidine 5'-phosphate decarboxylase	C	K01591	0	0	0	1	STRESS CONTROL/BIOCONTROL	UNIVERSAL STRESS RESPONSE	STRESS SIGNALING PROTEINS	OTHER STRESS RESPONSE PROTEINS	1	0	0	0
MERSPOM4_00626	652846	653133	CDS	hypothetical protein	C	NA	0	0	0	NA					1	0	0	0
MERSPOM4_00627	653201	653371	CDS	hypothetical protein	C	K06995	0	0	0	0					0	0	1	0
MERSPOM4_00628	653444	653554	CDS	hypothetical protein	C	NA	0	0	0	NA					0	0	1	0
MERSPOM4_00629	653580	654965	CDS	Gamma-glutamylputrescine oxidoreductase	C	K09471	0	0	0	1	PHYTOHORMONE/PLANT SIGNAL PRODUCTION	GAMMA-AMINOBUTYRIC ACID/GABA PRODUCTION	GABA METABOLISM	GABA BIOSYNTHESIS	0	0	1	0
MERSPOM4_00630	654990	656099	CDS	Spermidine/putrescine import ATP-binding protein PotA	C	K02052	0	0	0	1	PHYTOHORMONE/PLANT SIGNAL PRODUCTION	BRANCHING INHIBITION	DEBRANCHING-SPERMIDINE/PUTRESCINE METABOLISM	DEBRANCHING-SPERMIDINE/PUTRESCINE TRANSPORT	0	0	1	0
MERSPOM4_00631	656101	656886	CDS	hypothetical protein	C	K02053	0	0	0	1	PHYTOHORMONE/PLANT SIGNAL PRODUCTION	BRANCHING INHIBITION	DEBRANCHING-SPERMIDINE/PUTRESCINE METABOLISM	DEBRANCHING-SPERMIDINE/PUTRESCINE TRANSPORT	0	0	1	0
MERSPOM4_00632	656886	657776	CDS	Spermidine/putrescine transport system permease protein PotB	C	K02054	0	0	0	1	PHYTOHORMONE/PLANT SIGNAL PRODUCTION	BRANCHING INHIBITION	DEBRANCHING-SPERMIDINE/PUTRESCINE METABOLISM	DEBRANCHING-SPERMIDINE/PUTRESCINE TRANSPORT	0	1	0	0
MERSPOM4_00633	657787	658857	CDS	hypothetical protein	C	K02055	0	0	0	1	PHYTOHORMONE/PLANT SIGNAL PRODUCTION	BRANCHING INHIBITION	DEBRANCHING-SPERMIDINE/PUTRESCINE METABOLISM	DEBRANCHING-SPERMIDINE/PUTRESCINE TRANSPORT	0	0	1	0
MERSPOM4_00634	658887	659555	CDS	hypothetical protein	C	K23779	0	0	0	0					0	0	1	0
MERSPOM4_00635	659720	660790	CDS	hypothetical protein	C	K01921	0	0	0	1	COLONIZING PLANT SYSTEM	PLANT DERIVED SUBSTRATE USAGE	PLANT DERIVED AMINO ACID UTILIZATION	PLANT DERIVED ALANINE DEGRADATION	1	0	0	0
MERSPOM4_00636	660967	661848	CDS	L-arabinolactonase	C	K22217	0	0	0	0					1	0	0	0
MERSPOM4_00637	661845	662486	CDS	2-dehydro-3-deoxy-6-phosphogalactonate aldolase	C	K01631	0	0	0	1	COLONIZING PLANT SYSTEM	PLANT DERIVED SUBSTRATE USAGE	PLANT DERIVED SUGAR ACID UTILIZATION	PLANT DERIVED GALACTONATE DEGRADATION	1	0	0	0
MERSPOM4_00638	662483	663442	CDS	putative 2-dehydro-3-deoxygalactonokinase DgoK1	C	K00883	0	0	0	1	COLONIZING PLANT SYSTEM	PLANT DERIVED SUBSTRATE USAGE	PLANT DERIVED SUGAR ACID UTILIZATION	PLANT DERIVED GALACTONATE DEGRADATION	1	0	0	0
MERSPOM4_00639	663439	664206	CDS	Sulfoquinovose 1-dehydrogenase	C	K22215	0	0	0	1	BIO-FERTILIZATION	PHOSPHATE SOLUBILIZATION	P-SOLUBILISATION-ORGANIC ACID METABOLISM	P-SOLUBILISATION-GALACTONIC ACID BIOSYNTHESIS	1	0	0	0
MERSPOM4_00640	664603	665544	CDS	Glutathione synthetase	C	K01920	0	0	0	1	STRESS CONTROL/BIOCONTROL	NEUTRALIZING ABIOTIC STRESS	NITROSATIVE/OXIDATIVE STRESS/ROS SCAVENGING	OXIDATIVE STRESS-GLUTATHION METABOLISM	1	0	0	0
MERSPOM4_00641	665728	667260	CDS	Competence protein ComM	C	K07391	0	0	0	0					0	1	0	0
MERSPOM4_00642	667449	667991	CDS	hypothetical protein	C	NA	0	0	0	NA					0	0	1	0
MERSPOM4_00643	668318	670492	CDS	Malate synthase G	C	K01638	0	0	0	1	BIO-FERTILIZATION	PHOSPHATE SOLUBILIZATION	P-SOLUBILISATION-ORGANIC ACID METABOLISM	P-SOLUBILISATION-OXALACETIC ACID BIOSYNTHESIS	1	0	0	0
MERSPOM4_00644	670803	672824	CDS	hypothetical protein	C	K01473	0	0	0	0					1	0	0	0
MERSPOM4_00645	673041	673382	CDS	hypothetical protein	C	K01695	0	0	0	1	PHYTOHORMONE/PLANT SIGNAL PRODUCTION	ABSCISIC ACID DEGRADATION	AUXINE/INDOLE‐3‐ACETIC ACID/IAA METABOLISM	IAA RELATED TRYPTOPHAN PATHWAY	0	0	1	0
MERSPOM4_00646	673388	673666	CDS	hypothetical protein	C	NA	0	0	0	NA					0	0	1	0
MERSPOM4_00647	673708	673992	CDS	hypothetical protein	C	K07224	0	0	0	1	BIO-FERTILIZATION	IRON ACQUISITION	IRON ACQUISITION-OTHER TRANSPORT SYSTEMS	IRON TRANSPORT-IRON II TRANSPORT SYSTEM	0	0	1	0
MERSPOM4_00648	674264	674773	CDS	hypothetical protein	C	K03803	0	0	0	0					0	0	1	0
MERSPOM4_00649	674781	675305	CDS	hypothetical protein	C	K11357	0	0	0	0					0	1	0	0
MERSPOM4_00650	675415	675528	CDS	hypothetical protein	C	K03596	0	0	0	0					0	0	1	0
MERSPOM4_00651	675525	676205	CDS	hypothetical protein	C	K02037	0	0	0	1	BIO-FERTILIZATION	PHOSPHATE SOLUBILIZATION	P-SOLUBILISATION-PHOSPHATE METABOLISM	P-SOLUBILISATION-PHOSPHATE TRANSPORT	0	0	1	0
MERSPOM4_00652	676425	678230	CDS	Elongation factor 4	C	K03596	0	0	0	0					1	0	0	0
MERSPOM4_00653	678415	679503	CDS	hypothetical protein	C	K12515	0	0	0	1	COLONIZING PLANT SYSTEM	SURFACE ATTACHMENT	SURFACE ADHESION	SURFACE ADHESION-WIDESPREAD COLONIZATION ISLAND	0	0	1	0
MERSPOM4_00654	679741	680013	CDS	hypothetical protein	C	NA	0	0	0	NA					0	0	1	0
MERSPOM4_00655	680166	680906	CDS	Peptide methionine sulfoxide reductase MsrA	C	K07304	0	0	0	1	STRESS CONTROL/BIOCONTROL	NEUTRALIZING ABIOTIC STRESS	NITROSATIVE/OXIDATIVE STRESS/ROS SCAVENGING	OXIDATIVE STRESS-SULFOXIDE REDUCTASES	1	0	0	0
MERSPOM4_00656	680934	681659	CDS	Glutamine transport ATP-binding protein GlnQ	C	K02028	0	0	0	1	COLONIZING PLANT SYSTEM	PLANT DERIVED SUBSTRATE USAGE	PLANT DERIVED AMINO ACID TRANSPORT	PLANT DERIVED POLAR AMINO ACID TRANSPORT	0	0	1	0
MERSPOM4_00657	681637	682296	CDS	L-cystine transport system permease protein YecS	C	K02029	0	0	0	1	COLONIZING PLANT SYSTEM	PLANT DERIVED SUBSTRATE USAGE	PLANT DERIVED AMINO ACID TRANSPORT	PLANT DERIVED POLAR AMINO ACID TRANSPORT	0	0	1	0
MERSPOM4_00658	682307	682978	CDS	L-cystine transport system permease protein YecS	C	K02029	0	0	0	1	COLONIZING PLANT SYSTEM	PLANT DERIVED SUBSTRATE USAGE	PLANT DERIVED AMINO ACID TRANSPORT	PLANT DERIVED POLAR AMINO ACID TRANSPORT	0	0	1	0
MERSPOM4_00659	683019	683810	CDS	Octopine-binding periplasmic protein	C	K02424	0	0	0	1	COLONIZING PLANT SYSTEM	MOTILITY/CHEMOTAXIS	FLAGELLUM CONTROL	FLAGELLUM CHAPERONES	0	0	1	0
MERSPOM4_00660	684098	685102	CDS	Cytochrome bd-II ubiquinol oxidase subunit 2	C	K00426	0	0	0	1	COMPETITIVE EXCLUSION	BACTERIAL FITNESS	BACTERIAL FITNESS-ENERGY METABOLISM	AEROBIC RESPIRATION/OXIDATIVE PHOSPHORYLATION	1	0	0	0
MERSPOM4_00661	685113	686471	CDS	hypothetical protein	C	K00425	0	0	0	1	COMPETITIVE EXCLUSION	BACTERIAL FITNESS	BACTERIAL FITNESS-ENERGY METABOLISM	AEROBIC RESPIRATION/OXIDATIVE PHOSPHORYLATION	1	0	0	0
MERSPOM4_00662	686700	687626	CDS	putative ABC transporter ATP-binding protein YadG	C	K01990	0	0	0	1	PHYTO-REMEDIATION	XENOBIOTICS BIODEGRADATION	XENOBIOTIC DETOXIFICATION	XENOBIOTIC DETOXIFICATION-XENOBIOTICS TRANSPORT	1	0	0	0
MERSPOM4_00663	687623	688384	CDS	Inner membrane transport permease YadH	C	K09694	0	0	0	1	PLANT IMMUNE RESPONSE STIMULATION	TRIGGERED IMMUNITY	PAMP/EFFECTOR TRIGGERED IMMUNITY/PTI	PTI-Nod FACTORS	1	0	0	0
MERSPOM4_00664	688412	688606	CDS	hypothetical protein	C	NA	0	0	0	NA					0	0	0	1
MERSPOM4_00665	688874	690877	CDS	hypothetical protein	C	K07093	0	0	0	0					1	0	0	0
MERSPOM4_00666	691045	691419	CDS	hypothetical protein	C	K05340	0	0	0	0					1	0	0	0
MERSPOM4_00667	691536	692237	CDS	hypothetical protein	C	K19302	0	0	0	1	COMPETITIVE EXCLUSION	CELL WALL/MEMBRANE REMODELLING/DEGRADATION	PEPTIDOGLYCAN REMODELLING	REMODELLING-UNDECAPRENOL MODIFICATION	1	0	0	0
MERSPOM4_00668	692427	692696	CDS	hypothetical protein	C	K15773	0	0	0	1	COMPETITIVE EXCLUSION	BACTERIAL FITNESS	BACTERIAL FITNESS-TOXIN-ANTITOXIN SYSTEM	HipA-HipB TOXIN-ANTITOXIN SYSTEM	0	1	0	0
MERSPOM4_00669	692825	694450	CDS	C4-dicarboxylic acid transporter DauA	C	K03321	0	0	0	1	BIO-FERTILIZATION	SULFUR ASSIMILATION/MINERALIZATION	SULFUR METABOLISM	S-METABOLISM-SULFATE TRANSPORT	0	0	1	0
MERSPOM4_00670	694402	694542	CDS	hypothetical protein	C	NA	0	0	0	NA					0	0	1	0
MERSPOM4_00671	694560	695417	CDS	hypothetical protein	C	K17713	0	0	0	0					0	1	0	0
MERSPOM4_00672	695532	696335	CDS	hypothetical protein	C	K15773	0	0	0	1	COMPETITIVE EXCLUSION	BACTERIAL FITNESS	BACTERIAL FITNESS-TOXIN-ANTITOXIN SYSTEM	HipA-HipB TOXIN-ANTITOXIN SYSTEM	0	1	0	0
MERSPOM4_00673	696344	697156	CDS	hypothetical protein	C	NA	0	0	0	NA					0	1	0	0
MERSPOM4_00674	697218	698165	CDS	hypothetical protein	C	K18446	0	0	0	0					1	0	0	0
MERSPOM4_00675	698162	698635	CDS	Inorganic triphosphatase	C	K05873	0	0	0	1	COLONIZING PLANT SYSTEM	PLANT DERIVED SUBSTRATE USAGE	PLANT DERIVED NUCLEOSIDE METABOLISM	PLANT DERIVED PURINE METABOLISM	1	0	0	0
MERSPOM4_00676	698727	699413	CDS	HTH-type transcriptional dual regulator CecR	C	K23777	0	0	0	1	COMPETITIVE EXCLUSION	BACTERIAL FITNESS	BACTERIAL FITNESS-MULTIDRUG RESISTANCE	MULTIPLE ANTIBIOTIC RESISTANCE	1	0	0	0
MERSPOM4_00677	699410	700363	CDS	hypothetical protein	C	K01993	0	0	0	0					1	0	0	0
MERSPOM4_00678	700360	701280	CDS	Vitamin B12 import ATP-binding protein BtuD	C	K01990	0	0	0	1	PHYTO-REMEDIATION	XENOBIOTICS BIODEGRADATION	XENOBIOTIC DETOXIFICATION	XENOBIOTIC DETOXIFICATION-XENOBIOTICS TRANSPORT	1	0	0	0
MERSPOM4_00679	701277	702425	CDS	putative multidrug ABC transporter permease YbhS	C	K13926	0	0	0	0					1	0	0	0
MERSPOM4_00680	702542	703972	CDS	Ferredoxin--NADP reductase	C	K00384	0	0	0	1	STRESS CONTROL/BIOCONTROL	NEUTRALIZING ABIOTIC STRESS	NITROSATIVE/OXIDATIVE STRESS/ROS SCAVENGING	OXIDATIVE STRESS-THIOREDOXINES/THIOESTERASES	0	0	1	0
MERSPOM4_00681	704341	705003	CDS	hypothetical protein	C	K00799	0	0	0	1	STRESS CONTROL/BIOCONTROL	NEUTRALIZING ABIOTIC STRESS	NITROSATIVE/OXIDATIVE STRESS/ROS SCAVENGING	DETOXIFICATION OF PEROXIDIZED COMPOUNDS	0	1	0	0
MERSPOM4_00682	705045	706022	CDS	L-threo-3-hydroxyaspartate ammonia-lyase	C	K22589	0	0	0	0					1	0	0	0
MERSPOM4_00683	706227	706550	CDS	hypothetical protein	C	K14979	0	0	0	0					1	0	0	0
MERSPOM4_00684	706729	707712	CDS	hypothetical protein	C	K22737	0	0	0	0					1	0	0	0
MERSPOM4_00685	707896	709200	CDS	IS4 family transposase ISSysp3	C	K07495	0	0	0	1	COLONIZING PLANT SYSTEM	MOTILITY/CHEMOTAXIS	FLAGELLUM CONTROL	FLAGELLUM REGULATION	0	0	0	1
MERSPOM4_00686	709440	709784	CDS	hypothetical protein	C	K21481	0	0	0	1	BIO-FERTILIZATION	IRON ACQUISITION	IRON ACQUISITION-HEMOPHORES	HEMOPHORES-HEME/HEMIN UTILISATION	1	0	0	0
MERSPOM4_00687	709781	710113	CDS	hypothetical protein	C	NA	0	0	0	NA					1	0	0	0
MERSPOM4_00688	710213	710440	CDS	hypothetical protein	C	NA	0	0	0	NA					0	1	0	0
MERSPOM4_00689	710509	711183	CDS	hypothetical protein	C	K21903	0	0	0	1	PHYTO-REMEDIATION	HEAVY METAL DETOXIFICATION	ZINK RESISTANCE	ZINK RESISTANCE-ZINK HOMEOSTASIS	1	0	0	0
MERSPOM4_00690	711195	713717	CDS	Multifunctional non-homologous end joining protein LigD	C	K01971	0	0	0	1	STRESS CONTROL/BIOCONTROL	UNIVERSAL STRESS RESPONSE	STRESS SIGNALING PROTEINS	STRESS SIGNAL-DNA DAMAGE DEFENSE/REPAIR	1	0	0	0
MERSPOM4_00691	713882	714388	CDS	Protein YciF	C	NA	0	0	0	NA					0	1	0	0
MERSPOM4_00692	714796	714942	CDS	hypothetical protein	C	NA	0	0	0	NA					1	0	0	0
MERSPOM4_00693	715140	715583	CDS	hypothetical protein	C	K18006	0	0	0	0					0	1	0	0
MERSPOM4_00694	715653	716480	CDS	hypothetical protein	C	K19064	0	0	0	1	COLONIZING PLANT SYSTEM	PLANT DERIVED SUBSTRATE USAGE	PLANT DERIVED AMINO ACID DEPENDENT PATHWAYS	PLANT DERIVED OPINE METABOLISM	0	0	1	0
MERSPOM4_00695	716461	717132	CDS	hypothetical protein	C	NA	0	0	0	NA					0	0	1	0
MERSPOM4_00696	717051	717428	CDS	hypothetical protein	C	NA	0	0	0	NA					0	1	0	0
MERSPOM4_00697	717425	719515	CDS	hypothetical protein	C	K11690	0	0	0	1	COLONIZING PLANT SYSTEM	PLANT DERIVED SUBSTRATE USAGE	PLANT DERIVED ORGANIC ACID TRANSPORT	PLANT DERIVED C4-DICARBOXYRATE TRANSPORT	0	1	0	0
MERSPOM4_00698	719674	720633	CDS	hypothetical protein	C	K07080	0	0	0	0					0	1	0	0
MERSPOM4_00699	720870	721223	CDS	hypothetical protein	C	K09780	0	0	0	0					0	1	0	0
MERSPOM4_00700	721223	722479	CDS	hypothetical protein	C	K03088	0	0	0	1	STRESS CONTROL/BIOCONTROL	UNIVERSAL STRESS RESPONSE	STRESS SIGNALING PROTEINS	STRESS SIGNAL-TRANSCRIPTIONAL REGULATION	1	0	0	0
MERSPOM4_00701	722502	723125	CDS	Glutathione S-transferase GST-6.0	C	K11208	0	0	0	0					0	0	1	0
MERSPOM4_00702	723444	724424	CDS	O-acetylserine sulfhydrylase	C	K01738	0	0	0	1	BIO-FERTILIZATION	SULFUR ASSIMILATION/MINERALIZATION	SULFUR METABOLISM	S-METABOLISM-SULFATE REDUCTION	1	0	0	0
MERSPOM4_00703	724611	725228	CDS	Homoserine/homoserine lactone efflux protein	C	K05834	0	0	0	1	COMPETITIVE EXCLUSION	QUORUM SENSING RESPONSE/BIOFILM FORMATION	QUORUM SENSING RELATED GENES	QSR-PUTATIVE TRANSPORTER	1	0	0	0
MERSPOM4_00704	725435	725632	CDS	hypothetical protein	C	NA	0	0	0	NA					1	0	0	0
MERSPOM4_00705	725769	726884	CDS	Heat-inducible transcription repressor HrcA	C	K03705	0	0	0	0					1	0	0	0
MERSPOM4_00706	727019	727735	CDS	Ribonuclease PH	C	K00989	0	0	0	0					1	0	0	0
MERSPOM4_00707	727933	728343	CDS	hypothetical protein	C	K08234	0	0	0	0					1	0	0	0
MERSPOM4_00708	728343	729005	CDS	dITP/XTP pyrophosphatase	C	K02428	0	0	0	1	COLONIZING PLANT SYSTEM	PLANT DERIVED SUBSTRATE USAGE	PLANT DERIVED NUCLEOSIDE METABOLISM	PLANT DERIVED PURINE METABOLISM	1	0	0	0
MERSPOM4_00709	729002	730165	CDS	Heme chaperone HemW	C	K02495	0	0	0	1	BIO-FERTILIZATION	IRON ACQUISITION	IRON ACQUISITION-SIDEROPHORES	SIDEROPHORES-COPROGEN BIOSYNTHESIS	1	0	0	0
MERSPOM4_00710	730415	730528	CDS	hypothetical protein	C	K08978	0	0	0	0					0	0	0	1
MERSPOM4_00711	730602	730796	CDS	hypothetical protein	C	NA	0	0	0	NA					0	1	0	0
MERSPOM4_00712	730965	731894	CDS	Ribosomal RNA small subunit methyltransferase I	C	K07056	0	0	0	0					1	0	0	0
MERSPOM4_00713	731887	732264	CDS	hypothetical protein	C	K07460	0	0	0	0					1	0	0	0
MERSPOM4_00714	732516	734549	CDS	hypothetical protein	C	K22486	0	0	0	0					0	0	1	0
MERSPOM4_00715	734567	734893	CDS	hypothetical protein	C	K12528	0	0	0	1	PHYTO-REMEDIATION	HEAVY METAL DETOXIFICATION	SELENIUM RESISTANCE	SELENIUM RESISTANCE-SELENIUM HOMEOSTASIS	0	0	1	0
MERSPOM4_00716	735038	735922	CDS	Hydrogen peroxide-inducible genes activator	C	K04761	0	0	0	1	STRESS CONTROL/BIOCONTROL	NEUTRALIZING ABIOTIC STRESS	NITROSATIVE/OXIDATIVE STRESS/ROS SCAVENGING	NITROSATIVE/OXIDATIVE STRESS/ROS REGULATORY PROTEINS	0	0	1	0
MERSPOM4_00717	736100	737158	CDS	Trans-aconitate 2-methyltransferase	C	K03183	0	0	0	1	PHYTOHORMONE/PLANT SIGNAL PRODUCTION	PLANT SIGNAL-UBIQUINONE/COENZYME Q PRODUCTION	PLANT SIGNAL-UBIQUINONE/COENZYME Q METABOLISM	PLANT SIGNAL-UBIQUINONE/COENZYME Q BIOSYNTHESIS	0	0	1	0
MERSPOM4_00718	737309	737530	CDS	hypothetical protein	C	NA	0	0	0	NA					0	0	1	0
MERSPOM4_00719	737654	738460	CDS	Undecaprenyl-diphosphatase	C	K06153	0	0	0	1	COMPETITIVE EXCLUSION	CELL WALL/MEMBRANE REMODELLING/DEGRADATION	PEPTIDOGLYCAN REMODELLING	REMODELLING-UNDECAPRENOL MODIFICATION	1	0	0	0
MERSPOM4_00720	738623	739315	CDS	FtsZ-localized protein A	C	K00799	0	0	0	1	STRESS CONTROL/BIOCONTROL	NEUTRALIZING ABIOTIC STRESS	NITROSATIVE/OXIDATIVE STRESS/ROS SCAVENGING	DETOXIFICATION OF PEROXIDIZED COMPOUNDS	1	0	0	0
MERSPOM4_00721	739296	740456	CDS	Epoxyqueuosine reductase	C	K18979	0	0	0	0					1	0	0	0
MERSPOM4_00722	740453	741358	CDS	hypothetical protein	C	K22320	0	0	0	0					1	0	0	0
MERSPOM4_00723	741418	742509	CDS	Penicillin-insensitive murein endopeptidase	C	K07261	0	0	0	1	COMPETITIVE EXCLUSION	CELL WALL/MEMBRANE REMODELLING/DEGRADATION	PEPTIDOGLYCAN REMODELLING	REMODELLING-MUREIN DD-ENDOPEPTIDASE ACTIVITY	0	1	0	0
MERSPOM4_00724	742878	743897	CDS	Glucokinase	C	K00845	0	0	0	1	COLONIZING PLANT SYSTEM	PLANT DERIVED SUBSTRATE USAGE	PLANT DERIVED CARBOHYDRATE-HEXOSES UTILIZATION	PLANT DERIVED GLUCOSE DEGRADATION	1	0	0	0
MERSPOM4_00725	744025	745878	CDS	Lipid A export ATP-binding/permease protein MsbA	C	K11085	0	0	0	0					1	0	0	0
MERSPOM4_00726	745875	746717	CDS	4-hydroxy-tetrahydrodipicolinate reductase	C	K00215	0	0	0	0					1	0	0	0
MERSPOM4_00727	746750	747370	CDS	2%2C3-bisphosphoglycerate-dependent phosphoglycerate mutase	C	K01834	0	0	0	1	COLONIZING PLANT SYSTEM	PLANT DERIVED SUBSTRATE USAGE	PLANT DERIVED CARBOHYDRATE-GENERAL USAGE	PLANT DERIVED CARBOHYDRATES-GLYCOLYSIS/GLUCONEOGENESIS	1	0	0	0
MERSPOM4_00728	747452	747536	tRNA	tRNA-Leu(cag)	C	NA	0	0	0	NA					0	0	0	0
MERSPOM4_00729	747786	748208	CDS	hypothetical protein	C	K14059	0	0	0	0	COMPETITIVE EXCLUSION	BACTERIAL FITNESS	BACTERIAL FITNESS-MOBILE ELEMENTS	INTEGRASES/RECOMBINASES	0	0	1	0
MERSPOM4_00730	749269	750588	CDS	hypothetical protein	C	K03088	0	0	0	1	STRESS CONTROL/BIOCONTROL	UNIVERSAL STRESS RESPONSE	STRESS SIGNALING PROTEINS	STRESS SIGNAL-TRANSCRIPTIONAL REGULATION	0	0	1	0
MERSPOM4_00731	750575	750925	CDS	hypothetical protein	C	K04041	0	0	0	1	COLONIZING PLANT SYSTEM	PLANT DERIVED SUBSTRATE USAGE	PLANT DERIVED CARBOHYDRATE-HEXOSES UTILIZATION	PLANT DERIVED FRUCTOSE METABOLISM/DEGRADATION	0	0	1	0
MERSPOM4_00732	751330	752400	CDS	hypothetical protein	C	K01769	0	0	0	0					0	1	0	0
MERSPOM4_00733	752404	752895	CDS	hypothetical protein	C	K07893	0	0	0	0					0	1	0	0
MERSPOM4_00734	752912	755977	CDS	Peptidoglycan-associated lipoprotein	C	K03286	0	0	0	1	COLONIZING PLANT SYSTEM	SURFACE ATTACHMENT	SURFACE ADHESION	OTHER SURFACE ADHESION PROTEINS	0	1	0	0
MERSPOM4_00735	755985	756650	CDS	hypothetical protein	C	K02109	0	0	0	1	STRESS CONTROL/BIOCONTROL	NEUTRALIZING ABIOTIC STRESS	SALINITY STRESS	SALINITY STRESS-HALOTOLERANCE RELATED ENZYMES	0	1	0	0
MERSPOM4_00736	757663	760539	CDS	hypothetical protein	C	K12988	0	0	0	1	COLONIZING PLANT SYSTEM	SURFACE ATTACHMENT	SURFACE ATTACHMENT-LPS/LIPID/IVA METABOLISM	SURFACE ATTACHMENT-LPS CORE OLIGOSACCHARIDES METABOLISM	0	1	0	0
MERSPOM4_00737	760585	761265	CDS	hypothetical protein	C	K24120	0	0	0	1	STRESS CONTROL/BIOCONTROL	NEUTRALIZING ABIOTIC STRESS	NITROSATIVE/OXIDATIVE STRESS/ROS SCAVENGING	DETOXIFICATION OF PEROXIDIZED COMPOUNDS	0	1	0	0
MERSPOM4_00738	761284	764583	CDS	hypothetical protein	C	K01768	0	0	0	1	COLONIZING PLANT SYSTEM	PLANT DERIVED SUBSTRATE USAGE	PLANT DERIVED NUCLEOSIDE METABOLISM	PLANT DERIVED PURINE METABOLISM	0	1	0	0
MERSPOM4_00739	764872	766257	CDS	hypothetical protein	C	K14348	0	0	0	1	COLONIZING PLANT SYSTEM	PLANT DERIVED SUBSTRATE USAGE	PLANT DERIVED SUGAR ACID UTILIZATION	PLANT DERIVED LACTATE DEGRADATION	0	1	0	0
MERSPOM4_00740	766451	766975	CDS	L-amino acid N-acetyltransferase AaaT	C	K03825	0	0	0	1	COLONIZING PLANT SYSTEM	PLANT DERIVED SUBSTRATE USAGE	PLANT DERIVED AMINO ACID UTILIZATION	PLANT DERIVED PHENYLALANINE DEGRADATION	0	1	0	0
MERSPOM4_00741	767050	767874	CDS	hypothetical protein	C	K13806	0	0	0	0					0	1	0	0
MERSPOM4_00742	768080	769495	CDS	hypothetical protein	C	K01768	0	0	0	1	COLONIZING PLANT SYSTEM	PLANT DERIVED SUBSTRATE USAGE	PLANT DERIVED NUCLEOSIDE METABOLISM	PLANT DERIVED PURINE METABOLISM	0	1	0	0
MERSPOM4_00743	769548	770081	CDS	hypothetical protein	C	K00570	0	0	0	1	PHYTOHORMONE/PLANT SIGNAL PRODUCTION	PHOSPHOLIPID PRODUCTION	PHOSPOLIPID METABOLISM	PHOSPOLIPID-PHOSPHATIDYLCHOLINE BIOSYNTHESIS	0	1	0	0
MERSPOM4_00744	770239	771420	CDS	hypothetical protein	C	K02034	0	0	0	1	PHYTO-REMEDIATION	HEAVY METAL DETOXIFICATION	NICKEL RESISTANCE	NICKEL RESISTANCE-DDP-TRANSPORT SYSTEM	0	1	0	0
MERSPOM4_00745	771417	772415	CDS	Nickel import system permease protein NikB	C	K02033	0	0	0	1	PHYTO-REMEDIATION	HEAVY METAL DETOXIFICATION	NICKEL RESISTANCE	NICKEL RESISTANCE-DDP-TRANSPORT SYSTEM	0	1	0	0
MERSPOM4_00746	772418	774316	CDS	Periplasmic alpha-galactoside-binding protein	C	K02035	0	0	0	1	PHYTO-REMEDIATION	HEAVY METAL DETOXIFICATION	NICKEL RESISTANCE	NICKEL RESISTANCE-DDP-TRANSPORT SYSTEM	0	1	0	0
MERSPOM4_00747	774313	776208	CDS	Glutathione import ATP-binding protein GsiA	C	K02031	0	0	0	1	PHYTO-REMEDIATION	HEAVY METAL DETOXIFICATION	NICKEL RESISTANCE	NICKEL RESISTANCE-DDP-TRANSPORT SYSTEM	0	1	0	0
MERSPOM4_00748	776357	777661	CDS	hypothetical protein	C	K01768	0	0	0	1	COLONIZING PLANT SYSTEM	PLANT DERIVED SUBSTRATE USAGE	PLANT DERIVED NUCLEOSIDE METABOLISM	PLANT DERIVED PURINE METABOLISM	0	1	0	0
MERSPOM4_00749	777904	778452	CDS	UDP-N-acetyl-D-glucosamine 6-dehydrogenase	C	K13015	0	0	0	1	COLONIZING PLANT SYSTEM	PLANT DERIVED SUBSTRATE USAGE	PLANT DERIVED AMINO/NUCLEOTIDE SUGAR UTILIZATION	PLANT DERIVED GLUCOSAMINE/GLUCOSAMINATE DEGRADATION	0	1	0	0
MERSPOM4_00750	778485	778853	CDS	UDP-N-acetyl-D-glucosamine 6-dehydrogenase	C	K13015	0	0	0	1	COLONIZING PLANT SYSTEM	PLANT DERIVED SUBSTRATE USAGE	PLANT DERIVED AMINO/NUCLEOTIDE SUGAR UTILIZATION	PLANT DERIVED GLUCOSAMINE/GLUCOSAMINATE DEGRADATION	0	0	0	1
MERSPOM4_00751	778850	779287	CDS	UDP-N-acetyl-D-mannosamine dehydrogenase	C	K13015	0	0	0	1	COLONIZING PLANT SYSTEM	PLANT DERIVED SUBSTRATE USAGE	PLANT DERIVED AMINO/NUCLEOTIDE SUGAR UTILIZATION	PLANT DERIVED GLUCOSAMINE/GLUCOSAMINATE DEGRADATION	0	0	0	1
MERSPOM4_00752	779357	780535	CDS	hypothetical protein	C	K03574	0	0	0	0					0	1	0	0
MERSPOM4_00753	780610	781698	CDS	D-inositol-3-phosphate glycosyltransferase	C	K13668	0	0	0	1	COMPETITIVE EXCLUSION	CELL WALL/MEMBRANE REMODELLING/DEGRADATION	PHOSPHATIDYLINOSITOL MANNOSIDE REMODELLING	REMODELLING-PHOSPHATIDYLINOSITOL MANNOSIDE BIOSYNTHESIS	0	1	0	0
MERSPOM4_00754	781695	782459	CDS	hypothetical protein	C	K22278	0	0	0	1	COLONIZING PLANT SYSTEM	PLANT DERIVED SUBSTRATE USAGE	PLANT DERIVED COMPLEX SUGAR UTILIZATION	PLANT DERIVED CELLULOSE/HEMICELLULOSE DEGRADATION	0	1	0	0
MERSPOM4_00755	782461	783315	CDS	Ribonuclease BN	C	K00784	0	0	0	0					0	1	0	0
MERSPOM4_00756	783438	783887	CDS	Acetyltransferase Pat	C	K10914	0	0	0	1	STRESS CONTROL/BIOCONTROL	UNIVERSAL STRESS RESPONSE	STRESS SIGNALING PROTEINS	STRESS SIGNAL-CARBOHYDRATE STARVATION RESPONSE	0	1	0	0
MERSPOM4_00757	784193	786907	CDS	hypothetical protein	C	K02021	0	0	0	0					0	1	0	0
MERSPOM4_00758	786925	787290	CDS	hypothetical protein	C	NA	0	0	0	NA					0	0	1	0
MERSPOM4_00759	787338	788045	CDS	hypothetical protein	C	K00568	0	0	0	1	PHYTOHORMONE/PLANT SIGNAL PRODUCTION	PLANT SIGNAL-UBIQUINONE/COENZYME Q PRODUCTION	PLANT SIGNAL-UBIQUINONE/COENZYME Q METABOLISM	PLANT SIGNAL-UBIQUINONE/COENZYME Q BIOSYNTHESIS	0	1	0	0
MERSPOM4_00760	788168	789364	CDS	UDP-N-acetylglucosamine--N-acetylmuramyl-(pentapeptide) pyrophosphoryl-undecaprenol N-acetylglucosamine transferase	C	K02563	0	0	0	1	COMPETITIVE EXCLUSION	CELL WALL/MEMBRANE REMODELLING/DEGRADATION	PEPTIDOGLYCAN REMODELLING	REMODELLING-N-ACETYLMURAMATE MODIFICATION	0	1	0	0
MERSPOM4_00761	789361	790605	CDS	D-inositol-3-phosphate glycosyltransferase	C	K16703	0	0	0	1	COLONIZING PLANT SYSTEM	SURFACE ATTACHMENT	SURFACE ATTACHMENT-LIPO-/COLANIC ACID METABOLISM	SURFACE ATTACHMENT-COLANIC ACID METABOLISM	0	1	0	0
MERSPOM4_00762	790607	791788	CDS	hypothetical protein	C	K02563	0	0	0	1	COMPETITIVE EXCLUSION	CELL WALL/MEMBRANE REMODELLING/DEGRADATION	PEPTIDOGLYCAN REMODELLING	REMODELLING-N-ACETYLMURAMATE MODIFICATION	0	1	0	0
MERSPOM4_00763	792298	793260	CDS	hypothetical protein	C	K02002	0	0	0	1	STRESS CONTROL/BIOCONTROL	NEUTRALIZING ABIOTIC STRESS	OSMOTIC STRESS	OSMOTIC STRESS-GLYCINE-BETAINE METABOLISM	0	0	1	0
MERSPOM4_00764	793276	793989	CDS	hypothetical protein	C	K16291	0	0	0	1	COMPETITIVE EXCLUSION	CELL WALL/MEMBRANE REMODELLING/DEGRADATION	PEPTIDOGLYCAN REMODELLING	REMODELLING-L/D-TRANSPEPTIDASE ACTIVITY	0	0	1	0
MERSPOM4_00765	794031	794360	CDS	hypothetical protein	C	K02494	0	0	0	1	COMPETITIVE EXCLUSION	CELL WALL/MEMBRANE REMODELLING/DEGRADATION	OTHER CELL MEMBRANE REMODELLING PROTEINS	REMODELLING-LIPOPROTEIN METABOLSIM	0	0	1	0
MERSPOM4_00766	794606	794845	CDS	hypothetical protein	C	K09859	0	0	0	0					0	0	1	0
MERSPOM4_00767	794952	797009	CDS	hypothetical protein	C	K22894	0	0	0	0					0	1	0	0
MERSPOM4_00768	797240	798328	CDS	O-ureido-L-serine synthase	C	K01738	0	0	0	1	BIO-FERTILIZATION	SULFUR ASSIMILATION/MINERALIZATION	SULFUR METABOLISM	S-METABOLISM-SULFATE REDUCTION	1	0	0	0
MERSPOM4_00769	798350	799846	CDS	Tryptophan decarboxylase	C	K01593	0	0	0	1	COLONIZING PLANT SYSTEM	PLANT DERIVED SUBSTRATE USAGE	PLANT DERIVED AMINO ACID UTILIZATION	PLANT DERIVED TYROSINE DEGRADATION	1	0	0	0
MERSPOM4_00770	800108	801412	CDS	IS4 family transposase ISSysp3	C	K07495	0	0	0	1	COLONIZING PLANT SYSTEM	MOTILITY/CHEMOTAXIS	FLAGELLUM CONTROL	FLAGELLUM REGULATION	0	0	0	1
MERSPOM4_00771	801622	803262	CDS	Dipeptide-binding protein DppE	C	K02035	0	0	0	1	PHYTO-REMEDIATION	HEAVY METAL DETOXIFICATION	NICKEL RESISTANCE	NICKEL RESISTANCE-DDP-TRANSPORT SYSTEM	1	0	0	0
MERSPOM4_00772	803577	804554	CDS	Acetyl esterase	C	K01066	0	0	0	0					0	0	1	0
MERSPOM4_00773	804574	805254	CDS	Peroxyureidoacrylate/ureidoacrylate amidohydrolase RutB	C	K13995	0	0	0	1	COLONIZING PLANT SYSTEM	PLANT DERIVED SUBSTRATE USAGE	PLANT DERIVED ORGANIC ACID UTILIZATION	PLANT DERIVED NICOTINATE DEGRADATION	0	0	1	0
MERSPOM4_00774	805523	806965	CDS	Dimethlysulfonioproprionate lyase DddP	C	K01271	0	0	0	1	PHYTO-REMEDIATION	XENOBIOTICS BIODEGRADATION	DEGRADATION OF ORGANO-PHOSPHORUS INSECTICIDES	ORGANOPHOSPHATE DEGRADTION	1	0	0	0
MERSPOM4_00775	807124	808101	CDS	HTH-type transcriptional regulator CdhR	C	K21826	0	0	0	0					1	0	0	0
MERSPOM4_00776	808302	808490	CDS	hypothetical protein	C	NA	0	0	0	NA					0	0	1	0
MERSPOM4_00777	808619	809800	CDS	Cystathionine beta-lyase	C	K01758	0	0	0	1	BIO-FERTILIZATION	PHOSPHATE SOLUBILIZATION	P-SOLUBILISATION-ORGANIC ACID METABOLISM	P-SOLUBILISATION-SUCCINIC ACID ACID BIOSYNTHESIS	1	0	0	0
MERSPOM4_00778	809797	811236	CDS	Putative cystathionine beta-synthase	C	K01697	0	0	0	1	PHYTOHORMONE/PLANT SIGNAL PRODUCTION	GERMINATION STIMULATION	GERMINATION-H2S PRODUCTION	GERMINATION-H2S-SULFUR PATHWAY	1	0	0	0
MERSPOM4_00779	811608	812957	CDS	hypothetical protein	C	K06443	0	0	0	1	PHYTOHORMONE/PLANT SIGNAL PRODUCTION	TERPENOID/DERIVATE PRODUCTION	CAROTINOID METABOLISM	CAROTENOID BIOSYNTHESIS	1	0	0	0
MERSPOM4_00780	812995	813447	CDS	HTH-type transcriptional regulator CymR	C	K17472	0	0	0	0					0	1	0	0
MERSPOM4_00781	813959	814141	CDS	hypothetical protein	C	K09167	0	0	0	0					1	0	0	0
MERSPOM4_00782	814447	814800	CDS	Endolytic peptidoglycan transglycosylase RlpA	C	K03642	0	0	0	1	COMPETITIVE EXCLUSION	CELL WALL/MEMBRANE REMODELLING/DEGRADATION	OTHER CELL MEMBRANE REMODELLING PROTEINS	REMODELLING-LIPOPROTEIN METABOLSIM	1	0	0	0
MERSPOM4_00783	815032	816309	CDS	hypothetical protein	C	K05973	0	0	0	0					1	0	0	0
MERSPOM4_00784	816478	817095	CDS	hypothetical protein	C	NA	0	0	0	NA					0	0	1	0
MERSPOM4_00785	817103	817471	CDS	hypothetical protein	C	K22299	0	0	0	0					1	0	0	0
MERSPOM4_00786	817497	818030	CDS	Endonuclease MutS2	C	K07456	0	0	0	0					1	0	0	0
MERSPOM4_00787	818027	819148	CDS	hypothetical protein	C	K08304	0	0	0	1	COMPETITIVE EXCLUSION	CELL WALL/MEMBRANE REMODELLING/DEGRADATION	PEPTIDOGLYCAN REMODELLING	REMODELLING-MUREIN TRANSGLYCOSYLASE ACTIVITY	1	0	0	0
MERSPOM4_00788	819173	819874	CDS	hypothetical protein	C	K17804	0	0	0	0					1	0	0	0
MERSPOM4_00789	820032	820568	CDS	hypothetical protein	C	K07113	0	0	0	0					1	0	0	0
MERSPOM4_00790	820861	821361	CDS	Protein-export protein SecB	C	K03071	0	0	0	1	COMPETITIVE EXCLUSION	QUORUM SENSING RESPONSE/BIOFILM FORMATION	QSR-AUTOINDUCER PERCEPTION	QSR-PENTAPEPTIDE TRANSPORT	1	0	0	0
MERSPOM4_00791	821631	822350	CDS	DNA polymerase III subunit epsilon	C	K14159	0	0	0	0					1	0	0	0
MERSPOM4_00792	822438	823040	CDS	Dephospho-CoA kinase	C	K00859	0	0	0	1	PHYTOHORMONE/PLANT SIGNAL PRODUCTION	VITAMIN PRODUCTION	VITAMIN B5/PANTOTHENIC ACID/CO FACTOR METABOLISM	VITAMIN B5/PANTOTHENIC ACID/CO FACTOR BIOSYNTHESIS	1	0	0	0
MERSPOM4_00793	823046	823900	CDS	Shikimate dehydrogenase (NADP(+))	C	K00014	0	0	0	1	STRESS CONTROL/BIOCONTROL	NEUTRALIZING BIOTIC STRESS	BIOTIC STRESS RESISTANCE-PHENAZINE DERIVATES	BIOTIC STRESS RESISTANCE-PHENAZINE-1-CARBOXYLIC ACID BIOSYNTHESIS	1	0	0	0
MERSPOM4_00794	823893	824543	CDS	7-methyl-GTP pyrophosphatase	C	K06287	0	0	0	0					1	0	0	0
MERSPOM4_00795	824885	825706	CDS	Putative pyruvate%2C phosphate dikinase regulatory protein	C	K09773	0	0	0	0					1	0	0	0
MERSPOM4_00796	826110	827138	CDS	Uroporphyrinogen decarboxylase	C	K01599	0	0	0	1	PHYTOHORMONE/PLANT SIGNAL PRODUCTION	VITAMIN PRODUCTION	VITAMIN RELATED HEME METABOLISM	VITAMIN-HEME/SIRO-BIOSYNTHESIS	1	0	0	0
MERSPOM4_00797	827135	827686	CDS	hypothetical protein	C	K08973	0	0	0	1	PHYTOHORMONE/PLANT SIGNAL PRODUCTION	VITAMIN PRODUCTION	VITAMIN RELATED HEME METABOLISM	VITAMIN-HEME/SIRO-BIOSYNTHESIS	1	0	0	0
MERSPOM4_00798	827945	829213	CDS	Transcription termination factor Rho	C	K03628	0	0	0	0					1	0	0	0
MERSPOM4_00799	829412	831439	CDS	hypothetical protein	C	K06888	0	0	0	0					1	0	0	0
MERSPOM4_00800	831504	832826	CDS	tRNA modification GTPase MnmE	C	K03650	0	0	0	0					0	1	0	0
MERSPOM4_00801	833369	835243	CDS	tRNA uridine 5-carboxymethylaminomethyl modification enzyme MnmG	C	K03495	0	0	0	0					1	0	0	0
MERSPOM4_00802	835240	835875	CDS	Ribosomal RNA small subunit methyltransferase G	C	K03501	0	0	0	0					1	0	0	0
MERSPOM4_00803	835912	836712	CDS	Chromosome partitioning protein ParA	C	K03496	0	0	0	0					1	0	0	0
MERSPOM4_00804	836795	837679	CDS	Chromosome-partitioning protein ParB	C	K03497	0	0	0	1	STRESS CONTROL/BIOCONTROL	UNIVERSAL STRESS RESPONSE	STRESS SIGNALING PROTEINS	STRESS SIGNAL-CELL GROWTH SIGNALING	1	0	0	0
MERSPOM4_00805	837988	839034	CDS	hypothetical protein	C	K02340	0	0	0	0					1	0	0	0
MERSPOM4_00806	839466	840698	CDS	2-oxoisovalerate dehydrogenase subunit alpha	C	K00166	0	0	0	1	COLONIZING PLANT SYSTEM	PLANT DERIVED SUBSTRATE USAGE	PLANT DERIVED CARBOHYDRATE USAGE-OTHERS	PLANT DERIVED PROPIONATE/PROPANOATE UTILIZATION	1	0	0	0
MERSPOM4_00807	840716	841714	CDS	2-oxoisovalerate dehydrogenase subunit beta	C	K00167	0	0	0	1	COLONIZING PLANT SYSTEM	PLANT DERIVED SUBSTRATE USAGE	PLANT DERIVED CARBOHYDRATE USAGE-OTHERS	PLANT DERIVED PROPIONATE/PROPANOATE UTILIZATION	1	0	0	0
MERSPOM4_00808	841717	843102	CDS	hypothetical protein	C	K09699	0	0	0	0					1	0	0	0
MERSPOM4_00809	843382	844779	CDS	Dihydrolipoyl dehydrogenase	C	K00382	0	0	0	1	BIO-FERTILIZATION	PHOSPHATE SOLUBILIZATION	P-SOLUBILISATION-ORGANIC ACID METABOLISM	P-SOLUBILISATION-ACETIC ACID BIOSYNTHESIS	1	0	0	0
MERSPOM4_00810	844952	846055	CDS	Lysine 6-dehydrogenase	C	K19064	0	0	0	1	COLONIZING PLANT SYSTEM	PLANT DERIVED SUBSTRATE USAGE	PLANT DERIVED AMINO ACID DEPENDENT PATHWAYS	PLANT DERIVED OPINE METABOLISM	1	0	0	0
MERSPOM4_00811	846261	846689	CDS	Regulatory protein AsnC	C	K03719	0	0	0	0					1	0	0	0
MERSPOM4_00812	847071	847436	CDS	2-iminobutanoate/2-iminopropanoate deaminase	C	K09022	0	0	0	1	COLONIZING PLANT SYSTEM	PLANT DERIVED SUBSTRATE USAGE	PLANT DERIVED AMINO ACID UTILIZATION	PLANT DERIVED METHIONINE DEGRADATION	1	0	0	0
MERSPOM4_00813	847466	848701	CDS	Deacetylase	C	K01465	0	0	0	1	COLONIZING PLANT SYSTEM	PLANT DERIVED SUBSTRATE USAGE	PLANT DERIVED NUCLEOSIDE METABOLISM	PLANT DERIVED PYRIMIDINE METABOLISM	1	0	0	0
MERSPOM4_00814	848875	850656	CDS	Ferredoxin--NADP reductase	C	K07222	0	0	0	1	STRESS CONTROL/BIOCONTROL	NEUTRALIZING ABIOTIC STRESS	SALINITY STRESS	SALINITY STRESS-POTASSIUM TRANSPORT	1	0	0	0
MERSPOM4_00815	850859	851803	CDS	HTH-type transcriptional regulator HexR	C	K19337	0	0	0	1	COLONIZING PLANT SYSTEM	PLANT DERIVED SUBSTRATE USAGE	PLANT DERIVED CARBOHYDRATE-GENERAL USAGE	PLANT DERIVED CARBOHYDRATE UTILIZATION REGULATION	0	1	0	0
MERSPOM4_00816	852289	854328	CDS	Inositol 2-dehydrogenase/D-chiro-inositol 3-dehydrogenase	C	K14273	0	0	0	1	COLONIZING PLANT SYSTEM	PLANT DERIVED SUBSTRATE USAGE	PLANT DERIVED CARBOHYDRATE-PENTOSES UTILIZATION	PLANT DERIVED XYLOSE/XYLULOSE DEGRADATION	1	0	0	0
MERSPOM4_00817	854469	855572	CDS	Maltose/maltodextrin import ATP-binding protein MalK	C	K10191	0	0	0	1	COLONIZING PLANT SYSTEM	PLANT DERIVED SUBSTRATE USAGE	PLANT DERIVED CARBOHYDRATE TRANSPORT	PLANT DERIVED LACTOSE/ARABINOSE TRANSPORT	0	1	0	0
MERSPOM4_00818	855580	856431	CDS	L-arabinose transport system permease protein AraQ	C	K10190	0	0	0	1	COLONIZING PLANT SYSTEM	PLANT DERIVED SUBSTRATE USAGE	PLANT DERIVED CARBOHYDRATE TRANSPORT	PLANT DERIVED LACTOSE/ARABINOSE TRANSPORT	1	0	0	0
MERSPOM4_00819	856428	857288	CDS	Lactose transport system permease protein LacF	C	K10189	0	0	0	1	COLONIZING PLANT SYSTEM	PLANT DERIVED SUBSTRATE USAGE	PLANT DERIVED CARBOHYDRATE TRANSPORT	PLANT DERIVED LACTOSE/ARABINOSE TRANSPORT	1	0	0	0
MERSPOM4_00820	857518	858789	CDS	Lactose-binding protein	C	K10188	0	0	0	1	COLONIZING PLANT SYSTEM	PLANT DERIVED SUBSTRATE USAGE	PLANT DERIVED CARBOHYDRATE TRANSPORT	PLANT DERIVED LACTOSE/ARABINOSE TRANSPORT	1	0	0	0
MERSPOM4_00821	858896	859765	CDS	Melibiose operon regulatory protein	C	K23237	0	0	0	0					1	0	0	0
MERSPOM4_00822	860113	860475	CDS	hypothetical protein	C	K07803	0	0	0	1	PHYTO-REMEDIATION	HEAVY METAL DETOXIFICATION	ZINK RESISTANCE	ZINK RESISTANCE-ZINK CHAPERONES	0	0	1	0
MERSPOM4_00823	861129	861989	CDS	hypothetical protein	C	K07333	0	0	0	0					0	0	1	0
MERSPOM4_00824	861998	862636	CDS	hypothetical protein	C	NA	0	0	0	NA					0	0	1	0
MERSPOM4_00825	862784	863188	CDS	hypothetical protein	C	NA	0	0	0	NA					0	0	0	1
MERSPOM4_00826	863489	863650	CDS	hypothetical protein	C	NA	0	0	0	NA					0	0	0	1
MERSPOM4_00827	863762	865045	CDS	L-methionine gamma-lyase	C	K01761	0	0	0	1	COLONIZING PLANT SYSTEM	PLANT DERIVED SUBSTRATE USAGE	PLANT DERIVED AMINO ACID UTILIZATION	PLANT DERIVED METHIONINE DEGRADATION	0	0	1	0
MERSPOM4_00828	865427	865744	CDS	hypothetical protein	C	NA	0	0	0	NA					0	0	0	1
MERSPOM4_00829	865911	866732	CDS	hypothetical protein	C	NA	0	0	0	NA					0	0	0	1
MERSPOM4_00830	866969	867043	tRNA	tRNA-Gly(gcc)	C	NA	0	0	0	NA					0	0	0	0
MERSPOM4_00831	867275	867772	CDS	Prolyl-tRNA editing protein ProX	C	K19055	0	0	0	0					1	0	0	0
MERSPOM4_00832	867867	868865	CDS	hypothetical protein	C	K05838	0	0	0	0					1	0	0	0
MERSPOM4_00833	869032	869703	CDS	Lon protease 2	C	K07157	0	0	0	0					1	0	0	0
MERSPOM4_00834	869941	870177	CDS	hypothetical protein	C	K09791	0	0	0	0					1	0	0	0
MERSPOM4_00835	870417	873782	CDS	Error-prone DNA polymerase	C	K14162	0	0	0	0					0	1	0	0
MERSPOM4_00836	873779	875254	CDS	Protein ImuB	C	K14161	0	0	0	0					0	1	0	0
MERSPOM4_00837	875196	876293	CDS	hypothetical protein	C	K14160	0	0	0	0					0	1	0	0
MERSPOM4_00838	876387	876809	CDS	hypothetical protein	C	K01416	0	0	0	0					1	0	0	0
MERSPOM4_00839	876973	877179	CDS	hypothetical protein	C	NA	0	0	0	NA					1	0	0	0
MERSPOM4_00840	877206	878084	CDS	(3S)-malyl-CoA thioesterase	C	K14451	0	0	0	1	BIO-FERTILIZATION	PHOSPHATE SOLUBILIZATION	P-SOLUBILISATION-ORGANIC ACID METABOLISM	P-SOLUBILISATION-MALIC ACID BIOSYNTHESIS	1	0	0	0
MERSPOM4_00841	878383	879939	CDS	hypothetical protein	C	NA	0	0	0	NA					0	0	1	0
MERSPOM4_00842	879943	880638	CDS	Phosphate regulon transcriptional regulatory protein PhoB	C	K02483	0	0	0	0					1	0	0	0
MERSPOM4_00843	880635	882194	CDS	Sensor histidine kinase RcsC	C	K14980	0	0	0	1	BIO-FERTILIZATION	NITROGEN ACQUISITION	N-AQUISITION-AMMONIUM ASSIMILATION/USAGE	N-AQUISITION-AMMONIUM STARVATiON RESPONSE	1	0	0	0
MERSPOM4_00844	882230	883423	CDS	FAD-dependent catabolic D-arginine dehydrogenase DauA	C	K18166	0	0	0	0					1	0	0	0
MERSPOM4_00845	883655	884080	CDS	hypothetical protein	C	K22450	0	0	0	0					1	0	0	0
MERSPOM4_00846	884235	884840	CDS	3-isopropylmalate dehydratase small subunit 1	C	K01702	0	0	0	0					1	0	0	0
MERSPOM4_00847	884902	885831	CDS	hypothetical protein	C	NA	0	0	0	NA					1	0	0	0
MERSPOM4_00848	885946	886740	CDS	hypothetical protein	C	K08305	0	0	0	1	COMPETITIVE EXCLUSION	CELL WALL/MEMBRANE REMODELLING/DEGRADATION	PEPTIDOGLYCAN REMODELLING	REMODELLING-MUREIN TRANSGLYCOSYLASE ACTIVITY	1	0	0	0
MERSPOM4_00849	887004	888251	CDS	hypothetical protein	C	K00274	0	0	0	1	PHYTOHORMONE/PLANT SIGNAL PRODUCTION	GAMMA-AMINOBUTYRIC ACID/GABA PRODUCTION	GABA METABOLISM	GABA BIOSYNTHESIS	0	1	0	0
MERSPOM4_00850	888352	889446	CDS	putative protein	C	NA	0	0	0	NA					1	0	0	0
MERSPOM4_00851	889510	890109	CDS	hypothetical protein	C	K07184	0	0	0	1	COLONIZING PLANT SYSTEM	OTHER COLONIZATION RELATED PROTEINS	COLONIZATION-HOST INVASION FACTORS	HOST INVASION-HOST INFECTION MEDIATOR	0	1	0	0
MERSPOM4_00852	890311	891276	CDS	hypothetical protein	C	K07052	0	0	0	0					0	1	0	0
MERSPOM4_00853	891600	893237	CDS	Signal recognition particle 54 kDa protein	C	K03106	0	0	0	1	COMPETITIVE EXCLUSION	QUORUM SENSING RESPONSE/BIOFILM FORMATION	QSR-AUTOINDUCER PERCEPTION	QSR-PENTAPEPTIDE TRANSPORT	0	1	0	0
MERSPOM4_00854	893245	893571	CDS	hypothetical protein	C	K04092	0	0	0	0					1	0	0	0
MERSPOM4_00855	893658	894059	CDS	hypothetical protein	C	K02959	0	0	0	0					1	0	0	0
MERSPOM4_00856	894144	894407	CDS	hypothetical protein	C	K04062	0	0	0	1	STRESS CONTROL/BIOCONTROL	NEUTRALIZING ABIOTIC STRESS	OSMOTIC STRESS	OSMOTIC STRESS-OTHER REGULATORS	1	0	0	0
MERSPOM4_00857	894562	894966	CDS	hypothetical protein	C	K07778	0	0	0	0					1	0	0	0
MERSPOM4_00858	895097	896002	CDS	hypothetical protein	C	K08994	0	0	0	0					0	1	0	0
MERSPOM4_00859	896160	896567	CDS	hypothetical protein	C	K09964	0	0	0	0					0	0	1	0
MERSPOM4_00860	896786	897820	CDS	Aspartate-semialdehyde dehydrogenase 2	C	K00133	0	0	0	1	STRESS CONTROL/BIOCONTROL	NEUTRALIZING ABIOTIC STRESS	SALINITY STRESS	SALINITY STRESS-ECTOINE METABOLISM	1	0	0	0
MERSPOM4_00861	898259	900100	CDS	ATP-dependent RNA helicase DeaD	C	K05592	0	0	0	0					1	0	0	0
MERSPOM4_00862	900547	901251	CDS	hypothetical protein	C	K03704	0	0	0	1	STRESS CONTROL/BIOCONTROL	NEUTRALIZING ABIOTIC STRESS	LOW TEMPERATURE TOLERANCE	COLD SHOCK PROTEINS	0	1	0	0
MERSPOM4_00863	901293	902396	CDS	3-isopropylmalate dehydrogenase	C	K00052	0	0	0	0					1	0	0	0
MERSPOM4_00864	902632	903015	CDS	Putative aminoacrylate peracid reductase RutC	C	K09022	0	0	0	1	COLONIZING PLANT SYSTEM	PLANT DERIVED SUBSTRATE USAGE	PLANT DERIVED AMINO ACID UTILIZATION	PLANT DERIVED METHIONINE DEGRADATION	1	0	0	0
MERSPOM4_00865	903679	904914	CDS	Argininosuccinate synthase	C	K01940	0	0	0	1	COLONIZING PLANT SYSTEM	PLANT DERIVED SUBSTRATE USAGE	PLANT DERIVED AMINO ACID UTILIZATION	PLANT DERIVED ASPARTATE DEGRADATION	0	1	0	0
MERSPOM4_00866	905098	905739	CDS	Homoserine/homoserine lactone efflux protein	C	K05834	0	0	0	1	COMPETITIVE EXCLUSION	QUORUM SENSING RESPONSE/BIOFILM FORMATION	QUORUM SENSING RELATED GENES	QSR-PUTATIVE TRANSPORTER	0	1	0	0
MERSPOM4_00867	905711	906190	CDS	hypothetical protein	C	K08150	0	0	0	0					0	1	0	0
MERSPOM4_00868	906187	907422	CDS	Dual-specificity RNA methyltransferase RlmN	C	K06941	0	0	0	0					1	0	0	0
MERSPOM4_00869	907622	908125	CDS	hypothetical protein	C	NA	0	0	0	NA					1	0	0	0
MERSPOM4_00870	908361	908723	CDS	hypothetical protein	C	K15707	0	0	0	0					1	0	0	0
MERSPOM4_00871	908882	909178	CDS	Putative pterin-4-alpha-carbinolamine dehydratase	C	K01724	0	0	0	0					1	0	0	0
MERSPOM4_00872	909309	909749	CDS	Putative low molecular weight protein-tyrosine-phosphatase	C	K14394	0	0	0	1	PHYTOHORMONE/PLANT SIGNAL PRODUCTION	VITAMIN PRODUCTION	VITAMIN B2/RIBOFLAVIN METABOLISM	VITAMIN B2/RIBOFLAVIN BIOSYNTHESIS	0	0	1	0
MERSPOM4_00873	909653	910249	CDS	RNA 2'%2C3'-cyclic phosphodiesterase	C	K01975	0	0	0	0					1	0	0	0
MERSPOM4_00874	910380	911024	CDS	Arylesterase	C	K10804	0	0	0	1	BIO-FERTILIZATION	PHOSPHATE SOLUBILIZATION	P-SOLUBILISATION-ORGANIC ACID METABOLISM	P-SOLUBILISATION-BUTYRIC ACID BIOSYNTHESIS	1	0	0	0
MERSPOM4_00875	911110	911805	CDS	putative ABC transporter ATP-binding protein	C	K02003	0	0	0	1	STRESS CONTROL/BIOCONTROL	NEUTRALIZING ABIOTIC STRESS	NITROSATIVE/OXIDATIVE STRESS/ROS SCAVENGING	OXIDATIVE STRESS-ARYLPOLYENE BIOSYNTHESIS	1	0	0	0
MERSPOM4_00876	911810	914527	CDS	hypothetical protein	C	K02004	0	0	0	1	STRESS CONTROL/BIOCONTROL	NEUTRALIZING ABIOTIC STRESS	NITROSATIVE/OXIDATIVE STRESS/ROS SCAVENGING	OXIDATIVE STRESS-ARYLPOLYENE BIOSYNTHESIS	1	0	0	0
MERSPOM4_00877	914769	915548	CDS	Inner membrane protein YbhL	C	K06890	0	0	0	0					1	0	0	0
MERSPOM4_00878	915757	916326	CDS	L-methionine sulfoximine/L-methionine sulfone acetyltransferase	C	K24217	0	0	0	0					1	0	0	0
MERSPOM4_00879	916331	916717	CDS	hypothetical protein	C	NA	0	0	0	NA					1	0	0	0
MERSPOM4_00880	917304	918098	CDS	hypothetical protein	C	K03676	0	0	0	1	STRESS CONTROL/BIOCONTROL	NEUTRALIZING ABIOTIC STRESS	NITROSATIVE/OXIDATIVE STRESS/ROS SCAVENGING	OXIDATIVE STRESS-CHAPERONES	1	0	0	0
MERSPOM4_00881	918276	918947	CDS	hypothetical protein	C	K04711	0	0	0	0					1	0	0	0
MERSPOM4_00882	919045	921735	CDS	Aconitate hydratase A	C	K01681	0	0	0	1	BIO-FERTILIZATION	PHOSPHATE SOLUBILIZATION	P-SOLUBILISATION-ORGANIC ACID METABOLISM	P-SOLUBILISATION-CITRIC ACID BIOSYNTHESIS	1	0	0	0
MERSPOM4_00883	922017	922625	CDS	Cytochrome c biogenesis ATP-binding export protein CcmA	C	K02193	0	0	0	0					1	0	0	0
MERSPOM4_00884	922625	922849	CDS	hypothetical protein	C	NA	0	0	0	NA					0	0	0	1
MERSPOM4_00885	922849	923514	CDS	Heme exporter protein B	C	K02194	0	0	0	0					1	0	0	0
MERSPOM4_00886	923665	923832	CDS	hypothetical protein	C	K02196	0	0	0	0					1	0	0	0
MERSPOM4_00887	923829	924407	CDS	Thiol:disulfide interchange protein CycY	C	K02199	0	0	0	0					1	0	0	0
MERSPOM4_00888	924438	925466	CDS	hypothetical protein	C	NA	0	0	0	NA					0	0	1	0
MERSPOM4_00889	925522	925689	CDS	hypothetical protein	C	NA	0	0	0	NA					1	0	0	0
MERSPOM4_00890	925995	926912	CDS	Gluconolactonase	C	K01053	0	0	0	1	BIO-FERTILIZATION	PHOSPHATE SOLUBILIZATION	P-SOLUBILISATION-ORGANIC ACID METABOLISM	P-SOLUBILISATION-D-GLUCONATE BIOSYNTHESIS	1	0	0	0
MERSPOM4_00891	926945	927154	CDS	hypothetical protein	C	K01821	0	0	0	1	PHYTO-REMEDIATION	XENOBIOTICS BIODEGRADATION	BENZOATE/DERIVATE DEGRADATION	BENZOATE-DEGREDATION-HOMEOSTASIS	0	1	0	0
MERSPOM4_00892	927249	927869	CDS	hypothetical protein	C	K07006	0	0	0	0					1	0	0	0
MERSPOM4_00893	927886	928560	CDS	intracellular septation protein A	C	K06190	0	0	0	0					0	1	0	0
MERSPOM4_00894	928623	930320	CDS	Signal recognition particle receptor FtsY	C	K03110	0	0	0	1	COMPETITIVE EXCLUSION	QUORUM SENSING RESPONSE/BIOFILM FORMATION	QSR-AUTOINDUCER PERCEPTION	QSR-PENTAPEPTIDE TRANSPORT	1	0	0	0
MERSPOM4_00895	930332	931669	CDS	Threonylcarbamoyladenosine tRNA methylthiotransferase MtaB	C	K18707	0	0	0	0					1	0	0	0
MERSPOM4_00896	931669	932553	CDS	Diaminopimelate epimerase	C	K01778	0	0	0	1	PHYTOHORMONE/PLANT SIGNAL PRODUCTION	CYTOKININS/DERIVATE PRODUCTION	CYTOKININ METABOLISM	CYTOKININ BIOSYNTHESIS	1	0	0	0
MERSPOM4_00897	932731	932892	CDS	hypothetical protein	C	K12079	0	0	0	0					1	0	0	0
MERSPOM4_00898	933083	934093	CDS	putative protein	C	K13985	0	0	0	0					1	0	0	0
MERSPOM4_00899	934386	934928	CDS	hypothetical protein	C	K07287	0	0	0	0					1	0	0	0
MERSPOM4_00900	935012	936208	CDS	Cell division protein ZapE	C	K06916	0	0	0	0					1	0	0	0
MERSPOM4_00901	936275	936703	CDS	hypothetical protein	C	K03395	0	0	0	1	COMPETITIVE EXCLUSION	BACTERIAL FITNESS	BACTERIAL FITNESS-RESISTANCE TO ANTIMICROBIAL/TOXIC COMPOUNDS	AMINOGLYCOSIDES RESISTANCE-STREPTOMYCIN/KANAMYCIN/AMIKACIN	0	1	0	0
MERSPOM4_00902	936924	937892	CDS	Malate dehydrogenase	C	K00024	0	0	0	1	BIO-FERTILIZATION	PHOSPHATE SOLUBILIZATION	P-SOLUBILISATION-ORGANIC ACID METABOLISM	P-SOLUBILISATION-OXALACETIC ACID BIOSYNTHESIS	1	0	0	0
MERSPOM4_00903	937924	939117	CDS	Succinate--CoA ligase [ADP-forming] subunit beta	C	K01900	0	0	0	0					1	0	0	0
MERSPOM4_00904	939128	939682	CDS	hypothetical protein	C	NA	0	0	0	NA					0	0	1	0
MERSPOM4_00905	939719	940090	CDS	hypothetical protein	C	K14673	0	0	0	0					1	0	0	0
MERSPOM4_00906	940146	941048	CDS	Succinate--CoA ligase [ADP-forming] subunit alpha	C	K01899	0	0	0	0					1	0	0	0
MERSPOM4_00907	941180	944167	CDS	2-oxoglutarate dehydrogenase E1 component	C	K00164	0	0	0	1	BIO-FERTILIZATION	PHOSPHATE SOLUBILIZATION	P-SOLUBILISATION-ORGANIC ACID METABOLISM	P-SOLUBILISATION-SUCCINIC ACID ACID BIOSYNTHESIS	1	0	0	0
MERSPOM4_00908	944217	945518	CDS	Dihydrolipoyllysine-residue succinyltransferase component of 2-oxoglutarate dehydrogenase complex	C	K00658	0	0	0	1	BIO-FERTILIZATION	PHOSPHATE SOLUBILIZATION	P-SOLUBILISATION-ORGANIC ACID METABOLISM	P-SOLUBILISATION-SUCCINIC ACID ACID BIOSYNTHESIS	1	0	0	0
MERSPOM4_00909	945543	946082	CDS	hypothetical protein	C	NA	0	0	0	NA					0	1	0	0
MERSPOM4_00910	946079	946834	CDS	putative oxidoreductase YgfF	C	K00059	0	0	0	1	BIO-FERTILIZATION	IRON ACQUISITION	IRON ACQUISITION-SIDEROPHORES	SIDEROPHORES-BACILLIBACTIN METABOLISM	0	0	1	0
MERSPOM4_00911	946874	948280	CDS	Dihydrolipoyl dehydrogenase 3	C	K00382	0	0	0	1	BIO-FERTILIZATION	PHOSPHATE SOLUBILIZATION	P-SOLUBILISATION-ORGANIC ACID METABOLISM	P-SOLUBILISATION-ACETIC ACID BIOSYNTHESIS	1	0	0	0
MERSPOM4_00912	948997	950064	CDS	hypothetical protein	C	K09973	0	0	0	0					0	1	0	0
MERSPOM4_00913	950179	951117	CDS	Tyrosine recombinase XerC	C	K03733	0	0	0	1	COLONIZING PLANT SYSTEM	ROOT COLONIZATION	ROOT COLONIZATION FACILITATING PROTEIN	ROOT COLONIZATION-SITE-SPECIFIC RECOMBINATION	1	0	0	0
MERSPOM4_00914	951249	951848	CDS	Ribosome maturation factor RimM	C	K02860	0	0	0	0					1	0	0	0
MERSPOM4_00915	951845	952543	CDS	tRNA (guanine-N(1)-)-methyltransferase	C	K00554	0	0	0	0					1	0	0	0
MERSPOM4_00916	952525	953277	CDS	hypothetical protein	C	K07090	0	0	0	0					1	0	0	0
MERSPOM4_00917	953612	954151	CDS	hypothetical protein	C	K02884	0	0	0	0					1	0	0	0
MERSPOM4_00918	954415	955212	CDS	L-cystine-binding protein FliY	C	K10036	0	0	0	1	BIO-FERTILIZATION	NITROGEN ACQUISITION	N-AQUISITION-AMMONIUM ASSIMILATION/USAGE	N-AQUISITION-GLUTAMATE/GLUTAMINE METABOLISM	1	0	0	0
MERSPOM4_00919	955364	956173	CDS	putative glutamine ABC transporter permease protein GlnM	C	K02029	0	0	0	1	COLONIZING PLANT SYSTEM	PLANT DERIVED SUBSTRATE USAGE	PLANT DERIVED AMINO ACID TRANSPORT	PLANT DERIVED POLAR AMINO ACID TRANSPORT	1	0	0	0
MERSPOM4_00920	956313	956948	CDS	hypothetical protein	C	K24419	0	0	0	0					1	0	0	0
MERSPOM4_00921	957333	958742	CDS	3-isopropylmalate dehydratase large subunit	C	K01702	0	0	0	0					1	0	0	0
MERSPOM4_00922	958815	959126	CDS	hypothetical protein	C	K23160	0	0	0	0					0	1	0	0
MERSPOM4_00923	959195	960499	CDS	hypothetical protein	C	K21019	0	0	0	1	COMPETITIVE EXCLUSION	QUORUM SENSING RESPONSE/BIOFILM FORMATION	OTHER QSR/BF RELATED SYSTEMS	QSR/BF-c-di-GMP SIGNALING PATHWAY	1	0	0	0
MERSPOM4_00924	960579	961802	CDS	hypothetical protein	C	K21019	0	0	0	1	COMPETITIVE EXCLUSION	QUORUM SENSING RESPONSE/BIOFILM FORMATION	OTHER QSR/BF RELATED SYSTEMS	QSR/BF-c-di-GMP SIGNALING PATHWAY	1	0	0	0
MERSPOM4_00925	961786	962133	CDS	hypothetical protein	C	NA	0	0	0	NA					1	0	0	0
MERSPOM4_00926	962381	962725	CDS	hypothetical protein	C	NA	0	0	0	NA					0	0	1	0
MERSPOM4_00927	963035	963454	CDS	Succinate dehydrogenase cytochrome b556 subunit	C	K00236	0	0	0	0					1	0	0	0
MERSPOM4_00928	963457	963852	CDS	hypothetical protein	C	K00242	0	0	0	1	BIO-FERTILIZATION	PHOSPHATE SOLUBILIZATION	P-SOLUBILISATION-ORGANIC ACID METABOLISM	P-SOLUBILISATION-FUMARIC ACID BIOSYNTHESIS	1	0	0	0
MERSPOM4_00929	963857	965695	CDS	Succinate dehydrogenase flavoprotein subunit	C	K00234	0	0	0	0					1	0	0	0
MERSPOM4_00930	965760	966539	CDS	Succinate dehydrogenase iron-sulfur subunit	C	K00235	0	0	0	0					1	0	0	0
MERSPOM4_00931	966775	967404	CDS	hypothetical protein	C	K09915	0	0	0	0					0	0	1	0
MERSPOM4_00932	967492	967917	CDS	Peroxiredoxin OsmC	C	K04063	0	0	0	1	STRESS CONTROL/BIOCONTROL	NEUTRALIZING ABIOTIC STRESS	NITROSATIVE/OXIDATIVE STRESS/ROS SCAVENGING	DETOXIFICATION OF PEROXIDIZED COMPOUNDS	1	0	0	0
MERSPOM4_00933	968110	968322	CDS	hypothetical protein	C	NA	0	0	0	NA					0	0	0	1
MERSPOM4_00934	968326	968682	CDS	hypothetical protein	C	NA	0	0	0	NA					1	0	0	0
MERSPOM4_00935	968796	969323	CDS	hypothetical protein	C	NA	0	0	0	NA					0	1	0	0
MERSPOM4_00936	969369	970631	CDS	Ubiquinone hydroxylase UbiL	C	K03185	0	0	0	1	PHYTOHORMONE/PLANT SIGNAL PRODUCTION	PLANT SIGNAL-UBIQUINONE/COENZYME Q PRODUCTION	PLANT SIGNAL-UBIQUINONE/COENZYME Q METABOLISM	PLANT SIGNAL-UBIQUINONE/COENZYME Q BIOSYNTHESIS	1	0	0	0
MERSPOM4_00937	970727	971602	CDS	Acyl-CoA thioesterase 2	C	K10805	0	0	0	1	BIO-FERTILIZATION	PHOSPHATE SOLUBILIZATION	P-SOLUBILISATION-ORGANIC ACID METABOLISM	P-SOLUBILISATION-BUTYRIC ACID BIOSYNTHESIS	0	1	0	0
MERSPOM4_00938	971822	972160	CDS	Nitrogen regulatory protein P-II 2	C	K04752	0	0	0	1	BIO-FERTILIZATION	NITROGEN ACQUISITION	N-AQUISITION-AMMONIUM ASSIMILATION/USAGE	N-AQUISITION-GLUTAMATE/GLUTAMINE METABOLISM	1	0	0	0
MERSPOM4_00939	972192	973610	CDS	Ammonia channel	C	K03320	0	0	0	1	BIO-FERTILIZATION	NITROGEN ACQUISITION	N-AQUISITION-AMMONIUM ASSIMILATION/USAGE	N-AQUISITION-AMMONIUM TRANSPORT	0	1	0	0
MERSPOM4_00940	973892	974167	CDS	hypothetical protein	C	NA	0	0	0	NA					0	1	0	0
MERSPOM4_00941	974485	977139	CDS	hypothetical protein	C	K03466	0	0	0	1	COMPETITIVE EXCLUSION	BACTERIAL SECRETION	TYPE VII SECRETION SYSTEMS	TYPE VII SECRETION RELATED PROTEINS	1	0	0	0
MERSPOM4_00942	977283	977966	CDS	Outer-membrane lipoprotein carrier protein	C	K03634	0	0	0	1	COMPETITIVE EXCLUSION	CELL WALL/MEMBRANE REMODELLING/DEGRADATION	OTHER CELL MEMBRANE REMODELLING PROTEINS	REMODELLING-LIPOPROTEIN METABOLSIM	1	0	0	0
MERSPOM4_00943	978135	978941	CDS	Exodeoxyribonuclease III	C	K01142	0	0	0	0					1	0	0	0
MERSPOM4_00944	979152	979607	CDS	hypothetical protein	C	K10914	0	0	0	1	STRESS CONTROL/BIOCONTROL	UNIVERSAL STRESS RESPONSE	STRESS SIGNALING PROTEINS	STRESS SIGNAL-CARBOHYDRATE STARVATION RESPONSE	1	0	0	0
MERSPOM4_00945	979837	980520	CDS	Transcriptional regulatory protein WalR	C	K07668	0	0	0	1	STRESS CONTROL/BIOCONTROL	NEUTRALIZING ABIOTIC STRESS	OSMOTIC STRESS	OSMOTIC STRESS SIGNALLUING	1	0	0	0
MERSPOM4_00946	980695	981201	CDS	hypothetical protein	C	NA	0	0	0	NA					1	0	0	0
MERSPOM4_00947	981298	981555	CDS	hypothetical protein	C	NA	0	0	0	NA					0	0	0	1
MERSPOM4_00948	981594	982670	CDS	Glycine cleavage system transcriptional activator	C	K03566	0	0	0	1	COMPETITIVE EXCLUSION	QUORUM SENSING RESPONSE/BIOFILM FORMATION	ENVIRONMENTAL QSR/BF SIGNALING	QSR/BF-AMINO ACID SIGNALING	1	0	0	0
MERSPOM4_00949	982699	983121	CDS	hypothetical protein	C	K09870	0	0	0	0					1	0	0	0
MERSPOM4_00950	983233	983889	CDS	hypothetical protein	C	K22843	0	0	0	0					1	0	0	0
MERSPOM4_00951	983886	984311	CDS	hypothetical protein	C	NA	0	0	0	NA					1	0	0	0
MERSPOM4_00952	984335	984631	CDS	Protein YciI	C	K09780	0	0	0	0					1	0	0	0
MERSPOM4_00953	984653	985663	CDS	Glycerol-3-phosphate dehydrogenase [NAD(P)+]	C	K00057	0	0	0	1	COMPETITIVE EXCLUSION	CELL WALL/MEMBRANE REMODELLING/DEGRADATION	GLYCEROPHOSPHOLIPID REMODELLING	REMODELLING-GPL DEHYDROGENASE ACTIVITY	1	0	0	0
MERSPOM4_00954	985660	986748	CDS	tRNA N6-adenosine threonylcarbamoyltransferase	C	K01409	0	0	0	0					1	0	0	0
MERSPOM4_00955	986850	987776	CDS	Porphobilinogen deaminase	C	K01749	0	0	0	1	BIO-FERTILIZATION	IRON ACQUISITION	IRON ACQUISITION-HEMOPHORES	HEMOPHORES-SIROHEME	0	1	0	0
MERSPOM4_00956	987778	988494	CDS	hypothetical protein	C	K01719	0	0	0	1	BIO-FERTILIZATION	IRON ACQUISITION	IRON ACQUISITION-HEMOPHORES	HEMOPHORES-SIROHEME	0	0	1	0
MERSPOM4_00957	988586	990085	CDS	hypothetical protein	C	K17785	0	0	0	0					1	0	0	0
MERSPOM4_00958	990096	991676	CDS	hypothetical protein	C	K02498	0	0	0	0					1	0	0	0
MERSPOM4_00959	991722	992201	CDS	hypothetical protein	C	K05801	0	0	0	1	STRESS CONTROL/BIOCONTROL	NEUTRALIZING ABIOTIC STRESS	HIGH TEMPERATURE TOLERANCE	HEAT SHOCK PRTOEINS	1	0	0	0
MERSPOM4_00960	992213	992929	CDS	hypothetical protein	C	K01951	0	0	0	1	COLONIZING PLANT SYSTEM	PLANT DERIVED SUBSTRATE USAGE	PLANT DERIVED NUCLEOSIDE METABOLISM	PLANT DERIVED PURINE METABOLISM	1	0	0	0
MERSPOM4_00961	993066	993293	CDS	hypothetical protein	C	NA	0	0	0	NA					0	0	0	1
MERSPOM4_00962	993188	994003	CDS	3-phenylpropionate-dihydrodiol/cinnamic acid-dihydrodiol dehydrogenase	C	K00019	0	0	0	1	PHYTOHORMONE/PLANT SIGNAL PRODUCTION	PLANT SIGNALLING VOLATILES	PLANT SIGNAL-VOLATILE RELATED METABOLISM	PLANT SIGNAL-VOLATILE RELATED ALCOHOL/KETONE PATHWAY	0	0	1	0
MERSPOM4_00963	994098	994571	CDS	hypothetical protein	C	NA	0	0	0	NA					0	0	1	0
MERSPOM4_00964	994661	995092	CDS	putative HTH-type transcriptional regulator	C	K07725	0	0	0	1	COMPETITIVE EXCLUSION	BACTERIAL FITNESS	BACTERIAL FITNESS-CRISPR-CAS SYSTEM	TYPE I CRISPR-CAS SYSTEM	0	0	1	0
MERSPOM4_00965	995199	996440	CDS	Enterobactin exporter EntS	C	K08217	0	0	0	1	COMPETITIVE EXCLUSION	BACTERIAL FITNESS	BACTERIAL FITNESS-RESISTANCE TO ANTIMICROBIAL/TOXIC COMPOUNDS	MACROLIDE RESISTANCE	1	0	0	0
MERSPOM4_00966	996712	997173	CDS	Transcriptional regulatory protein ros	C	NA	0	0	0	NA					1	0	0	0
MERSPOM4_00967	997321	998025	CDS	hypothetical protein	C	K00886	0	0	0	1	COLONIZING PLANT SYSTEM	PLANT DERIVED SUBSTRATE USAGE	PLANT DERIVED CARBOHYDRATE-HEXOSES UTILIZATION	PLANT DERIVED GLUCOSE DEGRADATION	1	0	0	0
MERSPOM4_00968	998043	999419	CDS	Glucose-6-phosphate 1-dehydrogenase 1	C	K00036	0	0	0	1	COLONIZING PLANT SYSTEM	PLANT DERIVED SUBSTRATE USAGE	PLANT DERIVED CARBOHYDRATE-PENTOSES UTILIZATION	PLANT DERIVED PENTOSE METABOLISM	1	0	0	0
MERSPOM4_00969	999436	1000452	CDS	6-phosphogluconate dehydrogenase%2C NAD(+)-dependent%2C decarboxylating	C	K00033	0	0	0	1	COLONIZING PLANT SYSTEM	PLANT DERIVED SUBSTRATE USAGE	PLANT DERIVED CARBOHYDRATE-PENTOSES UTILIZATION	PLANT DERIVED PENTOSE METABOLISM	1	0	0	0
MERSPOM4_00970	1000486	1002945	CDS	Glucoamylase	C	K01178	0	0	0	1	COLONIZING PLANT SYSTEM	PLANT DERIVED SUBSTRATE USAGE	PLANT DERIVED GLYCOSIDE UTILIZATION	PLANT DERIVED GLYCOSIDE-GLYCOSIDASES/GLYCOSYLHYDROLASES	0	1	0	0
MERSPOM4_00971	1003090	1004103	CDS	hypothetical protein	C	K10439	0	0	0	1	COLONIZING PLANT SYSTEM	MOTILITY/CHEMOTAXIS	CHEMOTAXIS PROTEINS	CHEMOTAXIS TOWARDS SUGARS	1	0	0	0
MERSPOM4_00972	1004149	1005276	CDS	Fructose import ATP-binding protein FruK	C	K10441	0	0	0	1	COLONIZING PLANT SYSTEM	PLANT DERIVED SUBSTRATE USAGE	PLANT DERIVED CARBOHYDRATE TRANSPORT	PLANT DERIVED RIBOSE/AUTOINDUCER/XYLOSE TRANSPORT	1	0	0	0
MERSPOM4_00973	1005258	1005668	CDS	Ribose import ATP-binding protein RbsA	C	K10441	0	0	0	1	COLONIZING PLANT SYSTEM	PLANT DERIVED SUBSTRATE USAGE	PLANT DERIVED CARBOHYDRATE TRANSPORT	PLANT DERIVED RIBOSE/AUTOINDUCER/XYLOSE TRANSPORT	0	0	0	1
MERSPOM4_00974	1005670	1006650	CDS	L-arabinose transport system permease protein AraH	C	K10440	0	0	0	1	COLONIZING PLANT SYSTEM	PLANT DERIVED SUBSTRATE USAGE	PLANT DERIVED CARBOHYDRATE TRANSPORT	PLANT DERIVED RIBOSE/AUTOINDUCER/XYLOSE TRANSPORT	1	0	0	0
MERSPOM4_00975	1006654	1007601	CDS	L-arabinose transport system permease protein AraH	C	K10440	0	0	0	1	COLONIZING PLANT SYSTEM	PLANT DERIVED SUBSTRATE USAGE	PLANT DERIVED CARBOHYDRATE TRANSPORT	PLANT DERIVED RIBOSE/AUTOINDUCER/XYLOSE TRANSPORT	1	0	0	0
MERSPOM4_00976	1007890	1008702	CDS	hypothetical protein	C	K07684	0	0	0	1	BIO-FERTILIZATION	NITROGEN ACQUISITION	N-AQUISITION-DENITRIFICATION/NITRATE USAGE	DENITRIFICATION-NITRATE/NITRITE SENSING	0	1	0	0
MERSPOM4_00977	1008816	1009952	CDS	Spermidine/putrescine import ATP-binding protein PotA	C	K11072	0	0	0	1	PHYTOHORMONE/PLANT SIGNAL PRODUCTION	BRANCHING INHIBITION	DEBRANCHING-SPERMIDINE/PUTRESCINE METABOLISM	DEBRANCHING-SPERMIDINE/PUTRESCINE TRANSPORT	0	1	0	0
MERSPOM4_00978	1009933	1011096	CDS	hypothetical protein	C	K11069	0	0	0	1	PHYTOHORMONE/PLANT SIGNAL PRODUCTION	BRANCHING INHIBITION	DEBRANCHING-SPERMIDINE/PUTRESCINE METABOLISM	DEBRANCHING-SPERMIDINE/PUTRESCINE TRANSPORT	0	1	0	0
MERSPOM4_00979	1011173	1012036	CDS	Spermidine/putrescine transport system permease protein PotB	C	K11071	0	0	0	1	PHYTOHORMONE/PLANT SIGNAL PRODUCTION	BRANCHING INHIBITION	DEBRANCHING-SPERMIDINE/PUTRESCINE METABOLISM	DEBRANCHING-SPERMIDINE/PUTRESCINE TRANSPORT	0	1	0	0
MERSPOM4_00980	1012036	1012845	CDS	Inner membrane ABC transporter permease protein YdcV	C	K11070	0	0	0	1	PHYTOHORMONE/PLANT SIGNAL PRODUCTION	BRANCHING INHIBITION	DEBRANCHING-SPERMIDINE/PUTRESCINE METABOLISM	DEBRANCHING-SPERMIDINE/PUTRESCINE TRANSPORT	0	1	0	0
MERSPOM4_00981	1012856	1013617	CDS	Dihydroanticapsin 7-dehydrogenase	C	K18009	0	0	0	1	PHYTOHORMONE/PLANT SIGNAL PRODUCTION	PLANT SIGNALLING VOLATILES	PLANT SIGNAL-ACETOIN/2/3-BUTANEDIOL VOLATILE METABOLISM	PLANT SIGNAL-ACETOIN/2/3-BUTANEDIOL VOLATILE BIOSYNTHESIS	0	1	0	0
MERSPOM4_00982	1013635	1015143	CDS	Betaine aldehyde dehydrogenase	C	K00135	0	0	0	1	BIO-FERTILIZATION	PHOSPHATE SOLUBILIZATION	P-SOLUBILISATION-ORGANIC ACID METABOLISM	P-SOLUBILISATION-SUCCINIC ACID ACID BIOSYNTHESIS	0	1	0	0
MERSPOM4_00983	1015164	1015508	CDS	hypothetical protein	C	K06995	0	0	0	0					0	1	0	0
MERSPOM4_00984	1015532	1015879	CDS	hypothetical protein	C	K06995	0	0	0	0					0	1	0	0
MERSPOM4_00985	1015876	1016121	CDS	hypothetical protein	C	NA	0	0	0	NA					0	0	1	0
MERSPOM4_00986	1016118	1017392	CDS	Oleandomycin glycosyltransferase	C	K14596	0	0	0	1	PHYTOHORMONE/PLANT SIGNAL PRODUCTION	TERPENOID/DERIVATE PRODUCTION	CAROTINOID METABOLISM	CAROTENOID BIOSYNTHESIS	0	1	0	0
MERSPOM4_00987	1017409	1018482	CDS	Spermidine/putrescine import ATP-binding protein PotA	C	K11072	0	0	0	1	PHYTOHORMONE/PLANT SIGNAL PRODUCTION	BRANCHING INHIBITION	DEBRANCHING-SPERMIDINE/PUTRESCINE METABOLISM	DEBRANCHING-SPERMIDINE/PUTRESCINE TRANSPORT	0	1	0	0
MERSPOM4_00988	1018479	1019273	CDS	Inner membrane ABC transporter permease protein YdcV	C	K11070	0	0	0	1	PHYTOHORMONE/PLANT SIGNAL PRODUCTION	BRANCHING INHIBITION	DEBRANCHING-SPERMIDINE/PUTRESCINE METABOLISM	DEBRANCHING-SPERMIDINE/PUTRESCINE TRANSPORT	0	1	0	0
MERSPOM4_00989	1019266	1020144	CDS	Spermidine/putrescine transport system permease protein PotB	C	K11071	0	0	0	1	PHYTOHORMONE/PLANT SIGNAL PRODUCTION	BRANCHING INHIBITION	DEBRANCHING-SPERMIDINE/PUTRESCINE METABOLISM	DEBRANCHING-SPERMIDINE/PUTRESCINE TRANSPORT	0	1	0	0
MERSPOM4_00990	1020349	1021413	CDS	Spermidine/putrescine-binding periplasmic protein	C	K11069	0	0	0	1	PHYTOHORMONE/PLANT SIGNAL PRODUCTION	BRANCHING INHIBITION	DEBRANCHING-SPERMIDINE/PUTRESCINE METABOLISM	DEBRANCHING-SPERMIDINE/PUTRESCINE TRANSPORT	0	1	0	0
MERSPOM4_00991	1021652	1022590	CDS	hypothetical protein	C	K22293	0	0	0	0					0	1	0	0
MERSPOM4_00992	1022599	1023879	CDS	hypothetical protein	C	K14596	0	0	0	1	PHYTOHORMONE/PLANT SIGNAL PRODUCTION	TERPENOID/DERIVATE PRODUCTION	CAROTINOID METABOLISM	CAROTENOID BIOSYNTHESIS	1	0	0	0
MERSPOM4_00993	1023884	1025269	CDS	Gamma-glutamylputrescine synthetase PuuA	C	K09470	0	0	0	1	PHYTOHORMONE/PLANT SIGNAL PRODUCTION	GAMMA-AMINOBUTYRIC ACID/GABA PRODUCTION	GABA METABOLISM	GABA BIOSYNTHESIS	1	0	0	0
MERSPOM4_00994	1025272	1026573	CDS	Gamma-glutamylputrescine oxidoreductase	C	K09471	0	0	0	1	PHYTOHORMONE/PLANT SIGNAL PRODUCTION	GAMMA-AMINOBUTYRIC ACID/GABA PRODUCTION	GABA METABOLISM	GABA BIOSYNTHESIS	1	0	0	0
MERSPOM4_00995	1026744	1027775	CDS	Purine-binding protein	C	K07335	0	0	0	1	COLONIZING PLANT SYSTEM	PLANT DERIVED SUBSTRATE USAGE	PLANT DERIVED NUCLEOSIDE METABOLISM	PLANT DERIVED NUCLEOSIDE TRANSPORT	1	0	0	0
MERSPOM4_00996	1027893	1029410	CDS	Galactose/methyl galactoside import ATP-binding protein MglA	C	K23537	0	0	0	1	COLONIZING PLANT SYSTEM	PLANT DERIVED SUBSTRATE USAGE	PLANT DERIVED NUCLEOSIDE METABOLISM	PLANT DERIVED NUCLEOSIDE TRANSPORT	1	0	0	0
MERSPOM4_00997	1029410	1030465	CDS	hypothetical protein	C	K23535	0	1	0	1	COLONIZING PLANT SYSTEM	PLANT DERIVED SUBSTRATE USAGE	PLANT DERIVED NUCLEOSIDE METABOLISM	PLANT DERIVED NUCLEOSIDE TRANSPORT	1	0	0	0
MERSPOM4_00998	1030462	1031406	CDS	hypothetical protein	C	K23536	0	1	0	1	COLONIZING PLANT SYSTEM	PLANT DERIVED SUBSTRATE USAGE	PLANT DERIVED NUCLEOSIDE METABOLISM	PLANT DERIVED NUCLEOSIDE TRANSPORT	1	0	0	0
MERSPOM4_00999	1031421	1032188	CDS	2%2C5-dichloro-2%2C5-cyclohexadiene-1%2C4-diol dehydrogenase LinX	C	K07535	0	1	0	1	PHYTO-REMEDIATION	XENOBIOTICS BIODEGRADATION	BENZOATE/DERIVATE DEGRADATION	CYCLOHEXANECARBOXYLIC ACID DEGRADATION	0	1	0	0
MERSPOM4_01000	1032377	1034596	CDS	Isoquinoline 1-oxidoreductase subunit beta	C	K07303	0	1	0	1	COMPETITIVE EXCLUSION	BACTERIAL FITNESS	BACTERIAL FITNESS-RESISTANCE TO ANTIMICROBIAL/TOXIC COMPOUNDS	QUINOLINE RESISTANCE	0	0	1	0
MERSPOM4_01001	1034600	1035052	CDS	Isoquinoline 1-oxidoreductase subunit alpha	C	K07302	0	1	0	1	COMPETITIVE EXCLUSION	BACTERIAL FITNESS	BACTERIAL FITNESS-RESISTANCE TO ANTIMICROBIAL/TOXIC COMPOUNDS	QUINOLINE RESISTANCE	0	0	1	0
MERSPOM4_01002	1035297	1036274	CDS	IS5 family transposase IS4811	C	K18991	0	1	0	0					0	0	1	0
MERSPOM4_01003	1036329	1036649	CDS	hypothetical protein	C	K18095	0	1	0	1	COMPETITIVE EXCLUSION	BACTERIAL FITNESS	BACTERIAL FITNESS-MULTIDRUG RESISTANCE	MULTIDRUG TRANSPORT-EFFLUX PUMP MexXY-OprM	0	0	1	0
MERSPOM4_01004	1036654	1036962	CDS	hypothetical protein	C	K02221	0	1	0	1	STRESS CONTROL/BIOCONTROL	NEUTRALIZING ABIOTIC STRESS	OSMOTIC STRESS	OSMOTIC STRESS-SECRETION SYSTEM	0	0	1	0
MERSPOM4_01005	1037066	1038931	CDS	Cation/acetate symporter ActP	C	K14393	0	1	0	1	BIO-FERTILIZATION	PHOSPHATE SOLUBILIZATION	P-SOLUBILISATION-ORGANIC ACID METABOLISM	P-SOLUBILISATION-ACETIC ACID TRANSPORT	0	0	1	0
MERSPOM4_01006	1038947	1039201	CDS	hypothetical protein	C	K04968	0	0	0	0					0	0	1	0
MERSPOM4_01007	1039505	1040137	CDS	hypothetical protein	C	NA	0	0	0	NA					0	0	1	0
MERSPOM4_01008	1040204	1042333	CDS	3'-5' exonuclease DinG	C	K07182	0	0	0	0					0	0	1	0
MERSPOM4_01009	1042621	1043013	CDS	hypothetical protein	C	K22902	0	0	0	1	COMPETITIVE EXCLUSION	CELL WALL/MEMBRANE REMODELLING/DEGRADATION	ARABINOGALACTAN/LIPOARABINOMANNAN REMODELLING	REMODELLING-GALACTOSAMINYLTRANSFERASE ACTIVITY	0	0	1	0
MERSPOM4_01010	1043217	1043372	CDS	hypothetical protein	C	NA	0	0	0	NA					1	0	0	0
MERSPOM4_01011	1043511	1044455	CDS	Alkanesulfonate monooxygenase	C	K04091	0	0	0	1	BIO-FERTILIZATION	SULFUR ASSIMILATION/MINERALIZATION	SULFUR METABOLISM	S-METABOLISM-ALKANESULFONATE DEGRADATION	0	1	0	0
MERSPOM4_01012	1044465	1044806	CDS	hypothetical protein	C	NA	0	0	0	NA					0	0	1	0
MERSPOM4_01013	1044808	1045482	CDS	Peroxyureidoacrylate/ureidoacrylate amidohydrolase RutB	C	K23359	0	0	0	1	PHYTO-REMEDIATION	XENOBIOTICS BIODEGRADATION	ATRAZINE/DERIVATE DEGRADATION	BIURET DEGRADATION	0	1	0	0
MERSPOM4_01014	1045479	1046558	CDS	Vitamin B12 import ATP-binding protein BtuD	C	K02052	0	0	0	1	PHYTOHORMONE/PLANT SIGNAL PRODUCTION	BRANCHING INHIBITION	DEBRANCHING-SPERMIDINE/PUTRESCINE METABOLISM	DEBRANCHING-SPERMIDINE/PUTRESCINE TRANSPORT	0	0	1	0
MERSPOM4_01015	1046592	1047599	CDS	Arginine deiminase	C	K01478	0	0	0	1	STRESS CONTROL/BIOCONTROL	NEUTRALIZING ABIOTIC STRESS	NITROSATIVE/OXIDATIVE STRESS/ROS SCAVENGING	NITROSATIVE/OXIDATIVE STRESS/ROS REGULATORY PROTEINS	0	0	1	0
MERSPOM4_01016	1047706	1048509	CDS	hypothetical protein	C	K02053	0	0	0	1	PHYTOHORMONE/PLANT SIGNAL PRODUCTION	BRANCHING INHIBITION	DEBRANCHING-SPERMIDINE/PUTRESCINE METABOLISM	DEBRANCHING-SPERMIDINE/PUTRESCINE TRANSPORT	0	0	1	0
MERSPOM4_01017	1048506	1049348	CDS	Putrescine transport system permease protein PotH	C	K02054	0	0	0	1	PHYTOHORMONE/PLANT SIGNAL PRODUCTION	BRANCHING INHIBITION	DEBRANCHING-SPERMIDINE/PUTRESCINE METABOLISM	DEBRANCHING-SPERMIDINE/PUTRESCINE TRANSPORT	0	0	1	0
MERSPOM4_01018	1049410	1050516	CDS	hypothetical protein	C	K02055	0	0	0	1	PHYTOHORMONE/PLANT SIGNAL PRODUCTION	BRANCHING INHIBITION	DEBRANCHING-SPERMIDINE/PUTRESCINE METABOLISM	DEBRANCHING-SPERMIDINE/PUTRESCINE TRANSPORT	0	0	1	0
MERSPOM4_01019	1050581	1051654	CDS	HTH-type transcriptional repressor CytR	C	K02529	0	0	0	1	COLONIZING PLANT SYSTEM	PLANT DERIVED SUBSTRATE USAGE	PLANT DERIVED CARBOHYDRATE-GENERAL USAGE	PLANT DERIVED CARBOHYDRATE UTILIZATION REGULATION	0	0	1	0
MERSPOM4_01020	1051799	1051942	CDS	hypothetical protein	C	NA	0	0	0	NA					0	0	1	0
MERSPOM4_01021	1052136	1052966	CDS	Iron(3+)-hydroxamate import ATP-binding protein FhuC	C	K10829	0	0	0	1	BIO-FERTILIZATION	IRON ACQUISITION	IRON ACQUISITION-SIDEROPHORES	SIDEROPHORES-FERRICHROME/FERRIOXAMINE TRANSPORT	0	1	0	0
MERSPOM4_01022	1052995	1053936	CDS	Tol-Pal system protein TolQ	C	K03562	0	0	0	0					1	0	0	0
MERSPOM4_01023	1053952	1054410	CDS	Biopolymer transport protein ExbD	C	K03560	0	0	0	0					1	0	0	0
MERSPOM4_01024	1054410	1054643	CDS	hypothetical protein	C	K02451	0	0	0	1	COMPETITIVE EXCLUSION	QUORUM SENSING RESPONSE/BIOFILM FORMATION	BIOFILM RELATED GENES	BIOFILM-GENERAL SECRETION PATHWAY	0	0	1	0
MERSPOM4_01025	1054784	1055380	CDS	hypothetical protein	C	K03832	0	0	0	1	BIO-FERTILIZATION	IRON ACQUISITION	IRON ACQUISITION-OTHER TRANSPORT SYSTEMS	IRON TRANSPORT-VITAMIN B12 RELATED FERROUS UPTAKE	0	0	1	0
MERSPOM4_01026	1055527	1055859	CDS	hypothetical protein	C	K03892	0	0	0	1	PHYTO-REMEDIATION	HEAVY METAL DETOXIFICATION	ARSENIC RESISTANCE	ARSENIC RESISTANCE SYSTEM	0	1	0	0
MERSPOM4_01027	1055876	1056382	CDS	Arsenate reductase	C	K23988	0	0	0	1	PHYTO-REMEDIATION	HEAVY METAL DETOXIFICATION	ARSENIC RESISTANCE	ARSENIC RESISTANCE-ARSENIC HOMEOSTASIS	0	1	0	0
MERSPOM4_01028	1056387	1057076	CDS	Aquaporin Z	C	K06188	0	0	0	1	PHYTO-REMEDIATION	HEAVY METAL DETOXIFICATION	ARSENIC RESISTANCE	ARSENIC RESISTANCE-ARSENIC TRANSPORT	0	1	0	0
MERSPOM4_01029	1057073	1057495	CDS	Arsenate reductase	C	K00537	0	0	0	1	PHYTO-REMEDIATION	HEAVY METAL DETOXIFICATION	ARSENIC RESISTANCE	ARSENIC RESISTANCE SYSTEM	0	1	0	0
MERSPOM4_01030	1057488	1058216	CDS	NADPH-dependent FMN reductase ArsH	C	K11811	0	0	0	1	PHYTO-REMEDIATION	HEAVY METAL DETOXIFICATION	ARSENIC RESISTANCE	ARSENIC RESISTANCE SYSTEM	0	0	1	0
MERSPOM4_01031	1058292	1058612	CDS	hypothetical protein	C	K03892	0	0	0	1	PHYTO-REMEDIATION	HEAVY METAL DETOXIFICATION	ARSENIC RESISTANCE	ARSENIC RESISTANCE SYSTEM	0	1	0	0
MERSPOM4_01032	1058663	1060096	CDS	Ferredoxin--NADP reductase	C	K07222	0	0	0	1	STRESS CONTROL/BIOCONTROL	NEUTRALIZING ABIOTIC STRESS	SALINITY STRESS	SALINITY STRESS-POTASSIUM TRANSPORT	0	1	0	0
MERSPOM4_01033	1060093	1061325	CDS	hypothetical protein	C	K08153	0	0	0	1	BIO-FERTILIZATION	IRON ACQUISITION	IRON ACQUISITION-SIDEROPHORES	SIDEROPHORES-BACILLIBACTIN TRANSPORT	0	0	1	0
MERSPOM4_01034	1061432	1062931	CDS	hypothetical protein	C	K06915	0	0	0	0					0	1	0	0
MERSPOM4_01035	1063397	1064554	CDS	D-alanyl-D-alanine-carboxypeptidase/endopeptidase AmpH	C	K18988	0	0	0	1	COMPETITIVE EXCLUSION	CELL WALL/MEMBRANE REMODELLING/DEGRADATION	PEPTIDOGLYCAN REMODELLING	REMODELLING-CARBOXYPEPTIDASE ACTIVITY	0	0	1	0
MERSPOM4_01036	1064927	1065361	CDS	hypothetical protein	C	NA	0	0	0	NA					0	0	0	1
MERSPOM4_01037	1065726	1066256	CDS	Protoporphyrinogen IX dehydrogenase [menaquinone]	C	K00230	0	0	0	1	PHYTOHORMONE/PLANT SIGNAL PRODUCTION	VITAMIN PRODUCTION	VITAMIN RELATED HEME METABOLISM	VITAMIN-HEME/SIRO-BIOSYNTHESIS	0	0	1	0
MERSPOM4_01038	1066446	1066895	CDS	hypothetical protein	C	K07005	0	0	0	1	COMPETITIVE EXCLUSION	BACTERIAL FITNESS	BACTERIAL FITNESS-RESISTANCE TO ANTIMICROBIAL/TOXIC COMPOUNDS	5-NITROIMIDAZOLE ANTIBIOTIC RESISTANCE-AZOMYZIN	0	0	1	0
MERSPOM4_01039	1067268	1068650	CDS	hypothetical protein	C	K22395	0	0	0	0					0	0	0	1
MERSPOM4_01040	1068871	1069878	CDS	IS5 family transposase IS4811	C	K21747	0	0	0	0					0	0	0	1
MERSPOM4_01041	1069898	1070260	CDS	hypothetical protein	C	NA	0	0	0	NA					0	0	0	1
MERSPOM4_01042	1070326	1070625	CDS	hypothetical protein	C	K01561	0	0	0	1	PHYTO-REMEDIATION	XENOBIOTICS BIODEGRADATION	HYDROCARBONS/OIL DEGRADATION	DICHLOROETHANE DEGRADATION	0	0	1	0
MERSPOM4_01043	1070759	1071526	CDS	hypothetical protein	C	NA	0	0	0	NA					0	0	0	1
MERSPOM4_01044	1071778	1072344	CDS	hypothetical protein	C	K08975	0	0	0	0					0	0	0	1
MERSPOM4_01045	1073312	1073605	CDS	Glutamine synthetase and cystathionine beta-lyase binding protein	C	NA	0	0	0	NA					0	0	0	1
MERSPOM4_01046	1074163	1074789	CDS	hypothetical protein	C	K05941	0	0	0	0					0	0	1	0
MERSPOM4_01047	1075713	1076693	CDS	Fructose import permease protein FrcC	C	K10440	0	0	0	1	COLONIZING PLANT SYSTEM	PLANT DERIVED SUBSTRATE USAGE	PLANT DERIVED CARBOHYDRATE TRANSPORT	PLANT DERIVED RIBOSE/AUTOINDUCER/XYLOSE TRANSPORT	0	1	0	0
MERSPOM4_01048	1076690	1076971	CDS	hypothetical protein	C	NA	0	0	0	NA					0	0	0	1
MERSPOM4_01049	1076968	1077939	CDS	Autoinducer 2 import system permease protein LsrD	C	K10440	0	0	0	1	COLONIZING PLANT SYSTEM	PLANT DERIVED SUBSTRATE USAGE	PLANT DERIVED CARBOHYDRATE TRANSPORT	PLANT DERIVED RIBOSE/AUTOINDUCER/XYLOSE TRANSPORT	0	1	0	0
MERSPOM4_01050	1077936	1079474	CDS	Ribose import ATP-binding protein RbsA	C	K10441	0	0	0	1	COLONIZING PLANT SYSTEM	PLANT DERIVED SUBSTRATE USAGE	PLANT DERIVED CARBOHYDRATE TRANSPORT	PLANT DERIVED RIBOSE/AUTOINDUCER/XYLOSE TRANSPORT	0	1	0	0
MERSPOM4_01051	1079745	1080779	CDS	hypothetical protein	C	K10439	0	0	0	1	COLONIZING PLANT SYSTEM	MOTILITY/CHEMOTAXIS	CHEMOTAXIS PROTEINS	CHEMOTAXIS TOWARDS SUGARS	0	1	0	0
MERSPOM4_01052	1080825	1081739	CDS	hypothetical protein	C	K03079	0	0	0	1	COLONIZING PLANT SYSTEM	PLANT DERIVED SUBSTRATE USAGE	PLANT DERIVED CARBOHYDRATE-PENTOSES UTILIZATION	PLANT DERIVED LYXOSE DEGRADATION	0	1	0	0
MERSPOM4_01053	1082083	1082865	CDS	3-oxoacyl-[acyl-carrier-protein] reductase FabG	C	K00034	0	0	0	1	STRESS CONTROL/BIOCONTROL	NEUTRALIZING ABIOTIC STRESS	LOW TEMPERATURE TOLERANCE	LOW TEMPERATURE-RELATED ENZYMES	1	0	0	0
MERSPOM4_01054	1083400	1083475	tRNA	tRNA-Ala(cgc)	C	NA	0	0	0	NA					0	0	0	0
MERSPOM4_01055	1083638	1083928	CDS	hypothetical protein	C	K02221	0	0	0	1	STRESS CONTROL/BIOCONTROL	NEUTRALIZING ABIOTIC STRESS	OSMOTIC STRESS	OSMOTIC STRESS-SECRETION SYSTEM	1	0	0	0
MERSPOM4_01056	1083958	1084254	CDS	hypothetical protein	C	K09131	0	0	0	0					1	0	0	0
MERSPOM4_01057	1084565	1086613	CDS	Dipeptidyl carboxypeptidase	C	K01284	0	0	0	0					1	0	0	0
MERSPOM4_01058	1086722	1087132	CDS	hypothetical protein	C	K06893	0	0	0	0					1	0	0	0
MERSPOM4_01059	1087142	1087786	CDS	Carbonic anhydrase 1	C	K01673	0	0	0	1	BIO-FERTILIZATION	CARBON DIOXID FIXATION	CO2 FIXATION-ALTERNATIVE PAHTWAYS	PHOTOSYNTHETIC CO2 FIXATION	1	0	0	0
MERSPOM4_01060	1087956	1088711	CDS	hypothetical protein	C	NA	0	0	0	NA					1	0	0	0
MERSPOM4_01061	1088708	1089592	CDS	Pyridoxal kinase PdxY	C	K00868	0	0	0	1	PHYTOHORMONE/PLANT SIGNAL PRODUCTION	VITAMIN PRODUCTION	VITAMIN B6/PYRIDOXINE/PYRIDOXAL/PYRIDOXAMINE METABOLISM	VITAMIN B6/PYRIDOXINE/PYRIDOXAL/PYRIDOXAMINE BIOSYNTHESIS	1	0	0	0
MERSPOM4_01062	1089600	1089848	CDS	hypothetical protein	C	NA	0	0	0	NA					0	1	0	0
MERSPOM4_01063	1090013	1090645	CDS	Protein LemA	C	K03744	0	0	0	0					1	0	0	0
MERSPOM4_01064	1090672	1091655	CDS	hypothetical protein	C	K06872	0	0	0	0					1	0	0	0
MERSPOM4_01065	1091652	1092563	CDS	hypothetical protein	C	K06872	0	0	0	0					0	1	0	0
MERSPOM4_01066	1093041	1093111	tRNA	tRNA-Gly(acc)	C	NA	0	0	0	NA					0	0	0	0
MERSPOM4_01067	1093328	1093834	CDS	Mycothiol acetyltransferase	C	K22441	0	0	0	1	PHYTOHORMONE/PLANT SIGNAL PRODUCTION	BRANCHING INHIBITION	DEBRANCHING-SPERMIDINE/PUTRESCINE METABOLISM	DEBRANCHING-N1-/N8-ACETYLSPERMIDINE FORMATION	1	0	0	0
MERSPOM4_01068	1093946	1094479	CDS	Inorganic pyrophosphatase	C	K01507	0	0	0	1	BIO-FERTILIZATION	PHOSPHATE SOLUBILIZATION	P-SOLUBILISATION-PHOSPHATASE ACTIVITY	P-SOLUBILISATION-INORGANIC PHOSPHATASE	1	0	0	0
MERSPOM4_01069	1094722	1094919	CDS	hypothetical protein	C	NA	0	0	0	NA					0	0	1	0
MERSPOM4_01070	1094913	1095314	CDS	hypothetical protein	C	NA	0	0	0	NA					0	1	0	0
MERSPOM4_01071	1095360	1095965	CDS	hypothetical protein	C	K16137	0	0	0	0					1	0	0	0
MERSPOM4_01072	1096048	1097331	CDS	L-lactate transporter	C	K08177	0	0	0	1	COLONIZING PLANT SYSTEM	PLANT DERIVED SUBSTRATE USAGE	PLANT DERIVED ORGANIC ACID TRANSPORT	PLANT DERIVED FORMATE TRANSPORT	1	0	0	0
MERSPOM4_01073	1097608	1099182	CDS	hypothetical protein	C	K01113	0	0	0	1	BIO-FERTILIZATION	PHOSPHATE SOLUBILIZATION	P-SOLUBILISATION-PHOSPHATASE ACTIVITY	P-SOLUBILISATION-ALKALINE PHOSPHATASE	0	1	0	0
MERSPOM4_01074	1099449	1099730	CDS	hypothetical protein	C	K13582	0	0	0	1	COLONIZING PLANT SYSTEM	MOTILITY/CHEMOTAXIS	PILUS/FIMBRIAE SYSTEM	PILUS SYSTEM	0	1	0	0
MERSPOM4_01075	1099931	1101760	CDS	GTP-binding protein TypA/BipA	C	K06207	0	0	0	1	COLONIZING PLANT SYSTEM	OTHER COLONIZATION RELATED PROTEINS	COLONIZATION-HOST INVASION FACTORS	HOST INVASION-HOST INFECTION MEDIATOR	1	0	0	0
MERSPOM4_01076	1101777	1101980	CDS	hypothetical protein	C	NA	0	0	0	NA					0	0	1	0
MERSPOM4_01077	1102288	1102902	CDS	Leucine efflux protein	C	K05834	0	0	0	1	COMPETITIVE EXCLUSION	QUORUM SENSING RESPONSE/BIOFILM FORMATION	QUORUM SENSING RELATED GENES	QSR-PUTATIVE TRANSPORTER	1	0	0	0
MERSPOM4_01078	1102912	1103235	CDS	hypothetical protein	C	NA	0	0	0	NA					1	0	0	0
MERSPOM4_01079	1103363	1103926	CDS	hypothetical protein	C	K04756	0	0	0	1	STRESS CONTROL/BIOCONTROL	NEUTRALIZING ABIOTIC STRESS	NITROSATIVE/OXIDATIVE STRESS/ROS SCAVENGING	DETOXIFICATION OF PEROXIDIZED COMPOUNDS	1	0	0	0
MERSPOM4_01080	1104062	1108846	CDS	NAD-specific glutamate dehydrogenase	C	K15371	0	0	0	1	STRESS CONTROL/BIOCONTROL	NEUTRALIZING ABIOTIC STRESS	SALINITY STRESS	SALINITY STRESS-HALOTOLERANCE RELATED ENZYMES	1	0	0	0
MERSPOM4_01081	1109132	1110508	CDS	hypothetical protein	C	K06902	0	0	0	0					1	0	0	0
MERSPOM4_01082	1110716	1112332	CDS	Bifunctional purine biosynthesis protein PurH	C	K00602	0	0	0	1	PHYTOHORMONE/PLANT SIGNAL PRODUCTION	GERMINATION STIMULATION	GERMINATION-VITAMIN B9/FOLATE PRODUCTION	GERMINATION-VITAMIN B9/FOLATE BIOSYNTHESIS	1	0	0	0
MERSPOM4_01083	1112562	1114220	CDS	FtsZ-localized protein C	C	NA	0	0	0	NA					1	0	0	0
MERSPOM4_01084	1114424	1115809	CDS	Ribosomal RNA small subunit methyltransferase B	C	K03500	0	0	0	0					1	0	0	0
MERSPOM4_01085	1115806	1116822	CDS	Protease HtpX	C	K03799	0	0	0	1	STRESS CONTROL/BIOCONTROL	NEUTRALIZING ABIOTIC STRESS	HIGH TEMPERATURE TOLERANCE	HEAT SHOCK PRTOEINS	1	0	0	0
MERSPOM4_01086	1116947	1117186	CDS	hypothetical protein	C	NA	0	0	0	NA					0	1	0	0
MERSPOM4_01087	1117194	1117859	CDS	Hexitol phosphatase A	C	K19270	0	0	0	1	COLONIZING PLANT SYSTEM	PLANT DERIVED SUBSTRATE USAGE	PLANT DERIVED SUGAR ALCOHOL UTILIZATION	PLANT DERIVED MANNITOL DEGRADATION	0	1	0	0
MERSPOM4_01088	1118034	1118903	CDS	hypothetical protein	C	K22452	0	0	0	0					1	0	0	0
MERSPOM4_01089	1119249	1120667	CDS	hypothetical protein	C	K12515	0	0	0	1	COLONIZING PLANT SYSTEM	SURFACE ATTACHMENT	SURFACE ADHESION	SURFACE ADHESION-WIDESPREAD COLONIZATION ISLAND	0	0	1	0
MERSPOM4_01090	1121057	1122325	CDS	hypothetical protein	C	K00574	0	0	0	1	PHYTOHORMONE/PLANT SIGNAL PRODUCTION	PHOSPHOLIPID PRODUCTION	PHOSPOLIPID METABOLISM	CYCLOPROPANE-FATTY-ACYL-PHOSPHOLIPID BIOSYNTHESIS	0	1	0	0
MERSPOM4_01091	1122327	1123064	CDS	hypothetical protein	C	K07140	0	0	0	0					0	1	0	0
MERSPOM4_01092	1123069	1125024	CDS	Acetyl-coenzyme A synthetase	C	K01895	0	0	0	1	BIO-FERTILIZATION	PHOSPHATE SOLUBILIZATION	P-SOLUBILISATION-ORGANIC ACID METABOLISM	P-SOLUBILISATION-PROPIONIC ACID BIOSYNTHESIS	1	0	0	0
MERSPOM4_01093	1125331	1125603	CDS	hypothetical protein	C	NA	0	0	0	NA					1	0	0	0
MERSPOM4_01094	1125933	1126967	CDS	1-deoxyxylulose-5-phosphate synthase YajO	C	K05882	0	0	0	0					1	0	0	0
MERSPOM4_01095	1127098	1128288	CDS	Inner membrane transport protein YdhP	C	K19577	0	0	0	1	COMPETITIVE EXCLUSION	BACTERIAL FITNESS	BACTERIAL FITNESS-MULTIDRUG RESISTANCE	OTHER MULTIDRUG EFFLUX GENES	1	0	0	0
MERSPOM4_01096	1128426	1129334	CDS	HTH-type transcriptional regulator DmlR	C	K18900	0	0	0	1	COMPETITIVE EXCLUSION	BACTERIAL FITNESS	BACTERIAL FITNESS-MULTIDRUG RESISTANCE	MULTIDRUG TRANSPORT-CHLORAMPHENICOL/TRIMETHOPRIN EFFLUX PUMP BpeEF-OprC	1	0	0	0
MERSPOM4_01097	1129388	1130437	CDS	1-deoxyxylulose-5-phosphate synthase YajO	C	K23107	0	0	0	1	COLONIZING PLANT SYSTEM	PLANT DERIVED SUBSTRATE USAGE	PLANT DERIVED CARBOHYDRATE-PENTOSES UTILIZATION	PLANT DERIVED XYLOSE/XYLULOSE DEGRADATION	1	0	0	0
MERSPOM4_01098	1130543	1131205	CDS	Pyridoxal phosphate homeostasis protein	C	K06997	0	0	0	0					1	0	0	0
MERSPOM4_01099	1131309	1133984	CDS	Leucine--tRNA ligase	C	K01869	0	0	0	0					1	0	0	0
MERSPOM4_01100	1133971	1134558	CDS	hypothetical protein	C	K03643	0	0	0	0	COLONIZING PLANT SYSTEM	SURFACE ATTACHMENT	SURFACE ATTACHMENT-LPS/LIPID/IVA METABOLISM	SURFACE ATTACHMENT-LPS TRANSPORT	0	1	0	0
MERSPOM4_01101	1134684	1135337	CDS	Transaldolase	C	K00616	0	0	0	1	COLONIZING PLANT SYSTEM	PLANT DERIVED SUBSTRATE USAGE	PLANT DERIVED CARBOHYDRATE-PENTOSES UTILIZATION	PLANT DERIVED PENTOSE METABOLISM	1	0	0	0
MERSPOM4_01102	1135429	1137612	CDS	Primosomal protein N'	C	K04066	0	0	0	0					1	0	0	0
MERSPOM4_01103	1137649	1138344	CDS	L-aspartate/glutamate-specific racemase	C	K01779	0	0	0	0					0	1	0	0
MERSPOM4_01104	1138440	1138835	CDS	hypothetical protein	C	K07784	0	0	0	1	COLONIZING PLANT SYSTEM	PLANT DERIVED SUBSTRATE USAGE	PLANT DERIVED CARBOHYDRATE TRANSPORT	PLANT DERIVED HEXOSE PHOSPHATE UPTAKE SENSING	1	0	0	0
MERSPOM4_01105	1139082	1139642	CDS	ATP synthase subunit delta	C	K02137	0	0	0	0					1	0	0	0
MERSPOM4_01106	1139642	1141171	CDS	ATP synthase subunit alpha	C	K02132	0	0	0	0					1	0	0	0
MERSPOM4_01107	1141201	1142085	CDS	ATP synthase gamma chain	C	K02115	0	0	0	1	STRESS CONTROL/BIOCONTROL	NEUTRALIZING ABIOTIC STRESS	SALINITY STRESS	SALINITY STRESS-HALOTOLERANCE RELATED ENZYMES	1	0	0	0
MERSPOM4_01108	1142158	1143741	CDS	ATP synthase subunit beta	C	K02133	0	0	0	0					1	0	0	0
MERSPOM4_01109	1143851	1144258	CDS	ATP synthase epsilon chain	C	K02114	0	0	0	1	STRESS CONTROL/BIOCONTROL	NEUTRALIZING ABIOTIC STRESS	SALINITY STRESS	SALINITY STRESS-HALOTOLERANCE RELATED ENZYMES	1	0	0	0
MERSPOM4_01110	1144400	1145317	CDS	hypothetical protein	C	K03100	0	0	0	0					0	0	1	0
MERSPOM4_01111	1145369	1146910	CDS	Mannitol 2-dehydrogenase	C	K00040	0	0	0	1	COLONIZING PLANT SYSTEM	PLANT DERIVED SUBSTRATE USAGE	PLANT DERIVED SUGAR ACID UTILIZATION	PLANT DERIVED GULONATE/FRUCTURONATE/MANNONATE DEGRADATION	1	0	0	0
MERSPOM4_01112	1147031	1148440	CDS	Uronate isomerase	C	K01812	0	0	0	1	COLONIZING PLANT SYSTEM	PLANT DERIVED SUBSTRATE USAGE	PLANT DERIVED SUGAR ACID UTILIZATION	PLANT DERIVED GLUCURONATE DEGRADATION	1	0	0	0
MERSPOM4_01113	1148478	1149455	CDS	Solute-binding protein	C	K21395	0	0	0	0					0	0	1	0
MERSPOM4_01114	1149508	1150086	CDS	hypothetical protein	C	K21394	0	0	0	0					0	0	1	0
MERSPOM4_01115	1150091	1151371	CDS	C4-dicarboxylate TRAP transporter large permease protein DctM	C	K21393	0	0	0	0					0	1	0	0
MERSPOM4_01116	1151381	1152157	CDS	HTH-type transcriptional repressor NanR	C	K05799	0	0	0	0					0	1	0	0
MERSPOM4_01117	1152185	1153042	CDS	4-deoxy-L-threo-5-hexosulose-uronate ketol-isomerase	C	K01815	0	0	0	1	COLONIZING PLANT SYSTEM	PLANT DERIVED SUBSTRATE USAGE	PLANT DERIVED SUGAR ACID UTILIZATION	PLANT DERIVED OLIGOGALACTURONIDE DEGRADATION	0	1	0	0
MERSPOM4_01118	1153039	1153806	CDS	2-dehydro-3-deoxy-D-gluconate 5-dehydrogenase	C	K00065	0	0	0	1	COLONIZING PLANT SYSTEM	PLANT DERIVED SUBSTRATE USAGE	PLANT DERIVED SUGAR ACID UTILIZATION	PLANT DERIVED GLUCONATE METABOLISM	0	1	0	0
MERSPOM4_01119	1153830	1154168	CDS	hypothetical protein	C	K14673	0	0	0	0					0	1	0	0
MERSPOM4_01120	1154507	1154635	CDS	hypothetical protein	C	NA	0	0	0	NA					0	0	0	1
MERSPOM4_01121	1154635	1156479	CDS	ATP-dependent DNA helicase RecQ	C	K03654	0	0	0	0					1	0	0	0
MERSPOM4_01122	1156717	1157127	CDS	hypothetical protein	C	NA	0	0	0	NA					0	0	1	0
MERSPOM4_01123	1157192	1158337	CDS	hypothetical protein	C	K05802	0	0	0	1	STRESS CONTROL/BIOCONTROL	NEUTRALIZING ABIOTIC STRESS	OSMOTIC STRESS	OSMOTIC STRESS-POTASSIUM TRANSPORT	0	0	1	0
MERSPOM4_01124	1159088	1159939	CDS	hypothetical protein	C	NA	0	0	0	NA					0	0	0	1
MERSPOM4_01125	1160335	1161237	CDS	HTH-type transcriptional regulator PgrR	C	K18900	0	0	0	1	COMPETITIVE EXCLUSION	BACTERIAL FITNESS	BACTERIAL FITNESS-MULTIDRUG RESISTANCE	MULTIDRUG TRANSPORT-CHLORAMPHENICOL/TRIMETHOPRIN EFFLUX PUMP BpeEF-OprC	0	0	0	1
MERSPOM4_01126	1161352	1162092	CDS	3-oxoacyl-[acyl-carrier-protein] reductase FabG	C	K00059	0	0	0	1	BIO-FERTILIZATION	IRON ACQUISITION	IRON ACQUISITION-SIDEROPHORES	SIDEROPHORES-BACILLIBACTIN METABOLISM	0	0	0	1
MERSPOM4_01127	1162165	1163067	CDS	hypothetical protein	C	K00059	0	0	0	1	BIO-FERTILIZATION	IRON ACQUISITION	IRON ACQUISITION-SIDEROPHORES	SIDEROPHORES-BACILLIBACTIN METABOLISM	0	0	0	1
MERSPOM4_01128	1163141	1163647	CDS	hypothetical protein	C	K02709	0	0	0	0					0	0	0	1
MERSPOM4_01129	1163781	1164761	CDS	hypothetical protein	C	K08982	0	0	0	0					0	0	1	0
MERSPOM4_01130	1164810	1164980	CDS	hypothetical protein	C	NA	0	0	0	NA					0	0	0	1
MERSPOM4_01131	1164977	1165426	CDS	2-methoxy-6-polyprenyl-1%2C4-benzoquinol methylase%2C mitochondrial	C	K03183	0	0	0	1	PHYTOHORMONE/PLANT SIGNAL PRODUCTION	PLANT SIGNAL-UBIQUINONE/COENZYME Q PRODUCTION	PLANT SIGNAL-UBIQUINONE/COENZYME Q METABOLISM	PLANT SIGNAL-UBIQUINONE/COENZYME Q BIOSYNTHESIS	0	0	1	0
MERSPOM4_01132	1165639	1165821	CDS	hypothetical protein	C	NA	0	0	0	NA					0	0	1	0
MERSPOM4_01133	1166011	1166727	CDS	hypothetical protein	C	K15352	0	0	0	0					0	0	1	0
MERSPOM4_01134	1167202	1167291	tRNA	tRNA-Ser(cga)	C	NA	0	0	0	NA					0	0	0	0
MERSPOM4_01135	1167617	1168303	CDS	hypothetical protein	C	K02888	0	0	0	0					1	0	0	0
MERSPOM4_01136	1168404	1168673	CDS	50S ribosomal protein L27	C	K02899	0	0	0	0					1	0	0	0
MERSPOM4_01137	1168792	1169379	CDS	Acetyltransferase	C	K03790	0	0	0	0					1	0	0	0
MERSPOM4_01138	1169641	1170531	CDS	hypothetical protein	C	K06896	0	0	0	1	COLONIZING PLANT SYSTEM	PLANT DERIVED SUBSTRATE USAGE	PLANT DERIVED COMPLEX SUGAR UTILIZATION	PLANT DERIVED MALTOSE DEGRADATION	1	0	0	0
MERSPOM4_01139	1170625	1171653	CDS	GTPase Obg/CgtA	C	K03979	0	0	0	0					1	0	0	0
MERSPOM4_01140	1171656	1172855	CDS	Glutamate 5-kinase	C	K00931	0	0	0	1	STRESS CONTROL/BIOCONTROL	NEUTRALIZING ABIOTIC STRESS	SALINITY STRESS	SALINITY STRESS-PROLINE METABOLISM	1	0	0	0
MERSPOM4_01141	1172859	1174145	CDS	Gamma-glutamyl phosphate reductase	C	K00147	0	0	0	1	STRESS CONTROL/BIOCONTROL	NEUTRALIZING ABIOTIC STRESS	SALINITY STRESS	SALINITY STRESS-PROLINE METABOLISM	1	0	0	0
MERSPOM4_01142	1174349	1174981	CDS	nicotinate-nucleotide adenylyltransferase	C	K00969	0	0	0	1	STRESS CONTROL/BIOCONTROL	NEUTRALIZING ABIOTIC STRESS	NITROSATIVE/OXIDATIVE STRESS/ROS SCAVENGING	OXIDATIVE STRESS-VITAMIN B3/NIACIN BIOSYNTHESIS	1	0	0	0
MERSPOM4_01143	1175184	1176488	CDS	IS4 family transposase ISSysp3	C	K07495	0	0	0	1	COLONIZING PLANT SYSTEM	MOTILITY/CHEMOTAXIS	FLAGELLUM CONTROL	FLAGELLUM REGULATION	0	0	0	1
MERSPOM4_01144	1176765	1178060	CDS	putative MFS-type transporter YcaD	C	K08219	0	0	0	1	STRESS CONTROL/BIOCONTROL	NEUTRALIZING ABIOTIC STRESS	SALINITY STRESS	SALINITY STRESS-HALOTOLERANCE RELATED ENZYMES	1	0	0	0
MERSPOM4_01145	1178083	1178937	CDS	Small-conductance mechanosensitive channel	C	K03442	0	0	0	0					1	0	0	0
MERSPOM4_01146	1179178	1179555	CDS	Ribosomal silencing factor RsfS	C	K09710	0	0	0	0					1	0	0	0
MERSPOM4_01147	1179635	1180117	CDS	Ribosomal RNA large subunit methyltransferase H	C	K00783	0	0	0	0					1	0	0	0
MERSPOM4_01148	1180254	1181615	CDS	Murein hydrolase activator EnvC	C	K22719	0	0	0	1	COMPETITIVE EXCLUSION	CELL WALL/MEMBRANE REMODELLING/DEGRADATION	PEPTIDOGLYCAN REMODELLING	REMODELLING-MUREIN-ENDOPEPTIDASE ACTIVITY/LIPOPROTEIN	1	0	0	0
MERSPOM4_01149	1181617	1182942	CDS	putative CtpA-like serine protease	C	K03797	0	0	0	1	STRESS CONTROL/BIOCONTROL	UNIVERSAL STRESS RESPONSE	STRESS SIGNALING PROTEINS	STRESS SIGNAL-CHAPERONE/PROTEASES	1	0	0	0
MERSPOM4_01150	1183011	1184243	CDS	hypothetical protein	C	K09798	0	0	0	0					1	0	0	0
MERSPOM4_01151	1184246	1184767	CDS	RNA pyrophosphohydrolase	C	K08311	0	0	0	0					1	0	0	0
MERSPOM4_01152	1184857	1186008	CDS	Alanine racemase 1	C	K01775	0	0	0	1	COLONIZING PLANT SYSTEM	PLANT DERIVED SUBSTRATE USAGE	PLANT DERIVED AMINO ACID UTILIZATION	PLANT DERIVED ALANINE DEGRADATION	0	0	1	0
MERSPOM4_01153	1186168	1187424	CDS	D-amino acid dehydrogenase 1	C	K00285	0	0	0	1	COLONIZING PLANT SYSTEM	PLANT DERIVED SUBSTRATE USAGE	PLANT DERIVED AMINO ACID UTILIZATION	PLANT DERIVED PHENYLALANINE DEGRADATION	1	0	0	0
MERSPOM4_01154	1187522	1188403	CDS	HTH-type transcriptional regulator HdfR	C	K10918	0	0	0	1	COMPETITIVE EXCLUSION	QUORUM SENSING RESPONSE/BIOFILM FORMATION	QSR-AUTOINDUCER PERCEPTION	QSR-AI1/AI-2/CAI-1 PERCEPTION/SIGNALLING	1	0	0	0
MERSPOM4_01155	1188785	1190281	CDS	Putative 3-oxopropanoate dehydrogenase	C	K00140	0	0	0	1	BIO-FERTILIZATION	PHOSPHATE SOLUBILIZATION	P-SOLUBILISATION-ORGANIC ACID METABOLISM	P-SOLUBILISATION-PROPIONIC ACID BIOSYNTHESIS	1	0	0	0
MERSPOM4_01156	1190496	1190795	CDS	hypothetical protein	C	NA	0	0	0	NA					0	0	1	0
MERSPOM4_01157	1191074	1191388	CDS	hypothetical protein	C	NA	0	0	0	NA					0	0	1	0
MERSPOM4_01158	1191472	1192131	CDS	hypothetical protein	C	K22293	0	0	0	0					1	0	0	0
MERSPOM4_01159	1192234	1193127	CDS	putative DapA-like lyase	C	K21062	0	0	0	0					1	0	0	0
MERSPOM4_01160	1193177	1194514	CDS	D-amino acid dehydrogenase 1	C	K21060	0	0	0	1	COLONIZING PLANT SYSTEM	PLANT DERIVED SUBSTRATE USAGE	PLANT DERIVED AMINO ACID UTILIZATION	PLANT DERIVED PROLINE DEGRADATION	1	0	0	0
MERSPOM4_01161	1194527	1195528	CDS	4-hydroxyproline 2-epimerase	C	K12658	0	0	0	1	STRESS CONTROL/BIOCONTROL	NEUTRALIZING ABIOTIC STRESS	SALINITY STRESS	SALINITY STRESS-PROLINE METABOLISM	1	0	0	0
MERSPOM4_01162	1195864	1196766	CDS	High-affinity branched-chain amino acid transport system permease protein LivH	C	K01997	0	0	0	1	COLONIZING PLANT SYSTEM	PLANT DERIVED SUBSTRATE USAGE	PLANT DERIVED AMINO ACID TRANSPORT	PLANT DERIVED BRANCHED-CHAIN AMINO ACID TRANSPORT	1	0	0	0
MERSPOM4_01163	1196771	1198366	CDS	hypothetical protein	C	K01998	0	0	0	1	COLONIZING PLANT SYSTEM	PLANT DERIVED SUBSTRATE USAGE	PLANT DERIVED AMINO ACID TRANSPORT	PLANT DERIVED BRANCHED-CHAIN AMINO ACID TRANSPORT	1	0	0	0
MERSPOM4_01164	1198366	1199529	CDS	Vitamin B12 import ATP-binding protein BtuD	C	K01995	0	0	0	1	COLONIZING PLANT SYSTEM	PLANT DERIVED SUBSTRATE USAGE	PLANT DERIVED AMINO ACID TRANSPORT	PLANT DERIVED BRANCHED-CHAIN AMINO ACID TRANSPORT	1	0	0	0
MERSPOM4_01165	1199529	1200257	CDS	High-affinity branched-chain amino acid transport ATP-binding protein LivF	C	K01996	0	0	0	1	COLONIZING PLANT SYSTEM	PLANT DERIVED SUBSTRATE USAGE	PLANT DERIVED AMINO ACID TRANSPORT	PLANT DERIVED BRANCHED-CHAIN AMINO ACID TRANSPORT	1	0	0	0
MERSPOM4_01166	1200275	1200622	CDS	hypothetical protein	C	K07344	0	0	0	1	COMPETITIVE EXCLUSION	QUORUM SENSING RESPONSE/BIOFILM FORMATION	QSR-AUTOINDUCER PERCEPTION	QSR-AI-1TraI PERCIPITATION/SIGNALING/AHL/NAHL	1	0	0	0
MERSPOM4_01167	1200762	1201892	CDS	Leu/Ile/Val-binding protein	C	K01999	0	0	0	1	COLONIZING PLANT SYSTEM	PLANT DERIVED SUBSTRATE USAGE	PLANT DERIVED AMINO ACID TRANSPORT	PLANT DERIVED BRANCHED-CHAIN AMINO ACID TRANSPORT	1	0	0	0
MERSPOM4_01168	1202134	1205592	CDS	Pyruvate carboxylase	C	K01958	0	0	0	1	BIO-FERTILIZATION	PHOSPHATE SOLUBILIZATION	P-SOLUBILISATION-ORGANIC ACID METABOLISM	P-SOLUBILISATION-OXALACETIC ACID BIOSYNTHESIS	1	0	0	0
MERSPOM4_01169	1205753	1206013	CDS	hypothetical protein	C	K12200	0	0	0	0					1	0	0	0
MERSPOM4_01170	1206065	1206520	CDS	hypothetical protein	C	NA	0	0	0	NA					1	0	0	0
MERSPOM4_01171	1206882	1207961	CDS	IS630 family transposase ISAzs31	C	K07494	0	0	0	1	COMPETITIVE EXCLUSION	BACTERIAL FITNESS	BACTERIAL FITNESS-MOBILE ELEMENTS	TRANSPOSASES	0	0	0	1
MERSPOM4_01172	1208184	1208585	CDS	hypothetical protein	C	NA	0	0	0	NA					0	0	1	0
MERSPOM4_01173	1208833	1209195	CDS	hypothetical protein	C	K17230	0	0	0	0					0	0	0	1
MERSPOM4_01174	1209232	1209489	CDS	hypothetical protein	C	K08983	0	0	0	0					0	0	0	1
MERSPOM4_01175	1209587	1210336	CDS	IS5 family transposase IS427	C	K07492	0	0	0	1	COMPETITIVE EXCLUSION	BACTERIAL FITNESS	BACTERIAL FITNESS-MOBILE ELEMENTS	TRANSPOSASES	0	0	0	1
MERSPOM4_01176	1210527	1213808	CDS	hypothetical protein	C	K01768	0	0	0	1	COLONIZING PLANT SYSTEM	PLANT DERIVED SUBSTRATE USAGE	PLANT DERIVED NUCLEOSIDE METABOLISM	PLANT DERIVED PURINE METABOLISM	0	0	0	1
MERSPOM4_01177	1213892	1213990	CDS	hypothetical protein	C	NA	0	0	0	NA					0	0	0	1
MERSPOM4_01178	1214024	1214533	CDS	Arsenate reductase	C	K23988	0	0	0	1	PHYTO-REMEDIATION	HEAVY METAL DETOXIFICATION	ARSENIC RESISTANCE	ARSENIC RESISTANCE-ARSENIC HOMEOSTASIS	0	1	0	0
MERSPOM4_01179	1214750	1215094	CDS	hypothetical protein	C	K15011	0	0	0	1	BIO-FERTILIZATION	NITROGEN ACQUISITION	N-AQUISITION-DENITRIFICATION/NITRATE USAGE	DENITRIFICATION-NITRATE/NITRITE SENSING	0	1	0	0
MERSPOM4_01180	1215155	1215559	CDS	Peptide methionine sulfoxide reductase MsrB	C	K07305	0	0	0	1	STRESS CONTROL/BIOCONTROL	NEUTRALIZING ABIOTIC STRESS	NITROSATIVE/OXIDATIVE STRESS/ROS SCAVENGING	OXIDATIVE STRESS-SULFOXIDE REDUCTASES	1	0	0	0
MERSPOM4_01181	1215668	1216489	CDS	hypothetical protein	C	K13075	0	0	0	1	COMPETITIVE EXCLUSION	QUORUM SENSING RESPONSE/BIOFILM FORMATION	QSR-AUTOINDUCER PERCEPTION	QSR-GABA PERCIPITATION/SIGNALLING	0	1	0	0
MERSPOM4_01182	1216490	1217680	CDS	hypothetical protein	C	K09989	0	0	0	0					1	0	0	0
MERSPOM4_01183	1217689	1218135	CDS	hypothetical protein	C	K18852	0	0	0	0					1	0	0	0
MERSPOM4_01184	1218132	1219151	CDS	hypothetical protein	C	K09882	0	0	0	1	PHYTOHORMONE/PLANT SIGNAL PRODUCTION	VITAMIN PRODUCTION	VITAMIN B12/COBALAMIN METABOLISM	VITAMIN B12/COBALAMIN BIOSYNTHESIS	1	0	0	0
MERSPOM4_01185	1219684	1220271	CDS	5-formyltetrahydrofolate cyclo-ligase	C	K01934	0	0	0	1	PHYTOHORMONE/PLANT SIGNAL PRODUCTION	GERMINATION STIMULATION	GERMINATION-VITAMIN B9/FOLATE PRODUCTION	GERMINATION-VITAMIN B9/FOLATE BIOSYNTHESIS	1	0	0	0
MERSPOM4_01186	1220353	1221177	CDS	2'%2C3'-cyclic-nucleotide 2'-phosphodiesterase	C	K09769	0	0	0	1	COLONIZING PLANT SYSTEM	PLANT DERIVED SUBSTRATE USAGE	PLANT DERIVED NUCLEOSIDE METABOLISM	PLANT DERIVED PYRIMIDINE METABOLISM	1	0	0	0
MERSPOM4_01187	1221250	1222014	CDS	hypothetical protein	C	K05794	0	0	0	1	PHYTO-REMEDIATION	HEAVY METAL DETOXIFICATION	TELLURIUM RESISTANCE	TELLURIUM RESISTANCE-TER-SYSTEM	1	0	0	0
MERSPOM4_01188	1222047	1222514	CDS	hypothetical protein	C	NA	0	0	0	NA					1	0	0	0
MERSPOM4_01189	1222543	1222905	CDS	hypothetical protein	C	K08234	0	0	0	0					0	1	0	0
MERSPOM4_01190	1222920	1223402	CDS	hypothetical protein	C	NA	0	0	0	NA					1	0	0	0
MERSPOM4_01191	1223454	1223777	CDS	hypothetical protein	C	K03892	0	0	0	1	PHYTO-REMEDIATION	HEAVY METAL DETOXIFICATION	ARSENIC RESISTANCE	ARSENIC RESISTANCE SYSTEM	1	0	0	0
MERSPOM4_01192	1223999	1224748	CDS	putative transcriptional regulatory protein	C	K18189	0	0	0	0					1	0	0	0
MERSPOM4_01193	1224787	1225101	CDS	hypothetical protein	C	K07401	0	0	0	0					1	0	0	0
MERSPOM4_01194	1225127	1225609	CDS	hypothetical protein	C	K02556	0	0	0	1	COLONIZING PLANT SYSTEM	MOTILITY/CHEMOTAXIS	FLAGELLAR ASSEMBLY	FLAGELLUM MOTOR/SWITCH	0	1	0	0
MERSPOM4_01195	1225611	1226444	CDS	NAD(P)H azoreductase	C	K19267	0	0	0	1	PHYTOHORMONE/PLANT SIGNAL PRODUCTION	VITAMIN PRODUCTION	VITAMIN K METABOLISM	VITAMIN K BIOSYNTHESIS	0	1	0	0
MERSPOM4_01196	1226558	1227193	CDS	hypothetical protein	C	K16138	0	0	0	0					1	0	0	0
MERSPOM4_01197	1227262	1227483	CDS	50S ribosomal protein L31	C	K02909	0	0	0	1	STRESS CONTROL/BIOCONTROL	NEUTRALIZING ABIOTIC STRESS	SALINITY STRESS	SALINITY STRESS-HALOTOLERANCE RELATED ENZYMES	1	0	0	0
MERSPOM4_01198	1227688	1229490	CDS	Lipid A export ATP-binding/permease protein MsbA	C	K06147	0	0	0	1	BIO-FERTILIZATION	IRON ACQUISITION	IRON ACQUISITION-SIDEROPHORES	SIDEROPHORES-PYOCHELIN/YERSINIBACTIN TRANSPORT	1	0	0	0
MERSPOM4_01199	1229506	1231476	CDS	hypothetical protein	C	K16457	0	0	0	0					0	0	1	0
MERSPOM4_01200	1231676	1233160	CDS	Thermostable carboxypeptidase 1	C	K01299	0	0	0	0					1	0	0	0
MERSPOM4_01201	1233347	1233700	CDS	hypothetical protein	C	K08987	0	0	0	0					1	0	0	0
MERSPOM4_01202	1233835	1234248	CDS	hypothetical protein	C	K23260	0	0	0	0					0	0	1	0
MERSPOM4_01203	1234483	1235514	CDS	Peptidoglycan-associated lipoprotein	C	K02557	0	0	0	1	COLONIZING PLANT SYSTEM	MOTILITY/CHEMOTAXIS	FLAGELLAR ASSEMBLY	FLAGELLUM MOTOR/SWITCH	1	0	0	0
MERSPOM4_01204	1235516	1236541	CDS	hypothetical protein	C	K08990	0	0	0	0					1	0	0	0
MERSPOM4_01205	1236654	1237343	CDS	hypothetical protein	C	K11068	0	0	0	0					1	0	0	0
MERSPOM4_01206	1237447	1238247	CDS	Inositol-1-monophosphatase	C	K01092	0	0	0	1	COLONIZING PLANT SYSTEM	PLANT DERIVED SUBSTRATE USAGE	PLANT DERIVED SUGAR ALCOHOL UTILIZATION	PLANT DERIVED INOSITOL DERIVATE DEGRADATION	1	0	0	0
MERSPOM4_01207	1238289	1238855	CDS	Elongation factor P	C	K02356	0	0	0	1	COLONIZING PLANT SYSTEM	MOTILITY/CHEMOTAXIS	OTHER MOTILITY REGULATING FUNCTIONS	MOTILITY-SWARMING REGULATOR	1	0	0	0
MERSPOM4_01208	1239025	1240056	CDS	hypothetical protein	C	K15474	0	0	0	0					1	0	0	0
MERSPOM4_01209	1240058	1240705	CDS	Thiamine-phosphate synthase	C	K00788	0	0	0	1	PHYTOHORMONE/PLANT SIGNAL PRODUCTION	VITAMIN PRODUCTION	VITAMIN B1/THIAMIN METABOLISM	THIAMIN BIOSYNTHESIS	1	0	0	0
MERSPOM4_01210	1240837	1241766	CDS	hypothetical protein	C	K03298	0	0	0	0					0	1	0	0
MERSPOM4_01211	1241901	1242359	CDS	HTH-type transcriptional regulator LrpC	C	K03719	0	0	0	0					0	1	0	0
MERSPOM4_01212	1242657	1242914	CDS	hypothetical protein	C	K07090	0	0	0	0					1	0	0	0
MERSPOM4_01213	1243074	1243625	CDS	hypothetical protein	C	K08973	0	0	0	1	PHYTOHORMONE/PLANT SIGNAL PRODUCTION	VITAMIN PRODUCTION	VITAMIN RELATED HEME METABOLISM	VITAMIN-HEME/SIRO-BIOSYNTHESIS	0	0	1	0
MERSPOM4_01214	1243974	1244378	CDS	hypothetical protein	C	K00404	0	0	0	1	BIO-FERTILIZATION	NITROGEN ACQUISITION	N-AQUISITION-ATMOSHPHERIC NITROGEN FIXATION	CBB3-TYPE CYTOCHROME C OXIDASE	0	1	0	0
MERSPOM4_01215	1244741	1245271	CDS	hypothetical protein	C	K13592	0	0	0	0					1	0	0	0
MERSPOM4_01216	1245504	1246016	CDS	Crossover junction endodeoxyribonuclease RuvC	C	K01159	0	0	0	0					1	0	0	0
MERSPOM4_01217	1246073	1246342	CDS	hypothetical protein	C	K19156	0	0	0	1	COMPETITIVE EXCLUSION	BACTERIAL FITNESS	BACTERIAL FITNESS-TOXIN-ANTITOXIN SYSTEM	YhaV-PrlF TOXIN-ANTITOXIN SYSTEM	0	1	0	0
MERSPOM4_01218	1246514	1246732	CDS	hypothetical protein	C	K18828	0	0	0	1	COMPETITIVE EXCLUSION	BACTERIAL FITNESS	BACTERIAL FITNESS-TOXIN-ANTITOXIN SYSTEM	VapC-VapB TOXIN-ANTITOXIN SYSTEM	0	1	0	0
MERSPOM4_01219	1246760	1247380	CDS	Holliday junction ATP-dependent DNA helicase RuvA	C	K03550	0	0	0	0					1	0	0	0
MERSPOM4_01220	1247424	1248461	CDS	Holliday junction ATP-dependent DNA helicase RuvB	C	K03551	0	0	0	0					1	0	0	0
MERSPOM4_01221	1248751	1249773	CDS	hypothetical protein	C	NA	0	0	0	NA					0	0	1	0
MERSPOM4_01222	1250081	1250389	CDS	hypothetical protein	C	K07098	0	0	0	1	COLONIZING PLANT SYSTEM	SURFACE ATTACHMENT	SURFACE ATTACHMENT-LPS/LIPID/IVA METABOLISM	SURFACE ATTACHMENT-LIPID A METABOLISM	0	1	0	0
MERSPOM4_01223	1250390	1250989	CDS	hypothetical protein	C	K07098	0	0	0	1	COLONIZING PLANT SYSTEM	SURFACE ATTACHMENT	SURFACE ATTACHMENT-LPS/LIPID/IVA METABOLISM	SURFACE ATTACHMENT-LIPID A METABOLISM	0	1	0	0
MERSPOM4_01224	1250995	1252245	CDS	Endoglucanase C	C	K05991	0	0	0	1	COLONIZING PLANT SYSTEM	PLANT DERIVED SUBSTRATE USAGE	PLANT DERIVED GLYCOSIDE UTILIZATION	PLANT DERIVED GLYCOSIDE-GLYCOSIDASES/GLYCOSYLHYDROLASES	0	1	0	0
MERSPOM4_01225	1252380	1252853	CDS	Acyl-CoA thioesterase YbgC	C	K07107	0	0	0	1	BIO-FERTILIZATION	PHOSPHATE SOLUBILIZATION	P-SOLUBILISATION-ORGANIC ACID METABOLISM	P-SOLUBILISATION-BUTYRIC ACID BIOSYNTHESIS	1	0	0	0
MERSPOM4_01226	1252956	1253843	CDS	Tol-Pal system protein TolQ	C	K03562	0	0	0	0					1	0	0	0
MERSPOM4_01227	1253853	1254311	CDS	Tol-Pal system protein TolR	C	K03560	0	0	0	0					1	0	0	0
MERSPOM4_01228	1254319	1255476	CDS	hypothetical protein	C	K03646	0	0	0	0					1	0	0	0
MERSPOM4_01229	1255517	1256827	CDS	Tol-Pal system protein TolB	C	K03641	0	0	0	0					1	0	0	0
MERSPOM4_01230	1256858	1257082	CDS	hypothetical protein	C	NA	0	0	0	NA					0	0	1	0
MERSPOM4_01231	1257353	1257859	CDS	Peptidoglycan-associated lipoprotein	C	K03640	0	0	0	0					1	0	0	0
MERSPOM4_01232	1258061	1259158	CDS	Cell division coordinator CpoB	C	K05807	0	0	0	0					0	1	0	0
MERSPOM4_01233	1259217	1260590	CDS	tRNA(Ile)-lysidine synthase	C	K04075	0	0	0	0					0	0	1	0
MERSPOM4_01234	1260714	1262642	CDS	ATP-dependent zinc metalloprotease FtsH	C	K03798	0	0	0	0					1	0	0	0
MERSPOM4_01235	1263190	1263855	CDS	hypothetical protein	C	K05630	0	0	0	0					0	0	1	0
MERSPOM4_01236	1264445	1265722	CDS	Phosphoglucosamine mutase	C	K03431	0	0	0	1	COLONIZING PLANT SYSTEM	PLANT DERIVED SUBSTRATE USAGE	PLANT DERIVED AMINO/NUCLEOTIDE SUGAR UTILIZATION	PLANT DERIVED GLUCOSAMINE/GLUCOSAMINATE DEGRADATION	1	0	0	0
MERSPOM4_01237	1265947	1266777	CDS	hypothetical protein	C	K16079	0	0	0	0					0	1	0	0
MERSPOM4_01238	1266968	1267717	CDS	hypothetical protein	C	K07275	0	0	0	1	COLONIZING PLANT SYSTEM	SURFACE ATTACHMENT	SURFACE ADHESION	OTHER SURFACE ADHESION PROTEINS	0	1	0	0
MERSPOM4_01239	1267905	1269080	CDS	Phosphoserine aminotransferase	C	K00831	0	0	0	1	PHYTOHORMONE/PLANT SIGNAL PRODUCTION	VITAMIN PRODUCTION	VITAMIN B6/PYRIDOXINE/PYRIDOXAL/PYRIDOXAMINE METABOLISM	VITAMIN B6/PYRIDOXINE/PYRIDOXAL/PYRIDOXAMINE BIOSYNTHESIS	1	0	0	0
MERSPOM4_01240	1269255	1270853	CDS	D-3-phosphoglycerate dehydrogenase	C	K16843	0	0	0	0					1	0	0	0
MERSPOM4_01241	1270965	1271855	CDS	hypothetical protein	C	K03298	0	0	0	0					1	0	0	0
MERSPOM4_01242	1272174	1273472	CDS	Adenylosuccinate synthetase	C	K01939	0	0	0	1	COLONIZING PLANT SYSTEM	PLANT DERIVED SUBSTRATE USAGE	PLANT DERIVED AMINO ACID UTILIZATION	PLANT DERIVED ASPARTATE DEGRADATION	1	0	0	0
MERSPOM4_01243	1273547	1275310	CDS	hypothetical protein	C	K13543	0	0	0	1	BIO-FERTILIZATION	IRON ACQUISITION	IRON ACQUISITION-HEMOPHORES	HEMOPHORES-SIROHEME	1	0	0	0
MERSPOM4_01244	1275342	1275641	CDS	hypothetical protein	C	K19163	0	0	0	1	COMPETITIVE EXCLUSION	BACTERIAL FITNESS	BACTERIAL FITNESS-TOXIN-ANTITOXIN SYSTEM	CcdB-CcdA TOXIN-ANTITOXIN SYSTEM	0	1	0	0
MERSPOM4_01245	1275641	1275883	CDS	hypothetical protein	C	K19164	0	0	0	1	COMPETITIVE EXCLUSION	BACTERIAL FITNESS	BACTERIAL FITNESS-TOXIN-ANTITOXIN SYSTEM	CcdB-CcdA TOXIN-ANTITOXIN SYSTEM	0	1	0	0
MERSPOM4_01246	1275946	1277766	CDS	ABC transporter ATP-binding protein uup	C	K15738	0	0	0	0					1	0	0	0
MERSPOM4_01247	1277768	1278412	CDS	hypothetical protein	C	K00949	0	0	0	1	PHYTOHORMONE/PLANT SIGNAL PRODUCTION	VITAMIN PRODUCTION	VITAMIN B1/THIAMIN METABOLISM	THIAMIN BIOSYNTHESIS	1	0	0	0
MERSPOM4_01248	1278463	1279686	CDS	hypothetical protein	C	K02064	0	0	0	1	PHYTOHORMONE/PLANT SIGNAL PRODUCTION	VITAMIN PRODUCTION	VITAMIN B1/THIAMIN METABOLISM	VITAMIN B1 TRANSPORT	0	1	0	0
MERSPOM4_01249	1279935	1281554	CDS	hypothetical protein	C	K02063	0	0	0	1	PHYTOHORMONE/PLANT SIGNAL PRODUCTION	VITAMIN PRODUCTION	VITAMIN B1/THIAMIN METABOLISM	VITAMIN B1 TRANSPORT	1	0	0	0
MERSPOM4_01250	1281551	1282324	CDS	Thiamine import ATP-binding protein ThiQ	C	K02062	0	0	0	1	PHYTOHORMONE/PLANT SIGNAL PRODUCTION	VITAMIN PRODUCTION	VITAMIN B1/THIAMIN METABOLISM	VITAMIN B1 TRANSPORT	1	0	0	0
MERSPOM4_01251	1282575	1284050	CDS	Beta-barrel assembly-enhancing protease	C	K01423	0	0	0	0					1	0	0	0
MERSPOM4_01252	1284054	1284917	CDS	RNA polymerase sigma factor RpoH	C	K03089	0	0	0	0					1	0	0	0
MERSPOM4_01253	1285248	1286021	CDS	L-cystine-binding protein TcyA	C	K02424	0	0	0	1	COLONIZING PLANT SYSTEM	MOTILITY/CHEMOTAXIS	FLAGELLUM CONTROL	FLAGELLUM CHAPERONES	1	0	0	0
MERSPOM4_01254	1286181	1286861	CDS	L-cystine transport system permease protein YecS	C	K10009	0	0	0	1	COLONIZING PLANT SYSTEM	PLANT DERIVED SUBSTRATE USAGE	PLANT DERIVED AMINO ACID TRANSPORT	PLANT DERIVED CYSTEINE TRANSPORT	1	0	0	0
MERSPOM4_01255	1286858	1287631	CDS	L-cystine import ATP-binding protein TcyC	C	K02028	0	0	0	1	COLONIZING PLANT SYSTEM	PLANT DERIVED SUBSTRATE USAGE	PLANT DERIVED AMINO ACID TRANSPORT	PLANT DERIVED POLAR AMINO ACID TRANSPORT	1	0	0	0
MERSPOM4_01256	1287737	1288318	CDS	hypothetical protein	C	K07736	0	0	0	1	STRESS CONTROL/BIOCONTROL	UNIVERSAL STRESS RESPONSE	STRESS SIGNALING PROTEINS	STRESS SIGNAL-STRINGENT STRESS RESPONSE	1	0	0	0
MERSPOM4_01257	1288685	1289023	CDS	Ferredoxin-2	C	K05524	0	0	0	1	PUTATIVE-ENERGY METABOLISM	PUTATIVE-FE-S CLUSTER BIOGENESIS-1	PUTATIVE-FE-S CLUSTER BIOGENESIS-2	PUTATIVE-FE-S CLUSTER BIOGENESIS-3	1	0	0	0
MERSPOM4_01258	1289173	1289559	CDS	hypothetical protein	C	K04762	0	0	0	1	STRESS CONTROL/BIOCONTROL	NEUTRALIZING ABIOTIC STRESS	HIGH TEMPERATURE TOLERANCE	HEAT SHOCK PRTOEINS	1	0	0	0
MERSPOM4_01259	1289574	1292972	CDS	hypothetical protein	C	K17675	0	0	0	0					0	1	0	0
MERSPOM4_01260	1293664	1294248	CDS	hypothetical protein	C	K21962	0	0	0	0					0	0	1	0
MERSPOM4_01261	1294332	1295576	CDS	Pentachlorophenol 4-monooxygenase	C	K05712	0	0	0	1	COLONIZING PLANT SYSTEM	PLANT DERIVED SUBSTRATE USAGE	PLANT DERIVED ORGANIC ACID UTILIZATION	PLANT DERIVED CINNAMATE DEGRDATION	0	1	0	0
MERSPOM4_01262	1295663	1296388	CDS	Acetoacetyl-CoA reductase	C	K00023	0	0	0	1	STRESS CONTROL/BIOCONTROL	UNIVERSAL STRESS RESPONSE	STRESS SIGNALING PROTEINS	STRESS SIGNAL-POLYHYDROXYBUTYRATE PRODUCTION	1	0	0	0
MERSPOM4_01263	1296515	1297693	CDS	Acetyl-CoA acetyltransferase	C	K00626	0	0	0	1	PHYTOHORMONE/PLANT SIGNAL PRODUCTION	PLANT SIGNALLING VOLATILES	PLANT SIGNAL-VOLATILE RELATED METABOLISM	PLANT SIGNAL-VOLATILE RELATED ALCOHOL/KETONE PATHWAY	1	0	0	0
MERSPOM4_01264	1297993	1298604	CDS	hypothetical protein	C	K22719	0	0	0	1	COMPETITIVE EXCLUSION	CELL WALL/MEMBRANE REMODELLING/DEGRADATION	PEPTIDOGLYCAN REMODELLING	REMODELLING-MUREIN-ENDOPEPTIDASE ACTIVITY/LIPOPROTEIN	1	0	0	0
MERSPOM4_01265	1298698	1299144	CDS	hypothetical protein	C	NA	0	0	0	NA					0	0	1	0
MERSPOM4_01266	1299246	1299932	CDS	HTH-type transcriptional regulator BetI	C	K16138	0	0	0	0					0	0	1	0
MERSPOM4_01267	1300102	1300884	CDS	D-beta-hydroxybutyrate dehydrogenase	C	K00019	0	0	0	1	PHYTOHORMONE/PLANT SIGNAL PRODUCTION	PLANT SIGNALLING VOLATILES	PLANT SIGNAL-VOLATILE RELATED METABOLISM	PLANT SIGNAL-VOLATILE RELATED ALCOHOL/KETONE PATHWAY	0	1	0	0
MERSPOM4_01268	1300932	1302062	CDS	hypothetical protein	C	K07001	0	0	0	0					1	0	0	0
MERSPOM4_01269	1302076	1302672	CDS	hypothetical protein	C	K19736	0	0	0	0					0	1	0	0
MERSPOM4_01270	1302795	1303256	CDS	Isoquinoline 1-oxidoreductase subunit alpha	C	K07302	0	0	0	1	COMPETITIVE EXCLUSION	BACTERIAL FITNESS	BACTERIAL FITNESS-RESISTANCE TO ANTIMICROBIAL/TOXIC COMPOUNDS	QUINOLINE RESISTANCE	0	1	0	0
MERSPOM4_01271	1303259	1305532	CDS	Isoquinoline 1-oxidoreductase subunit beta	C	K07303	0	0	0	1	COMPETITIVE EXCLUSION	BACTERIAL FITNESS	BACTERIAL FITNESS-RESISTANCE TO ANTIMICROBIAL/TOXIC COMPOUNDS	QUINOLINE RESISTANCE	0	1	0	0
MERSPOM4_01272	1305931	1307112	CDS	Efflux pump periplasmic linker BepF	C	K18990	0	0	0	1	COMPETITIVE EXCLUSION	BACTERIAL FITNESS	BACTERIAL FITNESS-MULTIDRUG RESISTANCE	OTHER MULTIDRUG EFFLUX GENES	1	0	0	0
MERSPOM4_01273	1307115	1310291	CDS	Multidrug resistance protein MdtC	C	K18989	0	0	0	1	COMPETITIVE EXCLUSION	BACTERIAL FITNESS	BACTERIAL FITNESS-MULTIDRUG RESISTANCE	OTHER MULTIDRUG EFFLUX GENES	1	0	0	0
MERSPOM4_01274	1310411	1310569	CDS	hypothetical protein	C	K09167	0	0	0	0					1	0	0	0
MERSPOM4_01275	1310693	1311652	CDS	hypothetical protein	C	K22320	0	0	0	0					1	0	0	0
MERSPOM4_01276	1311747	1312658	CDS	HTH-type transcriptional regulator HdfR	C	K21698	0	0	0	0					1	0	0	0
MERSPOM4_01277	1312616	1313797	CDS	Inner membrane protein YbjJ	C	K08174	0	0	0	1	STRESS CONTROL/BIOCONTROL	NEUTRALIZING ABIOTIC STRESS	SALINITY STRESS	SALINITY STRESS-H+ SYMPORTER	1	0	0	0
MERSPOM4_01278	1313996	1314304	CDS	hypothetical protein	C	K09948	0	0	0	0					1	0	0	0
MERSPOM4_01279	1314315	1315112	CDS	hypothetical protein	C	K01458	0	0	0	0					1	0	0	0
MERSPOM4_01280	1315358	1315846	CDS	hypothetical protein	C	NA	0	0	0	NA					1	0	0	0
MERSPOM4_01281	1315843	1317279	CDS	Pyruvate kinase	C	K00873	0	0	0	1	BIO-FERTILIZATION	PHOSPHATE SOLUBILIZATION	P-SOLUBILISATION-ORGANIC ACID METABOLISM	P-SOLUBILISATION-PYRUVIC ACID BIOSYNTHESIS	1	0	0	0
MERSPOM4_01282	1317350	1317472	CDS	hypothetical protein	C	NA	0	0	0	NA					0	0	1	0
MERSPOM4_01283	1317520	1318587	CDS	hypothetical protein	C	K05714	0	0	0	1	COLONIZING PLANT SYSTEM	PLANT DERIVED SUBSTRATE USAGE	PLANT DERIVED ORGANIC ACID UTILIZATION	PLANT DERIVED CINNAMATE DEGRDATION	0	1	0	0
MERSPOM4_01284	1318669	1319253	CDS	hypothetical protein	C	K09667	0	0	0	0					1	0	0	0
MERSPOM4_01285	1319365	1319490	CDS	50S ribosomal protein L36	C	K02919	0	0	0	0					1	0	0	0
MERSPOM4_01286	1319669	1320745	CDS	N5-carboxyaminoimidazole ribonucleotide synthase	C	K01589	0	0	0	1	COLONIZING PLANT SYSTEM	PLANT DERIVED SUBSTRATE USAGE	PLANT DERIVED NUCLEOSIDE METABOLISM	PLANT DERIVED PURINE METABOLISM	1	0	0	0
MERSPOM4_01287	1320742	1321239	CDS	N5-carboxyaminoimidazole ribonucleotide mutase	C	K01588	0	0	0	1	COLONIZING PLANT SYSTEM	PLANT DERIVED SUBSTRATE USAGE	PLANT DERIVED NUCLEOSIDE METABOLISM	PLANT DERIVED PURINE METABOLISM	1	0	0	0
MERSPOM4_01288	1321343	1322548	CDS	D-glucosaminate-6-phosphate ammonia lyase	C	K17468	0	0	0	1	COLONIZING PLANT SYSTEM	PLANT DERIVED SUBSTRATE USAGE	PLANT DERIVED AMINO/NUCLEOTIDE SUGAR UTILIZATION	PLANT DERIVED GLUCOSAMINE/GLUCOSAMINATE DEGRADATION	1	0	0	0
MERSPOM4_01289	1322573	1323034	CDS	hypothetical protein	C	K09022	0	0	0	1	COLONIZING PLANT SYSTEM	PLANT DERIVED SUBSTRATE USAGE	PLANT DERIVED AMINO ACID UTILIZATION	PLANT DERIVED METHIONINE DEGRADATION	1	0	0	0
MERSPOM4_01290	1323071	1323865	CDS	Glutamine transport ATP-binding protein GlnQ	C	K02028	0	0	0	1	COLONIZING PLANT SYSTEM	PLANT DERIVED SUBSTRATE USAGE	PLANT DERIVED AMINO ACID TRANSPORT	PLANT DERIVED POLAR AMINO ACID TRANSPORT	1	0	0	0
MERSPOM4_01291	1323870	1324520	CDS	putative glutamine ABC transporter permease protein GlnP	C	K02029	0	0	0	1	COLONIZING PLANT SYSTEM	PLANT DERIVED SUBSTRATE USAGE	PLANT DERIVED AMINO ACID TRANSPORT	PLANT DERIVED POLAR AMINO ACID TRANSPORT	1	0	0	0
MERSPOM4_01292	1324522	1325187	CDS	putative glutamine ABC transporter permease protein GlnM	C	K02029	0	0	0	1	COLONIZING PLANT SYSTEM	PLANT DERIVED SUBSTRATE USAGE	PLANT DERIVED AMINO ACID TRANSPORT	PLANT DERIVED POLAR AMINO ACID TRANSPORT	1	0	0	0
MERSPOM4_01293	1325258	1326139	CDS	ABC transporter glutamine-binding protein GlnH	C	K02424	0	0	0	1	COLONIZING PLANT SYSTEM	MOTILITY/CHEMOTAXIS	FLAGELLUM CONTROL	FLAGELLUM CHAPERONES	1	0	0	0
MERSPOM4_01294	1326263	1327066	CDS	Transcriptional regulator KdgR	C	K19333	0	0	0	0	COLONIZING PLANT SYSTEM	PLANT DERIVED SUBSTRATE USAGE	PLANT DERIVED SUGAR ACID UTILIZATION	PLANT DERIVED HEXONATE/HEXURONATE/HEXURONIDE UTILIZATION	1	0	0	0
MERSPOM4_01295	1327100	1327303	CDS	hypothetical protein	C	K09794	0	0	0	0					1	0	0	0
MERSPOM4_01296	1327543	1327722	CDS	hypothetical protein	C	K09794	0	0	0	0					1	0	0	0
MERSPOM4_01297	1328133	1329386	CDS	4-hydroxy-3-methylbut-2-en-1-yl diphosphate synthase (flavodoxin)	C	K03526	0	0	0	1	PHYTOHORMONE/PLANT SIGNAL PRODUCTION	TERPENOID/DERIVATE PRODUCTION	TERPENOID DERIVATE METABOLISM	TERPENOID-ISOPENTENYL DIPHOSPHATE/IPP PATHWAY	1	0	0	0
MERSPOM4_01298	1329391	1330263	CDS	hypothetical protein	C	K08309	0	0	0	1	COMPETITIVE EXCLUSION	CELL WALL/MEMBRANE REMODELLING/DEGRADATION	PEPTIDOGLYCAN REMODELLING	REMODELLING-SOLUBLE LYTIC MUREIN TRANSGLYCOSYLASE ACTIVITY	1	0	0	0
MERSPOM4_01299	1330352	1331089	CDS	Cypemycin N-terminal methyltransferase	C	K03183	0	0	0	1	PHYTOHORMONE/PLANT SIGNAL PRODUCTION	PLANT SIGNAL-UBIQUINONE/COENZYME Q PRODUCTION	PLANT SIGNAL-UBIQUINONE/COENZYME Q METABOLISM	PLANT SIGNAL-UBIQUINONE/COENZYME Q BIOSYNTHESIS	0	0	1	0
MERSPOM4_01300	1331241	1332149	CDS	HTH-type transcriptional regulator DmlR	C	K18900	0	0	0	1	COMPETITIVE EXCLUSION	BACTERIAL FITNESS	BACTERIAL FITNESS-MULTIDRUG RESISTANCE	MULTIDRUG TRANSPORT-CHLORAMPHENICOL/TRIMETHOPRIN EFFLUX PUMP BpeEF-OprC	0	0	1	0
MERSPOM4_01301	1332177	1333094	CDS	Farnesyl diphosphate synthase	C	K00795	0	0	0	1	PHYTOHORMONE/PLANT SIGNAL PRODUCTION	TERPENOID/DERIVATE PRODUCTION	TERPENOID DERIVATE METABOLISM	TERPENOID BACKBONE BIOSYNTHESIS	1	0	0	0
MERSPOM4_01302	1333173	1333943	CDS	Biosynthetic peptidoglycan transglycosylase	C	K03814	0	0	0	1	COMPETITIVE EXCLUSION	CELL WALL/MEMBRANE REMODELLING/DEGRADATION	PEPTIDOGLYCAN REMODELLING	REMODELLING-N-ACETYLMURAMATE MODIFICATION	1	0	0	0
MERSPOM4_01303	1334082	1334264	CDS	50S ribosomal protein L32	C	K02911	0	0	0	0					1	0	0	0
MERSPOM4_01304	1334508	1334909	CDS	hypothetical protein	C	K14988	0	0	0	0					1	0	0	0
MERSPOM4_01305	1335043	1335273	CDS	hypothetical protein	C	NA	0	0	0	NA					0	1	0	0
MERSPOM4_01306	1335354	1335881	CDS	hypothetical protein	C	K23775	0	0	0	1	STRESS CONTROL/BIOCONTROL	NEUTRALIZING ABIOTIC STRESS	NITROSATIVE/OXIDATIVE STRESS/ROS SCAVENGING	DETOXIFICATION OF PEROXIDIZED COMPOUNDS	1	0	0	0
MERSPOM4_01307	1335981	1336862	CDS	Aclacinomycin methylesterase RdmC	C	K01055	0	0	0	1	PHYTO-REMEDIATION	XENOBIOTICS BIODEGRADATION	BENZOATE/DERIVATE DEGRADATION	BENZOATE DEGRADATION VIA b-KETOADIPATE PATHWAY	0	1	0	0
MERSPOM4_01308	1336926	1337582	CDS	hypothetical protein	C	K00799	0	0	0	1	STRESS CONTROL/BIOCONTROL	NEUTRALIZING ABIOTIC STRESS	NITROSATIVE/OXIDATIVE STRESS/ROS SCAVENGING	DETOXIFICATION OF PEROXIDIZED COMPOUNDS	0	1	0	0
MERSPOM4_01309	1337588	1337932	CDS	hypothetical protein	C	K03892	0	0	0	1	PHYTO-REMEDIATION	HEAVY METAL DETOXIFICATION	ARSENIC RESISTANCE	ARSENIC RESISTANCE SYSTEM	0	1	0	0
MERSPOM4_01310	1337943	1338392	CDS	hypothetical protein	C	NA	0	0	0	NA					0	0	1	0
MERSPOM4_01311	1338437	1339045	CDS	Glutathione S-transferase GST-6.0	C	K00799	0	0	0	1	STRESS CONTROL/BIOCONTROL	NEUTRALIZING ABIOTIC STRESS	NITROSATIVE/OXIDATIVE STRESS/ROS SCAVENGING	DETOXIFICATION OF PEROXIDIZED COMPOUNDS	0	0	1	0
MERSPOM4_01312	1339122	1339496	CDS	hypothetical protein	C	K06893	0	0	0	0					0	0	1	0
MERSPOM4_01313	1339639	1339926	CDS	HTH-type transcriptional regulator	C	K21885	0	0	0	1	PHYTO-REMEDIATION	HEAVY METAL DETOXIFICATION	CADMIUM RESISTANCE	CADMIUM RESISTANCE-CADMIUM HOMEOSTASIS	1	0	0	0
MERSPOM4_01314	1339958	1341205	CDS	putative MFS-type transporter YcaD	C	K08219	0	0	0	1	STRESS CONTROL/BIOCONTROL	NEUTRALIZING ABIOTIC STRESS	SALINITY STRESS	SALINITY STRESS-HALOTOLERANCE RELATED ENZYMES	1	0	0	0
MERSPOM4_01315	1341289	1341483	CDS	hypothetical protein	C	K19411	0	0	0	1	STRESS CONTROL/BIOCONTROL	NEUTRALIZING ABIOTIC STRESS	HIGH TEMPERATURE TOLERANCE	HIGH TEMPERATUR REGULATION	1	0	0	0
MERSPOM4_01316	1341675	1342688	CDS	Quinone oxidoreductase 1	C	K00344	0	0	0	1	STRESS CONTROL/BIOCONTROL	NEUTRALIZING ABIOTIC STRESS	NITROSATIVE/OXIDATIVE STRESS/ROS SCAVENGING	OXIDATIVE STRESS-OXIDOREDUCTASES	1	0	0	0
MERSPOM4_01317	1342931	1343071	CDS	hypothetical protein	C	K16606	0	0	0	0					1	0	0	0
MERSPOM4_01318	1343375	1343992	CDS	Threonine efflux protein	C	K05835	0	0	0	0					0	0	1	0
MERSPOM4_01319	1344342	1345037	CDS	hypothetical protein	C	K09987	0	0	0	0					0	1	0	0
MERSPOM4_01320	1345204	1345923	CDS	hypothetical protein	C	K13572	0	0	0	0					1	0	0	0
MERSPOM4_01321	1345997	1346407	CDS	hypothetical protein	C	NA	0	0	0	NA					1	0	0	0
MERSPOM4_01322	1346415	1346780	CDS	hypothetical protein	C	K06996	0	0	0	0					0	0	1	0
MERSPOM4_01323	1346834	1347436	CDS	hypothetical protein	C	K21826	0	0	0	0					0	0	1	0
MERSPOM4_01324	1347523	1347690	CDS	hypothetical protein	C	NA	0	0	0	NA					1	0	0	0
MERSPOM4_01325	1347960	1348913	CDS	Putative ring-cleaving dioxygenase MhqA	C	K15975	0	0	0	1	PHYTO-REMEDIATION	HEAVY METAL DETOXIFICATION	COPPER RESISTANCE	COPPER RESISTANCE-RELATED FUNCTIONS	0	1	0	0
MERSPOM4_01326	1348971	1349150	CDS	hypothetical protein	C	K02259	0	0	0	1	PHYTOHORMONE/PLANT SIGNAL PRODUCTION	VITAMIN PRODUCTION	VITAMIN RELATED HEME METABOLISM	VITAMIN-HEME/SIRO-BIOSYNTHESIS	0	1	0	0
MERSPOM4_01327	1349164	1349895	CDS	hypothetical protein	C	K10804	0	0	0	1	BIO-FERTILIZATION	PHOSPHATE SOLUBILIZATION	P-SOLUBILISATION-ORGANIC ACID METABOLISM	P-SOLUBILISATION-BUTYRIC ACID BIOSYNTHESIS	1	0	0	0
MERSPOM4_01328	1349994	1350416	CDS	hypothetical protein	C	NA	0	0	0	NA					0	0	1	0
MERSPOM4_01329	1350407	1350733	CDS	hypothetical protein	C	NA	0	0	0	NA					0	1	0	0
MERSPOM4_01330	1350850	1351875	CDS	hypothetical protein	C	K01623	0	0	0	1	COLONIZING PLANT SYSTEM	PLANT DERIVED SUBSTRATE USAGE	PLANT DERIVED CARBOHYDRATE-HEXOSES UTILIZATION	PLANT DERIVED FRUCTOSE METABOLISM/DEGRADATION	1	0	0	0
MERSPOM4_01331	1352014	1353210	CDS	Phosphoglycerate kinase	C	K00927	0	0	0	1	COLONIZING PLANT SYSTEM	PLANT DERIVED SUBSTRATE USAGE	PLANT DERIVED CARBOHYDRATE-GENERAL USAGE	PLANT DERIVED CARBOHYDRATES-GLYCOLYSIS/GLUCONEOGENESIS	1	0	0	0
MERSPOM4_01332	1353321	1355210	CDS	K(+)/H(+) antiporter NhaP	C	K11105	0	0	0	1	STRESS CONTROL/BIOCONTROL	NEUTRALIZING ABIOTIC STRESS	OSMOTIC STRESS	OSMOTIC STRESS-POTASSIUM TRANSPORT	1	0	0	0
MERSPOM4_01333	1355463	1356473	CDS	Glyceraldehyde-3-phosphate dehydrogenase	C	K00134	0	0	0	1	COLONIZING PLANT SYSTEM	PLANT DERIVED SUBSTRATE USAGE	PLANT DERIVED CARBOHYDRATE-GENERAL USAGE	PLANT DERIVED CARBOHYDRATES-GLYCOLYSIS/GLUCONEOGENESIS	1	0	0	0
MERSPOM4_01334	1356628	1358619	CDS	Transketolase 1	C	K00615	0	0	0	1	STRESS CONTROL/BIOCONTROL	NEUTRALIZING BIOTIC STRESS	BACTERICIDAL COMPOUNDS/ANTIBIOTICS	BACTERICIDAL-ANSAMITOCIN/RIFAMYCIN METABOLISM	1	0	0	0
MERSPOM4_01335	1358925	1359197	CDS	hypothetical protein	C	K18642	0	0	0	0					1	0	0	0
MERSPOM4_01336	1359218	1359583	CDS	hypothetical protein	C	K09888	0	0	0	0					1	0	0	0
MERSPOM4_01337	1359759	1360418	CDS	Peroxiredoxin	C	K24158	0	0	0	0					1	0	0	0
MERSPOM4_01338	1360569	1361441	CDS	Beta-lactamase hydrolase-like protein	C	K01069	0	0	0	1	BIO-FERTILIZATION	PHOSPHATE SOLUBILIZATION	P-SOLUBILISATION-ORGANIC ACID METABOLISM	P-SOLUBILISATION-LACTIC ACID BIOSYNTHESIS	0	1	0	0
MERSPOM4_01339	1361678	1362121	CDS	hypothetical protein	C	K09957	0	0	0	0					0	0	1	0
MERSPOM4_01340	1362581	1363492	CDS	RNA polymerase sigma factor RpoH	C	K03089	0	0	0	0					1	0	0	0
MERSPOM4_01341	1363700	1364785	CDS	Ribosomal large subunit pseudouridine synthase D	C	K06180	0	0	0	0					1	0	0	0
MERSPOM4_01342	1364812	1365207	CDS	hypothetical protein	C	K24019	0	1	0	0					1	0	0	0
MERSPOM4_01343	1365204	1365611	CDS	hypothetical protein	C	K08234	0	1	0	0					0	1	0	0
MERSPOM4_01344	1365702	1365776	tRNA	tRNA-Glu(ctc)	C	NA	0	0	0	NA					0	0	0	0
MERSPOM4_01345	1366657	1367145	CDS	hypothetical protein	C	K17402	0	1	0	0					0	0	0	1
MERSPOM4_01346	1367373	1367954	CDS	hypothetical protein	C	K15975	0	1	0	1	PHYTO-REMEDIATION	HEAVY METAL DETOXIFICATION	COPPER RESISTANCE	COPPER RESISTANCE-RELATED FUNCTIONS	0	1	0	0
MERSPOM4_01347	1367983	1368873	CDS	hypothetical protein	C	K00799	0	1	0	1	STRESS CONTROL/BIOCONTROL	NEUTRALIZING ABIOTIC STRESS	NITROSATIVE/OXIDATIVE STRESS/ROS SCAVENGING	DETOXIFICATION OF PEROXIDIZED COMPOUNDS	1	0	0	0
MERSPOM4_01348	1368960	1369844	CDS	hypothetical protein	C	NA	0	1	0	NA					0	0	1	0
MERSPOM4_01349	1370258	1370494	CDS	hypothetical protein	C	NA	0	1	0	NA					1	0	0	0
MERSPOM4_01350	1370784	1371146	CDS	hypothetical protein	C	NA	0	1	0	NA					0	0	1	0
MERSPOM4_01351	1371355	1372434	CDS	IS630 family transposase ISAzs31	C	K07494	0	1	0	1	COMPETITIVE EXCLUSION	BACTERIAL FITNESS	BACTERIAL FITNESS-MOBILE ELEMENTS	TRANSPOSASES	0	0	0	1
MERSPOM4_01352	1373008	1374012	CDS	Protein SphX	C	K02040	0	1	0	1	BIO-FERTILIZATION	PHOSPHATE SOLUBILIZATION	P-SOLUBILISATION-PHOSPHATE METABOLISM	P-SOLUBILISATION-PHOSPHATE TRANSPORT	0	0	1	0
MERSPOM4_01353	1374133	1375521	CDS	hypothetical protein	C	K02037	0	1	0	1	BIO-FERTILIZATION	PHOSPHATE SOLUBILIZATION	P-SOLUBILISATION-PHOSPHATE METABOLISM	P-SOLUBILISATION-PHOSPHATE TRANSPORT	0	0	1	0
MERSPOM4_01354	1375514	1377127	CDS	hypothetical protein	C	K02038	0	1	0	1	BIO-FERTILIZATION	PHOSPHATE SOLUBILIZATION	P-SOLUBILISATION-PHOSPHATE METABOLISM	P-SOLUBILISATION-PHOSPHATE TRANSPORT	0	0	1	0
MERSPOM4_01355	1377140	1377955	CDS	Phosphate import ATP-binding protein PstB	C	K02036	0	1	0	1	BIO-FERTILIZATION	PHOSPHATE SOLUBILIZATION	P-SOLUBILISATION-PHOSPHATE METABOLISM	P-SOLUBILISATION-PHOSPHATE TRANSPORT	0	1	0	0
MERSPOM4_01356	1377994	1378701	CDS	Phosphate-specific transport system accessory protein PhoU	C	K02039	0	1	0	1	BIO-FERTILIZATION	PHOSPHATE SOLUBILIZATION	P-SOLUBILISATION-PHOSPHATE METABOLISM	P-SOLUBILISATION-PHOSPHATE TRANSPORT	1	0	0	0
MERSPOM4_01357	1378718	1379407	CDS	Phosphate regulon transcriptional regulatory protein PhoB	C	K07657	0	1	0	1	BIO-FERTILIZATION	PHOSPHATE SOLUBILIZATION	P-SOLUBILISATION-PHOSPHATE METABOLISM	P-SOLUBILISATION-PHOSPAHTE HOMEOSTASIS/REGULATION	1	0	0	0
MERSPOM4_01358	1379615	1380862	CDS	N-acetylglucosamine repressor	C	K02565	0	1	0	1	COLONIZING PLANT SYSTEM	PLANT DERIVED SUBSTRATE USAGE	PLANT DERIVED AMINO/NUCLEOTIDE SUGAR UTILIZATION	PLANT DERIVED GLUCOSAMINE/GLUCOSAMINATE DEGRADATION	1	0	0	0
MERSPOM4_01359	1381131	1382174	CDS	D-xylose-binding periplasmic protein	C	K10543	0	1	0	1	COLONIZING PLANT SYSTEM	PLANT DERIVED SUBSTRATE USAGE	PLANT DERIVED CARBOHYDRATE TRANSPORT	PLANT DERIVED XYLOSE TRANSPORT I	1	0	0	0
MERSPOM4_01360	1382317	1383648	CDS	Xylose transport system permease protein XylH	C	K10544	0	1	0	1	COLONIZING PLANT SYSTEM	PLANT DERIVED SUBSTRATE USAGE	PLANT DERIVED CARBOHYDRATE TRANSPORT	PLANT DERIVED XYLOSE TRANSPORT I	1	0	0	0
MERSPOM4_01361	1383742	1384536	CDS	Fructose import ATP-binding protein FrcA	C	K10545	0	1	0	1	COLONIZING PLANT SYSTEM	PLANT DERIVED SUBSTRATE USAGE	PLANT DERIVED CARBOHYDRATE TRANSPORT	PLANT DERIVED XYLOSE TRANSPORT I	1	0	0	0
MERSPOM4_01362	1384645	1386306	CDS	hypothetical protein	C	K00936	0	0	0	0					1	0	0	0
MERSPOM4_01363	1386402	1386644	CDS	hypothetical protein	C	K04062	0	0	0	1	STRESS CONTROL/BIOCONTROL	NEUTRALIZING ABIOTIC STRESS	OSMOTIC STRESS	OSMOTIC STRESS-OTHER REGULATORS	0	0	1	0
MERSPOM4_01364	1386726	1387091	CDS	hypothetical protein	C	NA	0	0	0	NA					0	1	0	0
MERSPOM4_01365	1387269	1387445	CDS	hypothetical protein	C	NA	0	0	0	NA					0	1	0	0
MERSPOM4_01366	1387611	1388624	CDS	hypothetical protein	C	K00936	0	0	0	0					1	0	0	0
MERSPOM4_01367	1388795	1388962	CDS	hypothetical protein	C	K19058	0	0	0	1	PHYTO-REMEDIATION	HEAVY METAL DETOXIFICATION	MERCURY RESISTANCE	MERCURY RESISTANCE-MERCURY TRANSPORT	1	0	0	0
MERSPOM4_01368	1389197	1389991	CDS	Phyllosphere-induced regulator PhyR	C	K22010	0	0	0	0					1	0	0	0
MERSPOM4_01369	1390229	1390423	CDS	hypothetical protein	C	NA	0	0	0	NA					0	1	0	0
MERSPOM4_01370	1390427	1390978	CDS	ECF RNA polymerase sigma factor EcfG	C	K03088	0	0	0	1	STRESS CONTROL/BIOCONTROL	UNIVERSAL STRESS RESPONSE	STRESS SIGNALING PROTEINS	STRESS SIGNAL-TRANSCRIPTIONAL REGULATION	1	0	0	0
MERSPOM4_01371	1391033	1391413	CDS	hypothetical protein	C	K22010	0	0	0	0					1	0	0	0
MERSPOM4_01372	1391760	1392086	CDS	hypothetical protein	C	K05594	0	0	0	0					1	0	0	0
MERSPOM4_01373	1392098	1392562	CDS	hypothetical protein	C	K05577	0	0	0	1	COMPETITIVE EXCLUSION	BACTERIAL FITNESS	BACTERIAL FITNESS-ENERGY METABOLISM	AEROBIC RESPIRATION/OXIDATIVE PHOSPHORYLATION	0	1	0	0
MERSPOM4_01374	1392590	1394140	CDS	hypothetical protein	C	K00936	0	0	0	0					1	0	0	0
MERSPOM4_01375	1394269	1394469	CDS	hypothetical protein	C	K08187	0	0	0	0					0	1	0	0
MERSPOM4_01376	1394499	1395419	CDS	lipid kinase YegS	C	K07029	0	0	0	1	COMPETITIVE EXCLUSION	CELL WALL/MEMBRANE REMODELLING/DEGRADATION	GLYCEROPHOSPHOLIPID REMODELLING	REMODELLING-GPL DIACYLGLYCEROL KINASE ACTIVITY	1	0	0	0
MERSPOM4_01377	1395714	1397168	CDS	hypothetical protein	C	K24286	0	0	0	0					0	1	0	0
MERSPOM4_01378	1397220	1398800	CDS	Multifunctional alkaline phosphatase superfamily protein	C	K01130	0	0	0	1	PHYTO-REMEDIATION	XENOBIOTICS BIODEGRADATION	DEGRADATION OF ORGANO-PHOSPHORUS INSECTICIDES	ORGANOPHOSPHATE DEGRADTION	1	0	0	0
MERSPOM4_01379	1399019	1399951	CDS	Putative ring-cleaving dioxygenase MhqO	C	K15975	0	0	0	1	PHYTO-REMEDIATION	HEAVY METAL DETOXIFICATION	COPPER RESISTANCE	COPPER RESISTANCE-RELATED FUNCTIONS	1	0	0	0
MERSPOM4_01380	1399962	1400585	CDS	Putative hydrolase MhqD	C	K06999	0	0	0	1	COMPETITIVE EXCLUSION	BACTERIAL FITNESS	BACTERIAL FITNESS-RESISTANCE TO ANTIMICROBIAL/TOXIC COMPOUNDS	HYDROQUINONE-DERIVATE RESISTANCE	1	0	0	0
MERSPOM4_01381	1400588	1400887	CDS	putative protein YjdJ	C	K06975	0	0	0	0					1	0	0	0
MERSPOM4_01382	1401072	1402130	CDS	hypothetical protein	C	K01273	0	0	0	1	COLONIZING PLANT SYSTEM	PLANT DERIVED SUBSTRATE USAGE	PLANT DERIVED AMINO ACID DEPENDENT PATHWAYS	PLANT DERIVED PEPTIDE METABOLISM	1	0	0	0
MERSPOM4_01383	1402267	1403544	CDS	L-amino acid dehydrogenase	C	K00274	0	0	0	1	PHYTOHORMONE/PLANT SIGNAL PRODUCTION	GAMMA-AMINOBUTYRIC ACID/GABA PRODUCTION	GABA METABOLISM	GABA BIOSYNTHESIS	0	0	1	0
MERSPOM4_01384	1403822	1404226	CDS	hypothetical protein	C	NA	0	0	0	NA					0	0	1	0
MERSPOM4_01385	1404361	1406394	CDS	Adaptive-response sensory-kinase SasA	C	K14986	0	0	0	1	BIO-FERTILIZATION	NITROGEN ACQUISITION	N-AQUISITION-ATMOSHPHERIC NITROGEN FIXATION	N-FIX-OTHER NITROGEN FIXATION REGULATORS	1	0	0	0
MERSPOM4_01386	1406507	1407289	CDS	Transcriptional regulatory protein OmpR	C	K07659	0	0	0	1	STRESS CONTROL/BIOCONTROL	NEUTRALIZING ABIOTIC STRESS	NITROSATIVE/OXIDATIVE STRESS/ROS SCAVENGING	NITROSATIVE/OXIDATIVE STRESS/ROS REGULATORY PROTEINS	1	0	0	0
MERSPOM4_01387	1407333	1408019	CDS	Transcriptional regulatory protein OmpR	C	K07659	0	0	0	1	STRESS CONTROL/BIOCONTROL	NEUTRALIZING ABIOTIC STRESS	NITROSATIVE/OXIDATIVE STRESS/ROS SCAVENGING	NITROSATIVE/OXIDATIVE STRESS/ROS REGULATORY PROTEINS	1	0	0	0
MERSPOM4_01388	1408059	1408226	CDS	hypothetical protein	C	NA	0	0	0	NA					0	1	0	0
MERSPOM4_01389	1408251	1408595	CDS	hypothetical protein	C	K07136	0	0	0	0					0	0	1	0
MERSPOM4_01390	1408956	1409429	CDS	hypothetical protein	C	K16291	0	0	0	1	COMPETITIVE EXCLUSION	CELL WALL/MEMBRANE REMODELLING/DEGRADATION	PEPTIDOGLYCAN REMODELLING	REMODELLING-L/D-TRANSPEPTIDASE ACTIVITY	1	0	0	0
MERSPOM4_01391	1409527	1412610	CDS	Efflux pump membrane transporter BepE	C	K18307	0	0	0	1	STRESS CONTROL/BIOCONTROL	NEUTRALIZING BIOTIC STRESS	BACTERICIDAL COMPOUNDS/ANTIBIOTICS	BACTERICIDAL-TOXOFLAVIN METABOLISM	1	0	0	0
MERSPOM4_01392	1412607	1413872	CDS	Multidrug resistance protein MdtA	C	K18306	0	0	0	1	STRESS CONTROL/BIOCONTROL	NEUTRALIZING BIOTIC STRESS	BACTERICIDAL COMPOUNDS/ANTIBIOTICS	BACTERICIDAL-TOXOFLAVIN METABOLISM	0	0	1	0
MERSPOM4_01393	1414023	1414559	CDS	hypothetical protein	C	K09017	0	0	0	0					1	0	0	0
MERSPOM4_01394	1414780	1415847	CDS	Spermidine/putrescine import ATP-binding protein PotA	C	K02010	0	0	0	1	BIO-FERTILIZATION	IRON ACQUISITION	IRON ACQUISITION-OTHER TRANSPORT SYSTEMS	IRON TRANSPORT-IRON III TRANSPORT SYSTEM	0	0	1	0
MERSPOM4_01395	1415854	1417116	CDS	hypothetical protein	C	K02011	0	0	0	1	BIO-FERTILIZATION	IRON ACQUISITION	IRON ACQUISITION-OTHER TRANSPORT SYSTEMS	IRON TRANSPORT-IRON III TRANSPORT SYSTEM	0	0	1	0
MERSPOM4_01396	1417224	1417592	CDS	hypothetical protein	C	K02011	0	0	0	1	BIO-FERTILIZATION	IRON ACQUISITION	IRON ACQUISITION-OTHER TRANSPORT SYSTEMS	IRON TRANSPORT-IRON III TRANSPORT SYSTEM	0	0	1	0
MERSPOM4_01397	1417608	1418582	CDS	putative protein	C	K02012	0	0	0	1	BIO-FERTILIZATION	IRON ACQUISITION	IRON ACQUISITION-OTHER TRANSPORT SYSTEMS	IRON TRANSPORT-IRON III TRANSPORT SYSTEM	0	0	1	0
MERSPOM4_01398	1418797	1419066	CDS	hypothetical protein	C	NA	0	0	0	NA					0	1	0	0
MERSPOM4_01399	1419077	1420162	CDS	Inositol 2-dehydrogenase/D-chiro-inositol 3-dehydrogenase	C	K03810	0	0	0	1	COMPETITIVE EXCLUSION	CELL WALL/MEMBRANE REMODELLING/DEGRADATION	PEPTIDOGLYCAN REMODELLING	REMODELLING-PEPTIDOGLYCAN MODIFICATION	0	1	0	0
MERSPOM4_01400	1420232	1420996	CDS	Fructose import ATP-binding protein FrcA	C	K02056	0	0	0	1	COLONIZING PLANT SYSTEM	PLANT DERIVED SUBSTRATE USAGE	PLANT DERIVED CARBOHYDRATE TRANSPORT	PLANT DERIVED SIMPLE SUGAR TRANSPORT	0	1	0	0
MERSPOM4_01401	1420993	1421994	CDS	Ribose import permease protein RbsC	C	K10440	0	0	0	1	COLONIZING PLANT SYSTEM	PLANT DERIVED SUBSTRATE USAGE	PLANT DERIVED CARBOHYDRATE TRANSPORT	PLANT DERIVED RIBOSE/AUTOINDUCER/XYLOSE TRANSPORT	0	1	0	0
MERSPOM4_01402	1421991	1422983	CDS	D-allose-binding periplasmic protein	C	K10549	0	0	0	1	COLONIZING PLANT SYSTEM	PLANT DERIVED SUBSTRATE USAGE	PLANT DERIVED CARBOHYDRATE TRANSPORT	PLANT DERIVED ALLOSE TRANSPORT	0	1	0	0
MERSPOM4_01403	1423504	1424589	CDS	Maltose/maltodextrin import ATP-binding protein MalK	C	K10111	0	0	0	1	STRESS CONTROL/BIOCONTROL	NEUTRALIZING ABIOTIC STRESS	SALINITY STRESS	SALINITY STRESS-TREHALOSE METABOLISM	0	0	1	0
MERSPOM4_01404	1424582	1425619	CDS	Glucokinase	C	K00845	0	0	0	1	COLONIZING PLANT SYSTEM	PLANT DERIVED SUBSTRATE USAGE	PLANT DERIVED CARBOHYDRATE-HEXOSES UTILIZATION	PLANT DERIVED GLUCOSE DEGRADATION	0	1	0	0
MERSPOM4_01405	1425619	1426341	CDS	Ribulose-phosphate 3-epimerase	C	K01783	0	0	0	1	COLONIZING PLANT SYSTEM	PLANT DERIVED SUBSTRATE USAGE	PLANT DERIVED CARBOHYDRATE-PENTOSES UTILIZATION	PLANT DERIVED RIBOSE METABOLISM/DEGRADATION	1	0	0	0
MERSPOM4_01406	1426338	1427171	CDS	Putative aminoacrylate hydrolase RutD	C	K01055	0	0	0	1	PHYTO-REMEDIATION	XENOBIOTICS BIODEGRADATION	BENZOATE/DERIVATE DEGRADATION	BENZOATE DEGRADATION VIA b-KETOADIPATE PATHWAY	0	0	1	0
MERSPOM4_01407	1427171	1427989	CDS	hypothetical protein	C	K03079	0	0	0	1	COLONIZING PLANT SYSTEM	PLANT DERIVED SUBSTRATE USAGE	PLANT DERIVED CARBOHYDRATE-PENTOSES UTILIZATION	PLANT DERIVED LYXOSE DEGRADATION	0	1	0	0
MERSPOM4_01408	1427989	1429065	CDS	Glucose--fructose oxidoreductase	C	K00010	0	0	0	1	COLONIZING PLANT SYSTEM	PLANT DERIVED SUBSTRATE USAGE	PLANT DERIVED SUGAR ALCOHOL UTILIZATION	PLANT DERIVED INOSITOL DERIVATE DEGRADATION	1	0	0	0
MERSPOM4_01409	1429076	1429891	CDS	Inosose dehydratase	C	K03335	0	0	0	1	COLONIZING PLANT SYSTEM	PLANT DERIVED SUBSTRATE USAGE	PLANT DERIVED SUGAR ALCOHOL UTILIZATION	PLANT DERIVED INOSITOL DERIVATE DEGRADATION	1	0	0	0
MERSPOM4_01410	1429902	1430738	CDS	Inner membrane ABC transporter permease protein YcjP	C	K10238	0	0	0	1	STRESS CONTROL/BIOCONTROL	NEUTRALIZING ABIOTIC STRESS	SALINITY STRESS	SALINITY STRESS-TREHALOSE METABOLISM	0	0	1	0
MERSPOM4_01411	1430735	1431667	CDS	Trehalose transport system permease protein SugA	C	K10237	0	0	0	1	STRESS CONTROL/BIOCONTROL	NEUTRALIZING ABIOTIC STRESS	SALINITY STRESS	SALINITY STRESS-TREHALOSE METABOLISM	0	0	1	0
MERSPOM4_01412	1431672	1433018	CDS	putative ABC transporter-binding protein	C	K10236	0	0	0	1	STRESS CONTROL/BIOCONTROL	NEUTRALIZING ABIOTIC STRESS	SALINITY STRESS	SALINITY STRESS-TREHALOSE METABOLISM	0	0	1	0
MERSPOM4_01413	1433185	1434333	CDS	1%2C5-anhydro-D-fructose reductase	C	K19181	0	0	0	0					1	0	0	0
MERSPOM4_01414	1434352	1435329	CDS	Carboxylesterase NlhH	C	K01066	0	0	0	0					0	1	0	0
MERSPOM4_01415	1435317	1436339	CDS	HTH-type transcriptional repressor CytR	C	K05499	0	0	0	1	COLONIZING PLANT SYSTEM	PLANT DERIVED SUBSTRATE USAGE	PLANT DERIVED NUCLEOSIDE METABOLISM	PLANT DERIVED NUCLEOSIDE TRANSPORT	0	1	0	0
MERSPOM4_01416	1436491	1437528	CDS	Tagatose kinase	C	K21621	0	0	0	1	COLONIZING PLANT SYSTEM	PLANT DERIVED SUBSTRATE USAGE	PLANT DERIVED CARBOHYDRATE-HEXOSES UTILIZATION	PLANT DERIVED TAGATOSE DEGRADATION	0	0	1	0
MERSPOM4_01417	1437525	1438811	CDS	D-tagatose 6-phosphate 4-epimerase	C	K21622	0	0	0	1	COLONIZING PLANT SYSTEM	PLANT DERIVED SUBSTRATE USAGE	PLANT DERIVED CARBOHYDRATE-HEXOSES UTILIZATION	PLANT DERIVED TAGATOSE DEGRADATION	0	0	1	0
MERSPOM4_01418	1438962	1439846	CDS	4-hydroxy-tetrahydrodipicolinate synthase	C	K01714	0	0	0	1	BIO-FERTILIZATION	PHOSPHATE SOLUBILIZATION	P-SOLUBILISATION-ORGANIC ACID METABOLISM	P-SOLUBILISATION-PYRUVIC ACID BIOSYNTHESIS	0	1	0	0
MERSPOM4_01419	1439870	1440529	CDS	hypothetical protein	C	K22293	0	0	0	0					0	1	0	0
MERSPOM4_01420	1440592	1441929	CDS	Erythritol/L-threitol-binding protein	C	K02027	0	0	0	1	COLONIZING PLANT SYSTEM	PLANT DERIVED SUBSTRATE USAGE	PLANT DERIVED CARBOHYDRATE TRANSPORT	PLANT DERIVED MULTIPLE SUGAR TRANSPORT III	0	1	0	0
MERSPOM4_01421	1441929	1442870	CDS	hypothetical protein	C	K02025	0	0	0	1	COLONIZING PLANT SYSTEM	PLANT DERIVED SUBSTRATE USAGE	PLANT DERIVED CARBOHYDRATE TRANSPORT	PLANT DERIVED MULTIPLE SUGAR TRANSPORT III	0	1	0	0
MERSPOM4_01422	1442871	1443692	CDS	Trehalose transport system permease protein SugB	C	K02026	0	0	0	1	COLONIZING PLANT SYSTEM	PLANT DERIVED SUBSTRATE USAGE	PLANT DERIVED CARBOHYDRATE TRANSPORT	PLANT DERIVED MULTIPLE SUGAR TRANSPORT III	0	1	0	0
MERSPOM4_01423	1443738	1444796	CDS	sn-glycerol-3-phosphate import ATP-binding protein UgpC	C	K10112	0	0	0	1	COLONIZING PLANT SYSTEM	PLANT DERIVED SUBSTRATE USAGE	PLANT DERIVED CARBOHYDRATE TRANSPORT	PLANT DERIVED MALTOSE/MALTODEXTRIN TRANSPORT	0	1	0	0
MERSPOM4_01424	1444994	1445632	CDS	hypothetical protein	C	NA	0	0	0	NA					0	1	0	0
MERSPOM4_01425	1445622	1446047	CDS	hypothetical protein	C	K12542	0	0	0	1	COLONIZING PLANT SYSTEM	SURFACE ATTACHMENT	SURFACE ADHESION	ADHESIN TRANSPORT	0	1	0	0
MERSPOM4_01426	1446148	1446465	CDS	hypothetical protein	C	K12543	0	0	0	1	COLONIZING PLANT SYSTEM	SURFACE ATTACHMENT	SURFACE ADHESION	ADHESIN TRANSPORT	0	1	0	0
MERSPOM4_01427	1446761	1447300	CDS	hypothetical protein	C	K08082	0	0	0	1	COMPETITIVE EXCLUSION	QUORUM SENSING RESPONSE/BIOFILM FORMATION	QSR-AUTOINDUCER PERCEPTION	QSR-AI-1 RhlI/CepI/SolI PERCIPITATION/SIGNALING/AHL/NAHL	0	0	1	0
MERSPOM4_01428	1447401	1447685	CDS	hypothetical protein	C	NA	0	0	0	NA					0	0	1	0
MERSPOM4_01429	1447757	1448344	CDS	hypothetical protein	C	K13593	0	0	0	1	COLONIZING PLANT SYSTEM	MOTILITY/CHEMOTAXIS	FLAGELLUM CONTROL	FLAGELLUM REGULATION	0	0	1	0
MERSPOM4_01430	1448341	1448931	CDS	hypothetical protein	C	K16291	0	0	0	1	COMPETITIVE EXCLUSION	CELL WALL/MEMBRANE REMODELLING/DEGRADATION	PEPTIDOGLYCAN REMODELLING	REMODELLING-L/D-TRANSPEPTIDASE ACTIVITY	0	1	0	0
MERSPOM4_01431	1448915	1450078	CDS	hypothetical protein	C	K02282	0	0	0	1	COLONIZING PLANT SYSTEM	MOTILITY/CHEMOTAXIS	PILUS/FIMBRIAE SYSTEM	PILUS SYSTEM	0	1	0	0
MERSPOM4_01432	1450075	1450602	CDS	hypothetical protein	C	NA	0	0	0	NA					0	0	1	0
MERSPOM4_01433	1450649	1451191	CDS	hypothetical protein	C	K12513	0	0	0	1	COLONIZING PLANT SYSTEM	SURFACE ATTACHMENT	SURFACE ADHESION	SURFACE ADHESION-WIDESPREAD COLONIZATION ISLAND	0	0	1	0
MERSPOM4_01434	1451172	1452692	CDS	hypothetical protein	C	K12515	0	0	0	1	COLONIZING PLANT SYSTEM	SURFACE ATTACHMENT	SURFACE ADHESION	SURFACE ADHESION-WIDESPREAD COLONIZATION ISLAND	0	0	1	0
MERSPOM4_01435	1452747	1453034	CDS	hypothetical protein	C	K15366	0	0	0	0					0	1	0	0
MERSPOM4_01436	1453021	1454466	CDS	Type 3 secretion system secretin	C	K02280	0	0	0	1	COLONIZING PLANT SYSTEM	MOTILITY/CHEMOTAXIS	PILUS/FIMBRIAE SYSTEM	PILUS SYSTEM	0	1	0	0
MERSPOM4_01437	1454524	1455564	CDS	hypothetical protein	C	K02279	0	0	0	1	COLONIZING PLANT SYSTEM	MOTILITY/CHEMOTAXIS	PILUS/FIMBRIAE SYSTEM	PILUS SYSTEM	0	1	0	0
MERSPOM4_01438	1455660	1455842	CDS	hypothetical protein	C	K02651	0	0	0	1	COLONIZING PLANT SYSTEM	MOTILITY/CHEMOTAXIS	PILUS/FIMBRIAE SYSTEM	PILUS SYSTEM	0	0	1	0
MERSPOM4_01439	1456374	1457762	CDS	hypothetical protein	C	K02283	0	0	0	1	COLONIZING PLANT SYSTEM	MOTILITY/CHEMOTAXIS	PILUS/FIMBRIAE SYSTEM	PILUS SYSTEM	0	1	0	0
MERSPOM4_01440	1457762	1458733	CDS	hypothetical protein	C	K12510	0	0	0	1	COLONIZING PLANT SYSTEM	SURFACE ATTACHMENT	SURFACE ADHESION	SURFACE ADHESION-WIDESPREAD COLONIZATION ISLAND	0	1	0	0
MERSPOM4_01441	1458782	1459702	CDS	hypothetical protein	C	K12511	0	0	0	1	COLONIZING PLANT SYSTEM	SURFACE ATTACHMENT	SURFACE ADHESION	SURFACE ADHESION-WIDESPREAD COLONIZATION ISLAND	0	1	0	0
MERSPOM4_01442	1459759	1460304	CDS	hypothetical protein	C	K02656	0	0	0	1	COLONIZING PLANT SYSTEM	MOTILITY/CHEMOTAXIS	PILUS/FIMBRIAE SYSTEM	PILUS SYSTEM	0	1	0	0
MERSPOM4_01443	1460313	1460837	CDS	hypothetical protein	C	K02278	0	0	0	1	COLONIZING PLANT SYSTEM	MOTILITY/CHEMOTAXIS	PILUS/FIMBRIAE SYSTEM	PILUS SYSTEM	0	1	0	0
MERSPOM4_01444	1460943	1461203	CDS	hypothetical protein	C	K22618	0	0	0	1	STRESS CONTROL/BIOCONTROL	NEUTRALIZING ABIOTIC STRESS	ACIDIC STRESS	ACIDIC STRESS-ORNITHINE LIPIDS BIOSYNTHESIS	0	0	1	0
MERSPOM4_01445	1461175	1461864	CDS	hypothetical protein	C	K00587	0	0	0	0					0	0	0	1
MERSPOM4_01446	1461922	1462917	CDS	hypothetical protein	C	K19302	0	0	0	1	COMPETITIVE EXCLUSION	CELL WALL/MEMBRANE REMODELLING/DEGRADATION	PEPTIDOGLYCAN REMODELLING	REMODELLING-UNDECAPRENOL MODIFICATION	0	0	0	1
MERSPOM4_01447	1463200	1463502	CDS	hypothetical protein	C	NA	0	0	0	NA					0	0	0	1
MERSPOM4_01448	1463627	1463923	CDS	hypothetical protein	C	K07451	0	0	0	1	COMPETITIVE EXCLUSION	BACTERIAL FITNESS	BACTERIAL FITNESS-RESTRICTION/MODIFICATION SYSTEM	TYPE IV R-M SYSTEM	0	0	0	1
MERSPOM4_01449	1463905	1464105	CDS	hypothetical protein	C	NA	0	0	0	NA					0	0	0	1
MERSPOM4_01450	1464280	1464816	CDS	Chaperone protein DnaJ	C	K05516	0	0	0	0					0	1	0	0
MERSPOM4_01451	1465365	1465441	tRNA	tRNA-Arg(cct)	C	NA	0	0	0	NA					0	0	0	0
MERSPOM4_01452	1465589	1465882	CDS	hypothetical protein	C	K02839	0	0	0	0					0	0	1	0
MERSPOM4_01453	1466165	1467328	CDS	Hippurate hydrolase	C	K01451	0	0	0	0					1	0	0	0
MERSPOM4_01454	1467560	1468723	CDS	hypothetical protein	C	K07258	0	0	0	1	COMPETITIVE EXCLUSION	CELL WALL/MEMBRANE REMODELLING/DEGRADATION	PEPTIDOGLYCAN REMODELLING	REMODELLING-CARBOXYPEPTIDASE ACTIVITY	1	0	0	0
MERSPOM4_01455	1468728	1469828	CDS	P-loop guanosine triphosphatase YjiA	C	K02234	0	0	0	0					1	0	0	0
MERSPOM4_01456	1470054	1470329	CDS	Sulfur carrier protein TusA	C	K04085	0	0	0	0					1	0	0	0
MERSPOM4_01457	1470335	1471627	CDS	hypothetical protein	C	K03646	0	0	0	0					1	0	0	0
MERSPOM4_01458	1471903	1472853	CDS	Acetyl-coenzyme A carboxylase carboxyl transferase subunit alpha	C	K01962	0	0	0	1	BIO-FERTILIZATION	PHOSPHATE SOLUBILIZATION	P-SOLUBILISATION-ORGANIC ACID METABOLISM	P-SOLUBILISATION-MALONIC ACID BIOSYNTHESIS	1	0	0	0
MERSPOM4_01459	1472953	1473870	CDS	Tyrosine recombinase XerD	C	K04763	0	0	0	1	COLONIZING PLANT SYSTEM	ROOT COLONIZATION	ROOT COLONIZATION FACILITATING PROTEIN	ROOT COLONIZATION-SITE-SPECIFIC RECOMBINATION	1	0	0	0
MERSPOM4_01460	1473894	1474046	CDS	hypothetical protein	C	K00582	0	0	0	0					1	0	0	0
MERSPOM4_01461	1474322	1474927	CDS	Shikimate kinase 1	C	K13829	0	0	0	1	STRESS CONTROL/BIOCONTROL	NEUTRALIZING BIOTIC STRESS	BIOTIC STRESS RESISTANCE-PHENAZINE DERIVATES	BIOTIC STRESS RESISTANCE-PHENAZINE-1-CARBOXYLIC ACID BIOSYNTHESIS	1	0	0	0
MERSPOM4_01462	1474924	1476126	CDS	3-dehydroquinate synthase	C	K01735	0	0	0	1	STRESS CONTROL/BIOCONTROL	NEUTRALIZING BIOTIC STRESS	BIOTIC STRESS RESISTANCE-PHENAZINE DERIVATES	BIOTIC STRESS RESISTANCE-PHENAZINE-1-CARBOXYLIC ACID BIOSYNTHESIS	1	0	0	0
MERSPOM4_01463	1476123	1477016	CDS	hypothetical protein	C	K03699	0	0	0	0					1	0	0	0
MERSPOM4_01464	1477107	1477910	CDS	hypothetical protein	C	K01432	0	0	0	0					0	1	0	0
MERSPOM4_01465	1478064	1479617	CDS	Putative acetolactate synthase large subunit IlvX	C	K01652	0	0	0	1	PHYTOHORMONE/PLANT SIGNAL PRODUCTION	PLANT SIGNALLING VOLATILES	PLANT SIGNAL-ACETOIN/2/3-BUTANEDIOL VOLATILE METABOLISM	PLANT SIGNAL-ACETOIN/2/3-BUTANEDIOL VOLATILE BIOSYNTHESIS	0	1	0	0
MERSPOM4_01466	1479645	1479947	CDS	DNA-binding transcriptional regulator BolA	C	K05527	0	0	0	1	STRESS CONTROL/BIOCONTROL	UNIVERSAL STRESS RESPONSE	STRESS SIGNALING PROTEINS	STRESS SIGNAL-TRANSCRIPTIONAL REGULATION	1	0	0	0
MERSPOM4_01467	1480141	1480770	CDS	Chaperone protein DnaJ	C	K05516	0	0	0	0					1	0	0	0
MERSPOM4_01468	1480894	1481880	CDS	Aerobic cobaltochelatase subunit CobS	C	K09882	0	0	0	1	PHYTOHORMONE/PLANT SIGNAL PRODUCTION	VITAMIN PRODUCTION	VITAMIN B12/COBALAMIN METABOLISM	VITAMIN B12/COBALAMIN BIOSYNTHESIS	1	0	0	0
MERSPOM4_01469	1481928	1483829	CDS	Aerobic cobaltochelatase subunit CobT	C	K09883	0	0	0	1	PHYTOHORMONE/PLANT SIGNAL PRODUCTION	VITAMIN PRODUCTION	VITAMIN B12/COBALAMIN METABOLISM	VITAMIN B12/COBALAMIN BIOSYNTHESIS	1	0	0	0
MERSPOM4_01470	1483826	1484857	CDS	hypothetical protein	C	K15569	0	0	0	1	PHYTO-REMEDIATION	XENOBIOTICS BIODEGRADATION	NAPHTALENE/DERIVATE DEGRADATION	METHYLNAPHTALENE DEGRADATION	1	0	0	0
MERSPOM4_01471	1484891	1485592	CDS	hypothetical protein	C	K00797	0	0	0	1	PHYTOHORMONE/PLANT SIGNAL PRODUCTION	BRANCHING INHIBITION	DEBRANCHING-SPERMIDINE/PUTRESCINE METABOLISM	DEBRANCHING-SPERMIDINE BIOSYNTHESIS	1	0	0	0
MERSPOM4_01472	1485655	1486335	CDS	Queuosine precursor transporter	C	K09125	0	0	0	0					1	0	0	0
MERSPOM4_01473	1486417	1486713	CDS	50S ribosomal protein L28	C	K02902	0	0	0	0					1	0	0	0
MERSPOM4_01474	1486970	1487758	CDS	hypothetical protein	C	K15963	0	0	0	1	STRESS CONTROL/BIOCONTROL	NEUTRALIZING BIOTIC STRESS	BACTERICIDAL COMPOUNDS/ANTIBIOTICS	BACTERICIDAL-TYPE II POLYKETIDE-MITHRAMYCIN METABOLISM	0	1	0	0
MERSPOM4_01475	1487787	1488674	CDS	Aromatic amino acid exporter YddG	C	K03298	0	0	0	0					1	0	0	0
MERSPOM4_01476	1488671	1489342	CDS	hypothetical protein	C	K18575	0	0	0	0					1	0	0	0
MERSPOM4_01477	1489317	1489757	CDS	hypothetical protein	C	K09705	0	0	0	0					1	0	0	0
MERSPOM4_01478	1489780	1490547	CDS	Hydroxyacylglutathione hydrolase GloB	C	K01069	0	0	0	1	BIO-FERTILIZATION	PHOSPHATE SOLUBILIZATION	P-SOLUBILISATION-ORGANIC ACID METABOLISM	P-SOLUBILISATION-LACTIC ACID BIOSYNTHESIS	1	0	0	0
MERSPOM4_01479	1490748	1491524	CDS	hypothetical protein	C	K03183	0	0	0	1	PHYTOHORMONE/PLANT SIGNAL PRODUCTION	PLANT SIGNAL-UBIQUINONE/COENZYME Q PRODUCTION	PLANT SIGNAL-UBIQUINONE/COENZYME Q METABOLISM	PLANT SIGNAL-UBIQUINONE/COENZYME Q BIOSYNTHESIS	1	0	0	0
MERSPOM4_01480	1491644	1493470	CDS	Inner membrane ABC transporter ATP-binding protein YddA	C	K02471	0	0	0	1	PHYTOHORMONE/PLANT SIGNAL PRODUCTION	VITAMIN PRODUCTION	VITAMIN B12/COBALAMIN METABOLISM	VITAMIN B12 TRANSPORT	1	0	0	0
MERSPOM4_01481	1493555	1494367	CDS	hypothetical protein	C	K07114	0	0	0	1	STRESS CONTROL/BIOCONTROL	NEUTRALIZING ABIOTIC STRESS	SALINITY STRESS	SALINITY STRESS-CHLORIDE TRANSPORT	0	1	0	0
MERSPOM4_01482	1494447	1495085	CDS	Bifunctional methionine biosynthesis protein MetXA/MetW	C	K00568	0	0	0	1	PHYTOHORMONE/PLANT SIGNAL PRODUCTION	PLANT SIGNAL-UBIQUINONE/COENZYME Q PRODUCTION	PLANT SIGNAL-UBIQUINONE/COENZYME Q METABOLISM	PLANT SIGNAL-UBIQUINONE/COENZYME Q BIOSYNTHESIS	0	1	0	0
MERSPOM4_01483	1495177	1496346	CDS	Homoserine O-acetyltransferase	C	K00641	0	0	0	0					1	0	0	0
MERSPOM4_01484	1496361	1496609	CDS	hypothetical protein	C	NA	0	0	0	NA					0	0	0	1
MERSPOM4_01485	1496853	1497962	CDS	Histidinol-phosphate aminotransferase	C	K00817	0	0	0	1	COLONIZING PLANT SYSTEM	PLANT DERIVED SUBSTRATE USAGE	PLANT DERIVED AMINO ACID UTILIZATION	PLANT DERIVED PHENYLALANINE DEGRADATION	1	0	0	0
MERSPOM4_01486	1497981	1498904	CDS	Cyclohexadienyl dehydrogenase	C	K00220	0	0	0	0					1	0	0	0
MERSPOM4_01487	1499000	1499923	CDS	Sulfofructose kinase	C	K18478	0	0	0	0					1	0	0	0
MERSPOM4_01488	1499978	1500976	CDS	hypothetical protein	C	NA	0	0	0	NA					0	1	0	0
MERSPOM4_01489	1501098	1501643	CDS	Glutathione-specific gamma-glutamylcyclotransferase	C	K07232	0	0	0	0					1	0	0	0
MERSPOM4_01490	1501729	1502709	CDS	Alcohol dehydrogenase	C	K00344	0	0	0	1	STRESS CONTROL/BIOCONTROL	NEUTRALIZING ABIOTIC STRESS	NITROSATIVE/OXIDATIVE STRESS/ROS SCAVENGING	OXIDATIVE STRESS-OXIDOREDUCTASES	0	0	1	0
MERSPOM4_01491	1502879	1503847	CDS	HTH-type transcriptional activator RhaR	C	K21826	0	0	0	0					0	0	1	0
MERSPOM4_01492	1504000	1504947	CDS	1-deoxyxylulose-5-phosphate synthase YajO	C	K05882	0	0	0	0					1	0	0	0
MERSPOM4_01493	1505095	1505712	CDS	Cysteine/O-acetylserine efflux protein	C	K11249	0	0	0	0					0	1	0	0
MERSPOM4_01494	1505719	1506531	CDS	hypothetical protein	C	K00655	0	0	0	1	COMPETITIVE EXCLUSION	CELL WALL/MEMBRANE REMODELLING/DEGRADATION	GLYCEROPHOSPHOLIPID REMODELLING	REMODELLING-GPL PHOSPHATE ACYLTRANSFERASE ACTIVITY	1	0	0	0
MERSPOM4_01495	1506611	1507522	CDS	HTH-type transcriptional regulator DmlR	C	K18900	0	0	0	1	COMPETITIVE EXCLUSION	BACTERIAL FITNESS	BACTERIAL FITNESS-MULTIDRUG RESISTANCE	MULTIDRUG TRANSPORT-CHLORAMPHENICOL/TRIMETHOPRIN EFFLUX PUMP BpeEF-OprC	0	1	0	0
MERSPOM4_01496	1507629	1508180	CDS	hypothetical protein	C	K04756	0	0	0	1	STRESS CONTROL/BIOCONTROL	NEUTRALIZING ABIOTIC STRESS	NITROSATIVE/OXIDATIVE STRESS/ROS SCAVENGING	DETOXIFICATION OF PEROXIDIZED COMPOUNDS	0	0	1	0
MERSPOM4_01497	1508223	1508693	CDS	hypothetical protein	C	K09958	0	0	0	0					0	1	0	0
MERSPOM4_01498	1508706	1509338	CDS	hypothetical protein	C	K07006	0	0	0	0					1	0	0	0
MERSPOM4_01499	1509357	1510130	CDS	hypothetical protein	C	K03748	0	0	0	0					1	0	0	0
MERSPOM4_01500	1510158	1511147	CDS	hypothetical protein	C	K09811	0	0	0	0					1	0	0	0
MERSPOM4_01501	1511140	1511799	CDS	Cell division ATP-binding protein FtsE	C	K09812	0	0	0	0					1	0	0	0
MERSPOM4_01502	1511995	1512639	CDS	hypothetical protein	C	K06087	0	0	0	0					0	0	1	0
MERSPOM4_01503	1512666	1513208	CDS	Hypoxanthine phosphoribosyltransferase	C	K00760	0	0	0	1	PHYTOHORMONE/PLANT SIGNAL PRODUCTION	CYTOKININS/DERIVATE PRODUCTION	XANTHINE METABOLISM	XANTHINE BIOSYNTHESIS	1	0	0	0
MERSPOM4_01504	1513335	1513706	CDS	Response regulator receiver protein CpdR	C	K13589	0	0	0	0					1	0	0	0
MERSPOM4_01505	1513726	1514676	CDS	Pseudopaline exporter CntI	C	K15270	0	0	0	1	COLONIZING PLANT SYSTEM	OTHER COLONIZATION RELATED PROTEINS	COLONIZATION-HOST INVASION FACTORS	HOST INVASION-SAM/QUEUOSINE/LIPID METABOLISM	1	0	0	0
MERSPOM4_01506	1514957	1515814	CDS	HTH-type transcriptional regulator YofA	C	K21703	0	0	0	1	BIO-FERTILIZATION	CARBON DIOXID FIXATION	CO2 FIXATION-RuBisCo	CO2 FIXATION-RuBisCo BIOSYNTHESIS	1	0	0	0
MERSPOM4_01507	1516013	1517062	CDS	hypothetical protein	C	K02204	0	0	0	1	COLONIZING PLANT SYSTEM	PLANT DERIVED SUBSTRATE USAGE	PLANT DERIVED AMINO ACID UTILIZATION	PLANT DERIVED SERINE DEGRADATION	0	0	0	1
MERSPOM4_01508	1517059	1517367	CDS	hypothetical protein	C	NA	0	0	0	NA					0	0	0	1
MERSPOM4_01509	1517461	1517817	CDS	hypothetical protein	C	K03298	0	0	0	0					0	0	1	0
MERSPOM4_01510	1517866	1518174	CDS	hypothetical protein	C	NA	0	0	0	NA					0	0	0	1
MERSPOM4_01511	1518304	1519734	CDS	hypothetical protein	C	K07684	0	0	0	1	BIO-FERTILIZATION	NITROGEN ACQUISITION	N-AQUISITION-DENITRIFICATION/NITRATE USAGE	DENITRIFICATION-NITRATE/NITRITE SENSING	0	0	1	0
MERSPOM4_01512	1519991	1522639	CDS	hypothetical protein	C	K10398	0	0	0	0					1	0	0	0
MERSPOM4_01513	1522813	1523754	CDS	Phenylserine dehydratase	C	K01754	0	0	0	1	BIO-FERTILIZATION	PHOSPHATE SOLUBILIZATION	P-SOLUBILISATION-ORGANIC ACID METABOLISM	P-SOLUBILISATION-PYRUVIC ACID BIOSYNTHESIS	1	0	0	0
MERSPOM4_01514	1523805	1524107	CDS	hypothetical protein	C	K03892	0	0	0	1	PHYTO-REMEDIATION	HEAVY METAL DETOXIFICATION	ARSENIC RESISTANCE	ARSENIC RESISTANCE SYSTEM	0	1	0	0
MERSPOM4_01515	1524159	1524533	CDS	hypothetical protein	C	NA	0	0	0	NA					0	0	0	1
MERSPOM4_01516	1524505	1524831	CDS	hypothetical protein	C	K09803	0	0	0	0					0	0	0	1
MERSPOM4_01517	1525062	1526330	CDS	Diaminopimelate decarboxylase	C	K01586	0	0	0	0					1	0	0	0
MERSPOM4_01518	1526383	1526589	CDS	hypothetical protein	C	K14954	0	0	0	0					1	0	0	0
MERSPOM4_01519	1526818	1528218	CDS	Argininosuccinate lyase	C	K01755	0	0	0	0					1	0	0	0
MERSPOM4_01520	1528254	1528940	CDS	Thiol:disulfide interchange protein TlpA	C	K02199	0	0	0	0					1	0	0	0
MERSPOM4_01521	1529154	1530464	CDS	sn-glycerol-3-phosphate-binding periplasmic protein UgpB	C	K05813	0	0	0	1	COLONIZING PLANT SYSTEM	PLANT DERIVED SUBSTRATE USAGE	PLANT DERIVED CARBOHYDRATE TRANSPORT	PLANT DERIVED sn-GLYCEROL-3P TRANSPORT	0	0	1	0
MERSPOM4_01522	1530511	1531428	CDS	sn-glycerol-3-phosphate transport system permease protein UgpA	C	K05814	0	0	0	1	COLONIZING PLANT SYSTEM	PLANT DERIVED SUBSTRATE USAGE	PLANT DERIVED CARBOHYDRATE TRANSPORT	PLANT DERIVED sn-GLYCEROL-3P TRANSPORT	0	0	1	0
MERSPOM4_01523	1531437	1532285	CDS	Lactose transport system permease protein LacG	C	K05815	0	0	0	1	COLONIZING PLANT SYSTEM	PLANT DERIVED SUBSTRATE USAGE	PLANT DERIVED CARBOHYDRATE TRANSPORT	PLANT DERIVED sn-GLYCEROL-3P TRANSPORT	0	0	1	0
MERSPOM4_01524	1532293	1533360	CDS	sn-glycerol-3-phosphate import ATP-binding protein UgpC	C	K05816	0	0	0	1	COLONIZING PLANT SYSTEM	PLANT DERIVED SUBSTRATE USAGE	PLANT DERIVED CARBOHYDRATE TRANSPORT	PLANT DERIVED sn-GLYCEROL-3P TRANSPORT	0	0	1	0
MERSPOM4_01525	1533409	1534491	CDS	Fe(3+) ions import ATP-binding protein FbpC 2	C	K02010	0	0	0	1	BIO-FERTILIZATION	IRON ACQUISITION	IRON ACQUISITION-OTHER TRANSPORT SYSTEMS	IRON TRANSPORT-IRON III TRANSPORT SYSTEM	1	0	0	0
MERSPOM4_01526	1534488	1536074	CDS	hypothetical protein	C	K02011	0	0	0	1	BIO-FERTILIZATION	IRON ACQUISITION	IRON ACQUISITION-OTHER TRANSPORT SYSTEMS	IRON TRANSPORT-IRON III TRANSPORT SYSTEM	1	0	0	0
MERSPOM4_01527	1536251	1537258	CDS	Fe(3+)-binding periplasmic protein	C	K02012	0	0	0	1	BIO-FERTILIZATION	IRON ACQUISITION	IRON ACQUISITION-OTHER TRANSPORT SYSTEMS	IRON TRANSPORT-IRON III TRANSPORT SYSTEM	1	0	0	0
MERSPOM4_01528	1537466	1538020	CDS	ECF RNA polymerase sigma factor SigF	C	K03088	0	0	0	1	STRESS CONTROL/BIOCONTROL	UNIVERSAL STRESS RESPONSE	STRESS SIGNALING PROTEINS	STRESS SIGNAL-TRANSCRIPTIONAL REGULATION	0	0	1	0
MERSPOM4_01529	1538054	1538692	CDS	Anti-sigma-F factor NrsF	C	K02359	0	0	0	0					1	0	0	0
MERSPOM4_01530	1538810	1540606	CDS	hypothetical protein	C	K01768	0	0	0	1	COLONIZING PLANT SYSTEM	PLANT DERIVED SUBSTRATE USAGE	PLANT DERIVED NUCLEOSIDE METABOLISM	PLANT DERIVED PURINE METABOLISM	0	0	1	0
MERSPOM4_01531	1540836	1541354	CDS	hypothetical protein	C	K15634	0	0	0	1	COLONIZING PLANT SYSTEM	PLANT DERIVED SUBSTRATE USAGE	PLANT DERIVED CARBOHYDRATE-GENERAL USAGE	PLANT DERIVED CARBOHYDRATES-GLYCOLYSIS/GLUCONEOGENESIS	0	0	1	0
MERSPOM4_01532	1541682	1542443	CDS	hypothetical protein	C	K13934	0	0	0	1	COLONIZING PLANT SYSTEM	PLANT DERIVED SUBSTRATE USAGE	PLANT DERIVED ORGANIC ACID UTILIZATION	PLANT DERIVED MALONATE UTILIZATION	0	0	1	0
MERSPOM4_01533	1542440	1545172	CDS	Sensor histidine kinase RcsC	C	K11527	0	0	0	0					0	0	1	0
MERSPOM4_01534	1545222	1545593	CDS	Polar-differentiation response regulator DivK	C	K11443	0	0	0	0					0	0	1	0
MERSPOM4_01535	1545619	1547181	CDS	Sensor histidine kinase RcsC	C	K01769	0	0	0	0					0	0	1	0
MERSPOM4_01536	1547469	1547588	CDS	hypothetical protein	C	NA	0	0	0	NA					0	0	1	0
MERSPOM4_01537	1547976	1548854	CDS	putative 3-hydroxybutyryl-CoA dehydrogenase	C	K00074	0	0	0	1	PHYTO-REMEDIATION	XENOBIOTICS BIODEGRADATION	STYRENE/DERIVATE DEGRADATION	PHENYLACETATE DEGRADATION	1	0	0	0
MERSPOM4_01538	1548972	1549901	CDS	Electron transfer flavoprotein subunit alpha	C	K03522	0	0	0	1	BIO-FERTILIZATION	NITROGEN ACQUISITION	N-AQUISITION-REGULATION	NITROGEN REGULATING FUNCTIONS	1	0	0	0
MERSPOM4_01539	1550060	1550809	CDS	Electron transfer flavoprotein subunit beta	C	K03521	0	0	0	1	BIO-FERTILIZATION	NITROGEN ACQUISITION	N-AQUISITION-REGULATION	NITROGEN REGULATING FUNCTIONS	1	0	0	0
MERSPOM4_01540	1551126	1551926	CDS	hypothetical protein	C	K07059	0	0	0	0					1	0	0	0
MERSPOM4_01541	1551952	1552533	CDS	Corrinoid adenosyltransferase	C	K00798	0	0	0	1	PHYTO-REMEDIATION	HEAVY METAL DETOXIFICATION	COBALT RESISTANCE	COBALT RESISTANCE-COBALT HOMEOSTASIS	1	0	0	0
MERSPOM4_01542	1552562	1552753	CDS	hypothetical protein	C	K05305	0	0	0	1	COLONIZING PLANT SYSTEM	PLANT DERIVED SUBSTRATE USAGE	PLANT DERIVED CARBOHYDRATE-HEXOSES UTILIZATION	PLANT DERIVED FUCOSE DEGRADATION	1	0	0	0
MERSPOM4_01543	1552777	1553601	CDS	hypothetical protein	C	K06123	0	0	0	0					1	0	0	0
MERSPOM4_01544	1553697	1554548	CDS	hypothetical protein	C	K07058	0	0	0	1	STRESS CONTROL/BIOCONTROL	NEUTRALIZING ABIOTIC STRESS	HERBICIDIAL STRESS	HERBICIDIAL STRESS-PARAQUAT STRESS REDUCTION	1	0	0	0
MERSPOM4_01545	1554518	1555420	CDS	hypothetical protein	C	K15268	0	0	0	0					1	0	0	0
MERSPOM4_01546	1555576	1556451	CDS	Glutamate--tRNA ligase 1	C	K01894	0	0	0	0					1	0	0	0
MERSPOM4_01547	1556543	1557184	CDS	hypothetical protein	C	K01247	0	0	0	0					1	0	0	0
MERSPOM4_01548	1557350	1557970	CDS	hypothetical protein	C	K07451	0	0	0	1	COMPETITIVE EXCLUSION	BACTERIAL FITNESS	BACTERIAL FITNESS-RESTRICTION/MODIFICATION SYSTEM	TYPE IV R-M SYSTEM	1	0	0	0
MERSPOM4_01549	1558007	1558270	CDS	hypothetical protein	C	NA	0	0	0	NA					0	0	1	0
MERSPOM4_01550	1558291	1558770	CDS	Disulfide bond formation protein B	C	K03611	0	0	0	0					1	0	0	0
MERSPOM4_01551	1558862	1559449	CDS	hypothetical protein	C	K06373	0	0	0	0					0	1	0	0
MERSPOM4_01552	1559559	1559705	CDS	hypothetical protein	C	NA	0	0	0	NA					0	0	0	1
MERSPOM4_01553	1559724	1559808	tRNA	tRNA-Leu(caa)	C	NA	0	0	0	NA					0	0	0	0
MERSPOM4_01554	1559818	1560363	CDS	hypothetical protein	C	K21039	0	0	0	0	COMPETITIVE EXCLUSION	BACTERIAL FITNESS	BACTERIAL FITNESS-MOBILE ELEMENTS	INTEGRASES/RECOMBINASES	0	0	1	0
MERSPOM4_01555	1560576	1562081	CDS	Lipopolysaccharide core galacturonosyltransferase RgtB	C	K14340	0	0	0	1	COMPETITIVE EXCLUSION	CELL WALL/MEMBRANE REMODELLING/DEGRADATION	ARABINOGALACTAN/LIPOARABINOMANNAN REMODELLING	REMODELLING-MANNOSYLTRANSFERASE ACTIVITY	0	0	1	0
MERSPOM4_01556	1562083	1563084	CDS	Dodecaprenyl-phosphate galacturonate synthase	C	K10012	0	0	0	1	COLONIZING PLANT SYSTEM	PLANT DERIVED SUBSTRATE USAGE	PLANT DERIVED AMINO/NUCLEOTIDE SUGAR UTILIZATION	PLANT DERIVED AMINO/NUCLEOTIDE SUGAR USAGE REGULATION	0	0	1	0
MERSPOM4_01557	1563172	1564152	CDS	hypothetical protein	C	K23683	0	0	0	1	COMPETITIVE EXCLUSION	CELL WALL/MEMBRANE REMODELLING/DEGRADATION	OTHER REMODELLING SURFACE GLYCOSYLATION PATTERNS	REMODELLING-S-LAYER GLYCOPROTEIN DECORATION	0	0	1	0
MERSPOM4_01558	1564494	1564673	CDS	hypothetical protein	C	NA	0	0	0	NA					0	0	1	0
MERSPOM4_01559	1564755	1565048	CDS	hypothetical protein	C	NA	0	0	0	NA					0	0	0	1
MERSPOM4_01560	1565045	1565269	CDS	hypothetical protein	C	NA	0	0	0	NA					0	0	0	1
MERSPOM4_01561	1565266	1565445	CDS	hypothetical protein	C	NA	0	0	0	NA					0	0	1	0
MERSPOM4_01562	1565486	1565728	CDS	hypothetical protein	C	NA	0	0	0	NA					0	0	0	1
MERSPOM4_01563	1566197	1566805	CDS	hypothetical protein	C	NA	0	0	0	NA					0	0	1	0
MERSPOM4_01564	1567567	1568847	CDS	hypothetical protein	C	NA	0	0	0	NA					1	0	0	0
MERSPOM4_01565	1568847	1570247	CDS	hypothetical protein	C	K03328	0	0	0	1	COLONIZING PLANT SYSTEM	PLANT DERIVED SUBSTRATE USAGE	PLANT DERIVED CARBOHYDRATE TRANSPORT	PLANT DERIVED OTHER SUGAR TRANSPORT RELATED PROTEINS	1	0	0	0
MERSPOM4_01566	1570408	1570704	CDS	hypothetical protein	C	K07484	0	0	0	1	COMPETITIVE EXCLUSION	BACTERIAL FITNESS	BACTERIAL FITNESS-MOBILE ELEMENTS	TRANSPOSASES	0	0	0	1
MERSPOM4_01567	1571133	1572083	CDS	Glyoxylate/hydroxypyruvate reductase A	C	K12972	0	0	0	1	COLONIZING PLANT SYSTEM	PLANT DERIVED SUBSTRATE USAGE	PLANT DERIVED ORGANIC ACID UTILIZATION	PLANT DERIVED GlYOXULATE UTILIZATION	0	0	0	1
MERSPOM4_01568	1572554	1572706	CDS	hypothetical protein	C	NA	0	0	0	NA					0	0	0	1
MERSPOM4_01569	1572805	1575537	CDS	Protein translocase subunit SecA	C	K03070	0	0	0	1	COMPETITIVE EXCLUSION	QUORUM SENSING RESPONSE/BIOFILM FORMATION	QSR-AUTOINDUCER PERCEPTION	QSR-PENTAPEPTIDE TRANSPORT	1	0	0	0
MERSPOM4_01570	1575789	1576703	CDS	Putative peptidyl-prolyl cis-trans isomerase	C	K03769	0	0	0	1	BIO-FERTILIZATION	NITROGEN ACQUISITION	N-AQUISITION-ATMOSHPHERIC NITROGEN FIXATION	N-FIX-NITROGENASE BIOSYNTHESIS	1	0	0	0
MERSPOM4_01571	1576994	1577644	CDS	hypothetical protein	C	K18301	0	0	0	1	COMPETITIVE EXCLUSION	BACTERIAL FITNESS	BACTERIAL FITNESS-MULTIDRUG RESISTANCE	MULTIDRUG TRANSPORT-EFFLUX PUMP MexJK-OprM	1	0	0	0
MERSPOM4_01572	1577757	1577987	CDS	hypothetical protein	C	K09932	0	0	0	0					0	0	1	0
MERSPOM4_01573	1578105	1579346	CDS	Glutamate N-acetyltransferase 2	C	K00620	0	0	0	0					1	0	0	0
MERSPOM4_01574	1579346	1580125	CDS	Mycothiol acetyltransferase	C	K22476	0	0	0	0					1	0	0	0
MERSPOM4_01575	1580122	1580544	CDS	CTP pyrophosphohydrolase	C	K08320	0	0	0	1	COLONIZING PLANT SYSTEM	PLANT DERIVED SUBSTRATE USAGE	PLANT DERIVED NUCLEOSIDE METABOLISM	PLANT DERIVED PYRIMIDINE METABOLISM	1	0	0	0
MERSPOM4_01576	1580665	1581018	CDS	hypothetical protein	C	K07610	0	0	0	0					0	0	1	0
MERSPOM4_01577	1581117	1581296	CDS	hypothetical protein	C	K02651	0	0	0	1	COLONIZING PLANT SYSTEM	MOTILITY/CHEMOTAXIS	PILUS/FIMBRIAE SYSTEM	PILUS SYSTEM	0	0	1	0
MERSPOM4_01578	1581330	1582202	CDS	hypothetical protein	C	K18162	0	0	0	0					1	0	0	0
MERSPOM4_01579	1582256	1583041	CDS	hypothetical protein	C	K02242	0	0	0	1	COMPETITIVE EXCLUSION	BACTERIAL SECRETION	TYPE II SECRETION SYSTEMS	T2SS-COMPETENCE-RELATED DNA TRANSFORMATION TRANSPORT	0	0	1	0
MERSPOM4_01580	1583069	1583338	CDS	Glutaredoxin 3	C	K03676	0	0	0	1	STRESS CONTROL/BIOCONTROL	NEUTRALIZING ABIOTIC STRESS	NITROSATIVE/OXIDATIVE STRESS/ROS SCAVENGING	OXIDATIVE STRESS-CHAPERONES	1	0	0	0
MERSPOM4_01581	1583349	1584215	CDS	Deaminated glutathione amidase	C	K11206	0	0	0	0					1	0	0	0
MERSPOM4_01582	1584212	1584637	CDS	hypothetical protein	C	K07743	0	0	0	0					1	0	0	0
MERSPOM4_01583	1584724	1585347	CDS	hypothetical protein	C	NA	0	0	0	NA					0	0	0	1
MERSPOM4_01584	1585389	1585808	CDS	Multiple antibiotic resistance protein MarR	C	K15973	0	0	0	0					0	1	0	0
MERSPOM4_01585	1585973	1586902	CDS	hypothetical protein	C	K03298	0	0	0	0					1	0	0	0
MERSPOM4_01586	1586930	1587679	CDS	Ubiquinone biosynthesis O-methyltransferase	C	K00591	0	0	0	1	PHYTOHORMONE/PLANT SIGNAL PRODUCTION	PLANT SIGNAL-UBIQUINONE/COENZYME Q PRODUCTION	PLANT SIGNAL-UBIQUINONE/COENZYME Q METABOLISM	PLANT SIGNAL-UBIQUINONE/COENZYME Q BIOSYNTHESIS	1	0	0	0
MERSPOM4_01587	1588066	1589319	CDS	Aspartate kinase	C	K00928	0	0	0	1	STRESS CONTROL/BIOCONTROL	NEUTRALIZING ABIOTIC STRESS	SALINITY STRESS	SALINITY STRESS-ECTOINE METABOLISM	1	0	0	0
MERSPOM4_01588	1589476	1591770	CDS	Phosphoenolpyruvate-dependent phosphotransferase system	C	K08484	0	0	0	1	BIO-FERTILIZATION	PHOSPHATE SOLUBILIZATION	P-SOLUBILISATION-ORGANIC ACID METABOLISM	P-SOLUBILISATION-PYRUVIC ACID BIOSYNTHESIS	1	0	0	0
MERSPOM4_01589	1591780	1592859	CDS	Peptide chain release factor RF1	C	K02835	0	0	0	0					1	0	0	0
MERSPOM4_01590	1592852	1593730	CDS	Release factor glutamine methyltransferase	C	K02493	0	0	0	0					0	1	0	0
MERSPOM4_01591	1593655	1593978	CDS	hypothetical protein	C	NA	0	0	0	NA					0	0	1	0
MERSPOM4_01592	1594033	1595010	CDS	hypothetical protein	C	K11620	0	0	0	1	COMPETITIVE EXCLUSION	BACTERIAL FITNESS	BACTERIAL FITNESS-MULTIDRUG RESISTANCE	MULTIDRUG-CELL WALL-ACTIVE ANTIBIOTIC RESISTANCE	0	0	1	0
MERSPOM4_01593	1595234	1597840	CDS	Chaperone protein ClpB	C	K03695	0	0	0	1	STRESS CONTROL/BIOCONTROL	NEUTRALIZING ABIOTIC STRESS	HIGH TEMPERATURE TOLERANCE	HEAT SHOCK PRTOEINS	1	0	0	0
MERSPOM4_01594	1597885	1598250	CDS	hypothetical protein	C	NA	0	0	0	NA					1	0	0	0
MERSPOM4_01595	1598495	1599973	CDS	hypothetical protein	C	K16291	0	0	0	1	COMPETITIVE EXCLUSION	CELL WALL/MEMBRANE REMODELLING/DEGRADATION	PEPTIDOGLYCAN REMODELLING	REMODELLING-L/D-TRANSPEPTIDASE ACTIVITY	1	0	0	0
MERSPOM4_01596	1600112	1601677	CDS	Multidrug resistance protein Stp	C	K08166	0	0	0	0					1	0	0	0
MERSPOM4_01597	1601699	1603660	CDS	hypothetical protein	C	K19304	0	0	0	1	COMPETITIVE EXCLUSION	CELL WALL/MEMBRANE REMODELLING/DEGRADATION	PEPTIDOGLYCAN REMODELLING	REMODELLING-MUREIN DD-ENDOPEPTIDASE ACTIVITY	1	0	0	0
MERSPOM4_01598	1604394	1605875	rRNA	16S ribosomal RNA	C	NA	0	0	0	NA					0	0	0	0
MERSPOM4_01599	1605892	1606113	CDS	hypothetical protein	C	NA	0	0	0	NA					0	0	0	1
MERSPOM4_01600	1606173	1606249	tRNA	tRNA-Ile(gat)	C	NA	0	0	0	NA					0	0	0	0
MERSPOM4_01601	1606303	1606378	tRNA	tRNA-Ala(tgc)	C	NA	0	0	0	NA					0	0	0	0
MERSPOM4_01602	1606851	1609650	rRNA	23S ribosomal RNA	C	NA	0	0	0	NA					0	0	0	0
MERSPOM4_01603	1609751	1609860	rRNA	5S ribosomal RNA	C	NA	0	0	0	NA					0	0	0	0
MERSPOM4_01604	1610002	1610078	tRNA	tRNA-Met(cat)	C	NA	0	0	0	NA					0	0	0	0
MERSPOM4_01605	1611747	1612139	CDS	hypothetical protein	C	K18831	0	0	0	1	COMPETITIVE EXCLUSION	BACTERIAL FITNESS	BACTERIAL FITNESS-TOXIN-ANTITOXIN SYSTEM	HigB-HigA TOXIN-ANTITOXIN SYSTEM	0	0	1	0
MERSPOM4_01606	1612152	1612436	CDS	hypothetical protein	C	K19166	0	0	0	1	COMPETITIVE EXCLUSION	BACTERIAL FITNESS	BACTERIAL FITNESS-TOXIN-ANTITOXIN SYSTEM	HigB-HigA TOXIN-ANTITOXIN SYSTEM	0	0	1	0
MERSPOM4_01607	1612994	1613851	CDS	hypothetical protein	C	K07481	0	0	0	1	COMPETITIVE EXCLUSION	BACTERIAL FITNESS	BACTERIAL FITNESS-MOBILE ELEMENTS	TRANSPOSASES	0	0	0	1
MERSPOM4_01608	1613884	1615152	CDS	hypothetical protein	C	K07482	0	0	0	1	COMPETITIVE EXCLUSION	BACTERIAL FITNESS	BACTERIAL FITNESS-MOBILE ELEMENTS	TRANSPOSASES	0	0	1	0
MERSPOM4_01609	1615149	1616030	CDS	IS21 family transposase ISRel3	C	K02315	0	0	0	0					0	0	1	0
MERSPOM4_01610	1616041	1616682	CDS	IS5 family transposase ISRsp18	C	K07481	0	0	0	1	COMPETITIVE EXCLUSION	BACTERIAL FITNESS	BACTERIAL FITNESS-MOBILE ELEMENTS	TRANSPOSASES	0	0	0	1
MERSPOM4_01611	1617190	1618026	CDS	hypothetical protein	C	K22894	0	0	0	0					0	0	0	1
MERSPOM4_01612	1618539	1619921	CDS	PqqA peptide cyclase	C	K22226	0	0	0	1	PHYTOHORMONE/PLANT SIGNAL PRODUCTION	VITAMIN PRODUCTION	VITAMIN RELATED HEME METABOLISM	VITAMIN-HEME/SIRO-BIOSYNTHESIS	0	0	0	1
MERSPOM4_01613	1619969	1620202	CDS	hypothetical protein	C	NA	0	1	0	NA					0	0	0	1
MERSPOM4_01614	1620273	1621799	CDS	hypothetical protein	C	K21936	0	1	0	0					0	0	0	1
MERSPOM4_01615	1621811	1622578	CDS	hypothetical protein	C	K06889	0	1	0	0					0	0	0	1
MERSPOM4_01616	1622575	1623348	CDS	2-methoxy-6-polyprenyl-1%2C4-benzoquinol methylase%2C mitochondrial	C	K03183	0	1	0	1	PHYTOHORMONE/PLANT SIGNAL PRODUCTION	PLANT SIGNAL-UBIQUINONE/COENZYME Q PRODUCTION	PLANT SIGNAL-UBIQUINONE/COENZYME Q METABOLISM	PLANT SIGNAL-UBIQUINONE/COENZYME Q BIOSYNTHESIS	0	0	0	1
MERSPOM4_01617	1623356	1624342	CDS	hypothetical protein	C	K22900	0	1	0	0					0	0	0	1
MERSPOM4_01618	1624564	1625451	CDS	hypothetical protein	C	K01506	0	1	0	0					0	0	0	1
MERSPOM4_01619	1625743	1626138	CDS	hypothetical protein	C	K23274	0	1	0	1	COLONIZING PLANT SYSTEM	PLANT DERIVED SUBSTRATE USAGE	PLANT DERIVED CARBOHYDRATE-HEXOSES UTILIZATION	PLANT DERIVED FRUCTOSE METABOLISM/DEGRADATION	0	0	0	1
MERSPOM4_01620	1626131	1627813	CDS	Fructose dehydrogenase large subunit	C	K19813	0	1	0	0					0	0	0	1
MERSPOM4_01621	1627818	1629032	CDS	Dichlorochromopyrrolate synthase	C	K20076	0	1	0	1	STRESS CONTROL/BIOCONTROL	NEUTRALIZING BIOTIC STRESS	FUNGICIDAL COMPOUNDS/ANTIBIOTICS	FUNGICIDAL-STAUROSPORIN METABOLISM	0	0	0	1
MERSPOM4_01622	1629029	1630165	CDS	hypothetical protein	C	K01174	0	1	0	0					0	0	0	1
MERSPOM4_01623	1630696	1631994	CDS	hypothetical protein	C	NA	0	1	0	NA					0	0	0	1
MERSPOM4_01624	1632004	1632987	CDS	hypothetical protein	C	K01923	0	1	0	1	COLONIZING PLANT SYSTEM	PLANT DERIVED SUBSTRATE USAGE	PLANT DERIVED NUCLEOSIDE METABOLISM	PLANT DERIVED PURINE METABOLISM	0	0	0	1
MERSPOM4_01625	1633022	1633327	CDS	hypothetical protein	C	K19156	0	1	0	1	COMPETITIVE EXCLUSION	BACTERIAL FITNESS	BACTERIAL FITNESS-TOXIN-ANTITOXIN SYSTEM	YhaV-PrlF TOXIN-ANTITOXIN SYSTEM	0	0	0	1
MERSPOM4_01626	1633339	1633866	CDS	hypothetical protein	C	K00945	0	1	0	1	COLONIZING PLANT SYSTEM	PLANT DERIVED SUBSTRATE USAGE	PLANT DERIVED NUCLEOSIDE METABOLISM	PLANT DERIVED PYRIMIDINE METABOLISM	0	0	0	1
MERSPOM4_01627	1633866	1633988	CDS	hypothetical protein	C	NA	0	1	0	NA					0	0	0	1
MERSPOM4_01628	1634704	1634937	CDS	hypothetical protein	C	NA	0	1	0	NA					0	0	1	0
MERSPOM4_01629	1634939	1635061	CDS	hypothetical protein	C	NA	0	1	0	NA					0	0	1	0
MERSPOM4_01630	1635320	1635832	CDS	hypothetical protein	C	NA	0	1	0	NA					0	0	1	0
MERSPOM4_01631	1636125	1636694	CDS	hypothetical protein	C	NA	0	1	0	NA					0	0	1	0
MERSPOM4_01632	1637640	1638335	CDS	hypothetical protein	C	K04763	0	1	0	1	COLONIZING PLANT SYSTEM	ROOT COLONIZATION	ROOT COLONIZATION FACILITATING PROTEIN	ROOT COLONIZATION-SITE-SPECIFIC RECOMBINATION	0	0	1	0
MERSPOM4_01633	1638326	1638772	CDS	hypothetical protein	C	NA	0	1	0	NA					0	0	0	1
MERSPOM4_01634	1638772	1639050	CDS	hypothetical protein	C	K07726	0	1	0	0					0	0	1	0
MERSPOM4_01635	1639500	1639727	CDS	hypothetical protein	C	NA	0	1	0	NA					0	0	0	1
MERSPOM4_01636	1639737	1639982	CDS	hypothetical protein	C	K00531	0	1	0	1	BIO-FERTILIZATION	NITROGEN ACQUISITION	N-AQUISITION-ATMOSHPHERIC NITROGEN FIXATION	N-FIX-NITROGENASE BIOSYNTHESIS	0	0	0	1
MERSPOM4_01637	1640451	1640918	CDS	hypothetical protein	C	K21929	0	0	0	0					0	0	0	1
MERSPOM4_01638	1641308	1641853	CDS	IS481 family transposase ISNwi5	C	K07483	0	0	0	1	COMPETITIVE EXCLUSION	BACTERIAL FITNESS	BACTERIAL FITNESS-MOBILE ELEMENTS	TRANSPOSASES	0	0	1	0
MERSPOM4_01639	1641850	1642299	CDS	IS481 family transposase ISGdi9	C	K07497	0	0	0	1	COMPETITIVE EXCLUSION	BACTERIAL FITNESS	BACTERIAL FITNESS-MOBILE ELEMENTS	TRANSPOSASES	0	0	1	0
MERSPOM4_01640	1642240	1643373	CDS	2-hydroxyethylphosphonate methyltransferase	C	K04034	0	0	0	0					0	0	0	1
MERSPOM4_01641	1643370	1643855	CDS	hypothetical protein	C	K00943	0	0	0	1	COLONIZING PLANT SYSTEM	PLANT DERIVED SUBSTRATE USAGE	PLANT DERIVED NUCLEOSIDE METABOLISM	PLANT DERIVED PYRIMIDINE METABOLISM	0	0	0	1
MERSPOM4_01642	1643800	1644882	CDS	IS630 family transposase IS870	C	K07494	0	0	0	1	COMPETITIVE EXCLUSION	BACTERIAL FITNESS	BACTERIAL FITNESS-MOBILE ELEMENTS	TRANSPOSASES	0	0	0	1
MERSPOM4_01643	1645210	1646256	CDS	hypothetical protein	C	K06900	0	0	0	0					0	0	0	1
MERSPOM4_01644	1646257	1646730	CDS	hypothetical protein	C	NA	0	0	0	NA					0	0	0	1
MERSPOM4_01645	1646727	1647986	CDS	hypothetical protein	C	K12205	0	0	0	1	COMPETITIVE EXCLUSION	BACTERIAL SECRETION	TYPE IV SECRETION SYSTEMS	T4SS-ICM/DOT SECRETION SYSTEM	0	0	0	1
MERSPOM4_01646	1648007	1648228	CDS	hypothetical protein	C	NA	0	1	0	NA					0	0	1	0
MERSPOM4_01647	1648382	1648705	CDS	hypothetical protein	C	K19449	0	1	0	1	STRESS CONTROL/BIOCONTROL	UNIVERSAL STRESS RESPONSE	STRESS SIGNALING PROTEINS	STRESS SIGNAL-SPORULATION SIGNALING	0	0	1	0
MERSPOM4_01648	1648702	1649601	CDS	hypothetical protein	C	K21686	0	1	0	0					0	0	0	1
MERSPOM4_01649	1649917	1650120	CDS	hypothetical protein	C	NA	0	1	0	NA					0	0	0	1
MERSPOM4_01650	1650189	1651355	CDS	IS110 family transposase ISMno25	C	K07486	0	1	0	1	COMPETITIVE EXCLUSION	BACTERIAL FITNESS	BACTERIAL FITNESS-MOBILE ELEMENTS	TRANSPOSASES	0	0	0	1
MERSPOM4_01651	1652027	1653370	CDS	Deoxyguanosinetriphosphate triphosphohydrolase	C	K01129	0	1	0	1	COLONIZING PLANT SYSTEM	PLANT DERIVED SUBSTRATE USAGE	PLANT DERIVED NUCLEOSIDE METABOLISM	PLANT DERIVED PURINE METABOLISM	0	0	0	1
MERSPOM4_01652	1653552	1653782	CDS	hypothetical protein	C	NA	0	1	0	NA					0	0	0	1
MERSPOM4_01653	1653983	1654489	CDS	hypothetical protein	C	K07039	0	1	0	0					0	0	0	1
MERSPOM4_01654	1654695	1655078	CDS	hypothetical protein	C	NA	0	1	0	NA					0	0	0	1
MERSPOM4_01655	1655236	1655727	CDS	Conjugal transfer protein TraG	C	K03205	0	0	0	1	COMPETITIVE EXCLUSION	BACTERIAL SECRETION	TYPE IV SECRETION SYSTEMS	T4SS-CONJUGAL DNA-PROTEIN TRANSFER	0	0	1	0
MERSPOM4_01656	1655721	1655939	CDS	hypothetical protein	C	K20530	0	0	0	1	COMPETITIVE EXCLUSION	QUORUM SENSING RESPONSE/BIOFILM FORMATION	QSR-AUTOINDUCER PERCEPTION	QSR-AI-1TraI PERCIPITATION/SIGNALING/AHL/NAHL	0	0	1	0
MERSPOM4_01657	1656405	1657586	CDS	Prophage integrase IntA	C	K04763	0	0	0	1	COLONIZING PLANT SYSTEM	ROOT COLONIZATION	ROOT COLONIZATION FACILITATING PROTEIN	ROOT COLONIZATION-SITE-SPECIFIC RECOMBINATION	0	0	1	0
MERSPOM4_01658	1657893	1658006	CDS	hypothetical protein	C	NA	0	0	0	NA					0	0	0	1
MERSPOM4_01659	1658118	1659377	CDS	Tyrosine recombinase XerC	C	K14059	0	0	0	0	COMPETITIVE EXCLUSION	BACTERIAL FITNESS	BACTERIAL FITNESS-MOBILE ELEMENTS	INTEGRASES/RECOMBINASES	0	0	1	0
MERSPOM4_01660	1659464	1659820	CDS	hypothetical protein	C	K22296	0	0	0	0	COLONIZING PLANT SYSTEM	PLANT DERIVED SUBSTRATE USAGE	PLANT DERIVED ORGANIC ACID UTILIZATION	PLANT DERIVED NICOTINATE DEGRADATION	0	0	0	1
MERSPOM4_01661	1660005	1660217	CDS	hypothetical protein	C	NA	0	0	0	NA					0	0	0	1
MERSPOM4_01662	1660163	1660426	CDS	hypothetical protein	C	NA	0	0	0	NA					0	0	1	0
MERSPOM4_01663	1661082	1661789	CDS	Carbonic anhydrase 2	C	K01673	0	0	0	1	BIO-FERTILIZATION	CARBON DIOXID FIXATION	CO2 FIXATION-ALTERNATIVE PAHTWAYS	PHOTOSYNTHETIC CO2 FIXATION	0	0	0	1
MERSPOM4_01664	1661983	1662264	CDS	hypothetical protein	C	NA	0	0	0	NA					0	0	1	0
MERSPOM4_01665	1662277	1662570	CDS	hypothetical protein	C	K04860	0	0	0	0					0	0	1	0
MERSPOM4_01666	1662586	1662750	CDS	hypothetical protein	C	K18918	0	0	0	1	COMPETITIVE EXCLUSION	BACTERIAL FITNESS	BACTERIAL FITNESS-TOXIN-ANTITOXIN SYSTEM	RelE/StbE-RelB/StbD TOXIN-ANTITOXIN SYSTEM	0	0	1	0
MERSPOM4_01667	1663166	1663241	tRNA	tRNA-Phe(gaa)	C	NA	0	0	0	NA					0	0	0	0
MERSPOM4_01668	1663439	1663678	CDS	DNA gyrase inhibitor YacG	C	K09862	0	0	0	0					1	0	0	0
MERSPOM4_01669	1663650	1664276	CDS	dTTP/UTP pyrophosphatase	C	K06287	0	0	0	0					1	0	0	0
MERSPOM4_01670	1664304	1664522	CDS	Translation initiation factor IF-1	C	K02518	0	0	0	0					1	0	0	0
MERSPOM4_01671	1664616	1665023	CDS	hypothetical protein	C	K23988	0	0	0	1	PHYTO-REMEDIATION	HEAVY METAL DETOXIFICATION	ARSENIC RESISTANCE	ARSENIC RESISTANCE-ARSENIC HOMEOSTASIS	1	0	0	0
MERSPOM4_01672	1665082	1665567	CDS	hypothetical protein	C	NA	0	0	0	NA					1	0	0	0
MERSPOM4_01673	1665574	1666866	CDS	Histidinol dehydrogenase	C	K00013	0	0	0	0					1	0	0	0
MERSPOM4_01674	1666877	1667311	CDS	hypothetical protein	C	NA	0	0	0	NA					1	0	0	0
MERSPOM4_01675	1667619	1668911	CDS	UDP-N-acetylglucosamine 1-carboxyvinyltransferase	C	K00790	0	0	0	1	COMPETITIVE EXCLUSION	CELL WALL/MEMBRANE REMODELLING/DEGRADATION	PEPTIDOGLYCAN REMODELLING	REMODELLING-N-ACETYLGLUCOSAMINE MODIFICATION	1	0	0	0
MERSPOM4_01676	1669040	1669300	CDS	hypothetical protein	C	NA	0	0	0	NA					0	1	0	0
MERSPOM4_01677	1669530	1669604	tRNA	tRNA-Thr(ggt)	C	NA	0	0	0	NA					0	0	0	0
MERSPOM4_01678	1670341	1670640	CDS	hypothetical protein	C	NA	0	0	0	NA					0	0	1	0
MERSPOM4_01679	1670631	1671056	CDS	hypothetical protein	C	K22452	0	0	0	0					0	0	1	0
MERSPOM4_01680	1671056	1671955	CDS	putative protein	C	K22452	0	0	0	0					0	0	1	0
MERSPOM4_01681	1672171	1672371	CDS	hypothetical protein	C	NA	0	0	0	NA					0	0	1	0
MERSPOM4_01682	1672520	1672720	CDS	hypothetical protein	C	K23052	0	0	0	0					0	0	1	0
MERSPOM4_01683	1672927	1673190	CDS	hypothetical protein	C	NA	0	0	0	NA					0	0	1	0
MERSPOM4_01684	1673410	1673694	CDS	hypothetical protein	C	K07483	0	0	0	1	COMPETITIVE EXCLUSION	BACTERIAL FITNESS	BACTERIAL FITNESS-MOBILE ELEMENTS	TRANSPOSASES	0	0	1	0
MERSPOM4_01685	1673651	1674652	CDS	hypothetical protein	C	K07058	0	0	0	1	STRESS CONTROL/BIOCONTROL	NEUTRALIZING ABIOTIC STRESS	HERBICIDIAL STRESS	HERBICIDIAL STRESS-PARAQUAT STRESS REDUCTION	0	0	1	0
MERSPOM4_01686	1674748	1675467	CDS	hypothetical protein	C	NA	0	0	0	NA					0	0	1	0
MERSPOM4_01687	1675777	1676187	CDS	hypothetical protein	C	K12513	0	0	0	1	COLONIZING PLANT SYSTEM	SURFACE ATTACHMENT	SURFACE ADHESION	SURFACE ADHESION-WIDESPREAD COLONIZATION ISLAND	0	0	1	0
MERSPOM4_01688	1676177	1676620	CDS	hypothetical protein	C	K12513	0	0	0	1	COLONIZING PLANT SYSTEM	SURFACE ATTACHMENT	SURFACE ADHESION	SURFACE ADHESION-WIDESPREAD COLONIZATION ISLAND	0	0	1	0
MERSPOM4_01689	1676626	1677861	CDS	hypothetical protein	C	K12515	0	0	0	1	COLONIZING PLANT SYSTEM	SURFACE ATTACHMENT	SURFACE ADHESION	SURFACE ADHESION-WIDESPREAD COLONIZATION ISLAND	0	0	1	0
MERSPOM4_01690	1678049	1678552	CDS	hypothetical protein	C	NA	0	0	0	NA					0	0	1	0
MERSPOM4_01691	1678637	1679410	CDS	NAD-dependent glycerol dehydrogenase	C	K00059	0	0	0	1	BIO-FERTILIZATION	IRON ACQUISITION	IRON ACQUISITION-SIDEROPHORES	SIDEROPHORES-BACILLIBACTIN METABOLISM	0	0	1	0
MERSPOM4_01692	1679616	1680932	CDS	hypothetical protein	C	K00003	0	0	0	1	COLONIZING PLANT SYSTEM	PLANT DERIVED SUBSTRATE USAGE	PLANT DERIVED AMINO ACID UTILIZATION	PLANT DERIVED ASPARTATE DEGRADATION	1	0	0	0
MERSPOM4_01693	1681204	1682019	CDS	Pyrroline-5-carboxylate reductase	C	K00286	0	0	0	1	STRESS CONTROL/BIOCONTROL	NEUTRALIZING ABIOTIC STRESS	SALINITY STRESS	SALINITY STRESS-PROLINE METABOLISM	1	0	0	0
MERSPOM4_01694	1682149	1682790	CDS	hypothetical protein	C	K16567	0	0	0	1	COMPETITIVE EXCLUSION	EXOPOLYSACCHARIDE PRODUCTION	EPS-GLYCAN METABOLISM	EPS-SUCCINOGLYCAN METABOLIC PATHWAY	1	0	0	0
MERSPOM4_01695	1682960	1683268	CDS	hypothetical protein	C	NA	0	0	0	NA					0	0	0	1
MERSPOM4_01696	1683274	1683879	CDS	hypothetical protein	C	NA	0	0	0	NA					1	0	0	0
MERSPOM4_01697	1684154	1684612	CDS	hypothetical protein	C	K07766	0	0	0	0					0	0	1	0
MERSPOM4_01698	1684804	1685829	CDS	putative protein	C	K02012	0	0	0	1	BIO-FERTILIZATION	IRON ACQUISITION	IRON ACQUISITION-OTHER TRANSPORT SYSTEMS	IRON TRANSPORT-IRON III TRANSPORT SYSTEM	0	0	1	0
MERSPOM4_01699	1685832	1688114	CDS	hypothetical protein	C	K02011	0	0	0	1	BIO-FERTILIZATION	IRON ACQUISITION	IRON ACQUISITION-OTHER TRANSPORT SYSTEMS	IRON TRANSPORT-IRON III TRANSPORT SYSTEM	0	0	1	0
MERSPOM4_01700	1688114	1689190	CDS	Spermidine/putrescine import ATP-binding protein PotA	C	K02052	0	0	0	1	PHYTOHORMONE/PLANT SIGNAL PRODUCTION	BRANCHING INHIBITION	DEBRANCHING-SPERMIDINE/PUTRESCINE METABOLISM	DEBRANCHING-SPERMIDINE/PUTRESCINE TRANSPORT	0	0	1	0
MERSPOM4_01701	1689180	1689974	CDS	Fructose-1%2C6-bisphosphatase/inositol-1-monophosphatase	C	K01092	0	0	0	1	COLONIZING PLANT SYSTEM	PLANT DERIVED SUBSTRATE USAGE	PLANT DERIVED SUGAR ALCOHOL UTILIZATION	PLANT DERIVED INOSITOL DERIVATE DEGRADATION	0	0	1	0
MERSPOM4_01702	1690144	1690716	CDS	hypothetical protein	C	K22306	0	0	0	0					0	0	1	0
MERSPOM4_01703	1691620	1692540	CDS	Hydrogen peroxide-inducible genes activator	C	K17737	0	0	0	1	COLONIZING PLANT SYSTEM	PLANT DERIVED SUBSTRATE USAGE	PLANT DERIVED CARNITHINE USAGE	PLANT DERIVED CARNITHINE DEGRADATION	0	0	1	0
MERSPOM4_01704	1692646	1693728	CDS	Putative isomerase YbhH	C	K16514	0	0	0	1	PHYTO-REMEDIATION	XENOBIOTICS BIODEGRADATION	BENZOATE/DERIVATE DEGRADATION	BENZOATE-DEGREDATION-HOMEOSTASIS	0	0	1	0
MERSPOM4_01705	1693774	1694775	CDS	hypothetical protein	C	K02051	0	0	0	1	BIO-FERTILIZATION	NITROGEN ACQUISITION	N-AQUISITION-RELATED FUNCTIONS	N-AQUISITION-NitT/TauT FAMILY TRANSPORTER	0	0	1	0
MERSPOM4_01706	1694789	1695619	CDS	Taurine import ATP-binding protein TauB	C	K02049	0	0	0	1	BIO-FERTILIZATION	NITROGEN ACQUISITION	N-AQUISITION-RELATED FUNCTIONS	N-AQUISITION-NitT/TauT FAMILY TRANSPORTER	0	0	1	0
MERSPOM4_01707	1695603	1696379	CDS	Putative aliphatic sulfonates transport permease protein SsuC	C	K02050	0	0	0	1	BIO-FERTILIZATION	NITROGEN ACQUISITION	N-AQUISITION-RELATED FUNCTIONS	N-AQUISITION-NitT/TauT FAMILY TRANSPORTER	0	0	1	0
MERSPOM4_01708	1696576	1697859	CDS	hypothetical protein	C	K15232	0	0	0	0					0	0	1	0
MERSPOM4_01709	1697872	1700583	CDS	hypothetical protein	C	K01902	0	0	0	1	BIO-FERTILIZATION	PHOSPHATE SOLUBILIZATION	P-SOLUBILISATION-ORGANIC ACID METABOLISM	P-SOLUBILISATION-SUCCINIC ACID ACID BIOSYNTHESIS	0	0	1	0
MERSPOM4_01710	1700689	1701888	CDS	D-mannonate dehydratase	C	K01684	0	0	0	1	BIO-FERTILIZATION	PHOSPHATE SOLUBILIZATION	P-SOLUBILISATION-ORGANIC ACID METABOLISM	P-SOLUBILISATION-GALACTONIC ACID BIOSYNTHESIS	1	0	0	0
MERSPOM4_01711	1701906	1703267	CDS	D-galactonate dehydratase family member RspA	C	K05308	0	0	0	1	BIO-FERTILIZATION	PHOSPHATE SOLUBILIZATION	P-SOLUBILISATION-ORGANIC ACID METABOLISM	P-SOLUBILISATION-GALACTONIC ACID BIOSYNTHESIS	1	0	0	0
MERSPOM4_01712	1703331	1704497	CDS	D-galactonate dehydratase family member	C	K01684	0	0	0	1	BIO-FERTILIZATION	PHOSPHATE SOLUBILIZATION	P-SOLUBILISATION-ORGANIC ACID METABOLISM	P-SOLUBILISATION-GALACTONIC ACID BIOSYNTHESIS	1	0	0	0
MERSPOM4_01713	1704551	1705210	CDS	HTH-type transcriptional repressor RspR	C	K22293	0	0	0	0					1	0	0	0
MERSPOM4_01714	1705475	1706953	CDS	hypothetical protein	C	K02027	0	0	0	1	COLONIZING PLANT SYSTEM	PLANT DERIVED SUBSTRATE USAGE	PLANT DERIVED CARBOHYDRATE TRANSPORT	PLANT DERIVED MULTIPLE SUGAR TRANSPORT III	1	0	0	0
MERSPOM4_01715	1707031	1707990	CDS	Trehalose transport system permease protein SugA	C	K02025	0	0	0	1	COLONIZING PLANT SYSTEM	PLANT DERIVED SUBSTRATE USAGE	PLANT DERIVED CARBOHYDRATE TRANSPORT	PLANT DERIVED MULTIPLE SUGAR TRANSPORT III	1	0	0	0
MERSPOM4_01716	1707987	1708877	CDS	Trehalose transport system permease protein SugB	C	K02026	0	0	0	1	COLONIZING PLANT SYSTEM	PLANT DERIVED SUBSTRATE USAGE	PLANT DERIVED CARBOHYDRATE TRANSPORT	PLANT DERIVED MULTIPLE SUGAR TRANSPORT III	1	0	0	0
MERSPOM4_01717	1708888	1709985	CDS	sn-glycerol-3-phosphate import ATP-binding protein UgpC	C	K10112	0	0	0	1	COLONIZING PLANT SYSTEM	PLANT DERIVED SUBSTRATE USAGE	PLANT DERIVED CARBOHYDRATE TRANSPORT	PLANT DERIVED MALTOSE/MALTODEXTRIN TRANSPORT	1	0	0	0
MERSPOM4_01718	1710018	1711181	CDS	D-galactonate dehydratase	C	K01684	0	0	0	1	BIO-FERTILIZATION	PHOSPHATE SOLUBILIZATION	P-SOLUBILISATION-ORGANIC ACID METABOLISM	P-SOLUBILISATION-GALACTONIC ACID BIOSYNTHESIS	0	1	0	0
MERSPOM4_01719	1711205	1711954	CDS	hypothetical protein	C	K10218	0	0	0	1	BIO-FERTILIZATION	PHOSPHATE SOLUBILIZATION	P-SOLUBILISATION-ORGANIC ACID METABOLISM	P-SOLUBILISATION-PYRUVIC ACID BIOSYNTHESIS	1	0	0	0
MERSPOM4_01720	1712048	1712230	CDS	hypothetical protein	C	NA	0	0	0	NA					0	0	0	1
MERSPOM4_01721	1712237	1713343	CDS	hypothetical protein	C	K03328	0	0	0	1	COLONIZING PLANT SYSTEM	PLANT DERIVED SUBSTRATE USAGE	PLANT DERIVED CARBOHYDRATE TRANSPORT	PLANT DERIVED OTHER SUGAR TRANSPORT RELATED PROTEINS	0	1	0	0
MERSPOM4_01722	1713758	1715908	CDS	hypothetical protein	C	K16554	0	0	0	1	COMPETITIVE EXCLUSION	EXOPOLYSACCHARIDE PRODUCTION	EPS-GLYCAN METABOLISM	EPS-SUCCINOGLYCAN METABOLIC PATHWAY	0	0	1	0
MERSPOM4_01723	1716032	1716931	CDS	Bifunctional protein FolD protein	C	K01491	0	0	0	1	PHYTOHORMONE/PLANT SIGNAL PRODUCTION	GERMINATION STIMULATION	GERMINATION-VITAMIN B9/FOLATE PRODUCTION	GERMINATION-VITAMIN B9/FOLATE BIOSYNTHESIS	1	0	0	0
MERSPOM4_01724	1716950	1717948	CDS	HTH-type transcriptional regulator CdhR	C	K21826	0	0	0	0					1	0	0	0
MERSPOM4_01725	1718066	1719721	CDS	hypothetical protein	C	K07114	0	0	0	1	STRESS CONTROL/BIOCONTROL	NEUTRALIZING ABIOTIC STRESS	SALINITY STRESS	SALINITY STRESS-CHLORIDE TRANSPORT	0	1	0	0
MERSPOM4_01726	1719768	1721612	CDS	Phosphogluconate dehydratase	C	K01690	0	0	0	0					1	0	0	0
MERSPOM4_01727	1721685	1722401	CDS	hypothetical protein	C	K01057	0	0	0	0					1	0	0	0
MERSPOM4_01728	1722383	1723852	CDS	Glucose-6-phosphate 1-dehydrogenase	C	K00036	0	0	0	1	COLONIZING PLANT SYSTEM	PLANT DERIVED SUBSTRATE USAGE	PLANT DERIVED CARBOHYDRATE-PENTOSES UTILIZATION	PLANT DERIVED PENTOSE METABOLISM	1	0	0	0
MERSPOM4_01729	1724163	1724909	CDS	4-formylbenzenesulfonate dehydrogenase TsaC1/TsaC2	C	K18009	0	0	0	1	PHYTOHORMONE/PLANT SIGNAL PRODUCTION	PLANT SIGNALLING VOLATILES	PLANT SIGNAL-ACETOIN/2/3-BUTANEDIOL VOLATILE METABOLISM	PLANT SIGNAL-ACETOIN/2/3-BUTANEDIOL VOLATILE BIOSYNTHESIS	1	0	0	0
MERSPOM4_01730	1725022	1725846	CDS	hypothetical protein	C	K07184	0	0	0	1	COLONIZING PLANT SYSTEM	OTHER COLONIZATION RELATED PROTEINS	COLONIZATION-HOST INVASION FACTORS	HOST INVASION-HOST INFECTION MEDIATOR	0	0	1	0
MERSPOM4_01731	1726077	1727363	CDS	Gamma-glutamylputrescine oxidoreductase	C	K09471	0	0	0	1	PHYTOHORMONE/PLANT SIGNAL PRODUCTION	GAMMA-AMINOBUTYRIC ACID/GABA PRODUCTION	GABA METABOLISM	GABA BIOSYNTHESIS	0	1	0	0
MERSPOM4_01732	1727499	1727753	CDS	hypothetical protein	C	NA	0	0	0	NA					0	0	1	0
MERSPOM4_01733	1727921	1729357	CDS	Gamma-glutamylputrescine synthetase PuuA	C	K01915	0	0	0	1	BIO-FERTILIZATION	NITROGEN ACQUISITION	N-AQUISITION-AMMONIUM ASSIMILATION/USAGE	N-AQUISITION-GLUTAMATE/GLUTAMINE METABOLISM	1	0	0	0
MERSPOM4_01734	1729508	1730224	CDS	hypothetical protein	C	K07025	0	0	0	0					1	0	0	0
MERSPOM4_01735	1730486	1731406	CDS	Periplasmic chelated iron-binding protein YfeA	C	K11604	0	0	0	1	PHYTO-REMEDIATION	HEAVY METAL DETOXIFICATION	MANGANESE RESISTANCE	MANGANESE RESISTANCE-SIT-ABC-TRANSPORT SYSTEM	0	0	1	0
MERSPOM4_01736	1731403	1732308	CDS	Vitamin B12 import ATP-binding protein BtuD	C	K11607	0	0	0	1	PHYTO-REMEDIATION	HEAVY METAL DETOXIFICATION	MANGANESE RESISTANCE	MANGANESE RESISTANCE-SIT-ABC-TRANSPORT SYSTEM	0	0	1	0
MERSPOM4_01737	1732305	1733162	CDS	Manganese transport system membrane protein MntB	C	K11605	0	0	0	1	PHYTO-REMEDIATION	HEAVY METAL DETOXIFICATION	MANGANESE RESISTANCE	MANGANESE RESISTANCE-SIT-ABC-TRANSPORT SYSTEM	0	0	1	0
MERSPOM4_01738	1733159	1734004	CDS	Manganese transport system membrane protein MntB	C	K11606	0	0	0	1	PHYTO-REMEDIATION	HEAVY METAL DETOXIFICATION	MANGANESE RESISTANCE	MANGANESE RESISTANCE-SIT-ABC-TRANSPORT SYSTEM	0	0	1	0
MERSPOM4_01739	1734015	1734458	CDS	Ferric uptake regulation protein	C	K03711	0	0	0	1	BIO-FERTILIZATION	IRON ACQUISITION	IRON ACQUISITION-OTHER TRANSPORT SYSTEMS	IRON ACQUISITION-IRON UPTAKE REGULATION	0	0	1	0
MERSPOM4_01740	1734670	1735131	CDS	hypothetical protein	C	K03413	0	0	0	1	COLONIZING PLANT SYSTEM	MOTILITY/CHEMOTAXIS	CHEMOTAXIS PROTEINS	CHEMOTAXIS TWO COMPONENT SYSTEM PROTEINS	0	1	0	0
MERSPOM4_01741	1735371	1735613	CDS	hypothetical protein	C	K13665	0	0	0	0					1	0	0	0
MERSPOM4_01742	1735669	1736958	CDS	Isocitrate lyase	C	K01637	0	0	0	1	BIO-FERTILIZATION	PHOSPHATE SOLUBILIZATION	P-SOLUBILISATION-ORGANIC ACID METABOLISM	P-SOLUBILISATION-SUCCINIC ACID ACID BIOSYNTHESIS	1	0	0	0
MERSPOM4_01743	1737206	1738660	CDS	HTH-type transcriptional regulator RamB	C	K07110	0	0	0	0					1	0	0	0
MERSPOM4_01744	1738702	1739493	CDS	2-methoxy-6-polyprenyl-1%2C4-benzoquinol methylase%2C mitochondrial	C	K03183	0	0	0	1	PHYTOHORMONE/PLANT SIGNAL PRODUCTION	PLANT SIGNAL-UBIQUINONE/COENZYME Q PRODUCTION	PLANT SIGNAL-UBIQUINONE/COENZYME Q METABOLISM	PLANT SIGNAL-UBIQUINONE/COENZYME Q BIOSYNTHESIS	0	0	1	0
MERSPOM4_01745	1739748	1740698	CDS	hypothetical protein	C	K03298	0	0	0	0					1	0	0	0
MERSPOM4_01746	1741057	1742154	CDS	Putrescine-binding periplasmic protein SpuD	C	K11073	0	0	0	1	PHYTOHORMONE/PLANT SIGNAL PRODUCTION	BRANCHING INHIBITION	DEBRANCHING-SPERMIDINE/PUTRESCINE METABOLISM	DEBRANCHING-PUTRESCINE TRANSPORT	0	1	0	0
MERSPOM4_01747	1742229	1743368	CDS	Spermidine/putrescine import ATP-binding protein PotA	C	K11076	0	0	0	1	PHYTOHORMONE/PLANT SIGNAL PRODUCTION	BRANCHING INHIBITION	DEBRANCHING-SPERMIDINE/PUTRESCINE METABOLISM	DEBRANCHING-PUTRESCINE TRANSPORT	1	0	0	0
MERSPOM4_01748	1743377	1744351	CDS	Putrescine transport system permease protein PotH	C	K11075	0	0	0	1	PHYTOHORMONE/PLANT SIGNAL PRODUCTION	BRANCHING INHIBITION	DEBRANCHING-SPERMIDINE/PUTRESCINE METABOLISM	DEBRANCHING-PUTRESCINE TRANSPORT	1	0	0	0
MERSPOM4_01749	1744348	1745166	CDS	hypothetical protein	C	K11074	0	0	0	1	PHYTOHORMONE/PLANT SIGNAL PRODUCTION	BRANCHING INHIBITION	DEBRANCHING-SPERMIDINE/PUTRESCINE METABOLISM	DEBRANCHING-PUTRESCINE TRANSPORT	1	0	0	0
MERSPOM4_01750	1745234	1747177	CDS	hypothetical protein	C	K07289	0	0	0	0					1	0	0	0
MERSPOM4_01751	1747357	1749339	CDS	Acetyl-coenzyme A synthetase	C	K01907	0	0	0	0					1	0	0	0
MERSPOM4_01752	1749931	1753644	CDS	Sensor histidine kinase RcsC	C	K11357	0	0	0	0					1	0	0	0
MERSPOM4_01753	1753784	1753918	CDS	hypothetical protein	C	NA	0	0	0	NA					0	0	1	0
MERSPOM4_01754	1753896	1754345	CDS	hypothetical protein	C	K23086	0	0	0	1	COLONIZING PLANT SYSTEM	PLANT DERIVED SUBSTRATE USAGE	PLANT DERIVED GLYCOSIDE UTILIZATION	PLANT DERIVED GLYCOSIDE-GLYCOSIDASES/GLYCOSYLHYDROLASES	0	0	1	0
MERSPOM4_01755	1754778	1754854	tRNA	tRNA-His(gtg)	C	NA	0	0	0	NA					0	0	0	0
MERSPOM4_01756	1755517	1756140	CDS	hypothetical protein	C	K09673	0	0	0	0					0	0	1	0
MERSPOM4_01757	1757102	1758568	CDS	N-acetylmannosamine kinase	C	K00845	0	0	0	1	COLONIZING PLANT SYSTEM	PLANT DERIVED SUBSTRATE USAGE	PLANT DERIVED CARBOHYDRATE-HEXOSES UTILIZATION	PLANT DERIVED GLUCOSE DEGRADATION	0	1	0	0
MERSPOM4_01758	1758585	1759517	CDS	Tagatose 1%2C6-diphosphate aldolase	C	K01671	0	0	0	0					0	1	0	0
MERSPOM4_01759	1759772	1760677	CDS	Sorbitol operon regulator	C	K05346	0	0	0	0					0	1	0	0
MERSPOM4_01760	1761179	1762159	CDS	Ribose import binding protein RbsB	C	K10439	0	0	0	1	COLONIZING PLANT SYSTEM	MOTILITY/CHEMOTAXIS	CHEMOTAXIS PROTEINS	CHEMOTAXIS TOWARDS SUGARS	0	1	0	0
MERSPOM4_01761	1762256	1763308	CDS	Ribose import permease protein RbsC	C	K10440	0	0	0	1	COLONIZING PLANT SYSTEM	PLANT DERIVED SUBSTRATE USAGE	PLANT DERIVED CARBOHYDRATE TRANSPORT	PLANT DERIVED RIBOSE/AUTOINDUCER/XYLOSE TRANSPORT	0	1	0	0
MERSPOM4_01762	1763301	1764056	CDS	Fructose import ATP-binding protein FrcA	C	K02056	0	0	0	1	COLONIZING PLANT SYSTEM	PLANT DERIVED SUBSTRATE USAGE	PLANT DERIVED CARBOHYDRATE TRANSPORT	PLANT DERIVED SIMPLE SUGAR TRANSPORT	0	1	0	0
MERSPOM4_01763	1764801	1765055	CDS	hypothetical protein	C	K07979	0	0	0	0					1	0	0	0
MERSPOM4_01764	1765134	1765616	CDS	hypothetical protein	C	K06867	0	0	0	0					0	0	1	0
MERSPOM4_01765	1765757	1766896	CDS	Beta-peptidyl aminopeptidase BapA	C	K01266	0	1	0	0					1	0	0	0
MERSPOM4_01766	1766950	1768515	CDS	Exodeoxyribonuclease 7 large subunit	C	K03601	0	1	0	0					1	0	0	0
MERSPOM4_01767	1768589	1769545	CDS	HTH-type transcriptional regulator HdfR	C	K21703	0	1	0	1	BIO-FERTILIZATION	CARBON DIOXID FIXATION	CO2 FIXATION-RuBisCo	CO2 FIXATION-RuBisCo BIOSYNTHESIS	1	0	0	0
MERSPOM4_01768	1769777	1770067	CDS	hypothetical protein	C	NA	0	1	0	NA					1	0	0	0
MERSPOM4_01769	1770234	1771109	CDS	hypothetical protein	C	K05787	0	1	0	0					0	0	1	0
MERSPOM4_01770	1771316	1772689	CDS	Glutamate--cysteine ligase EgtA	C	K01919	0	1	0	1	STRESS CONTROL/BIOCONTROL	NEUTRALIZING ABIOTIC STRESS	NITROSATIVE/OXIDATIVE STRESS/ROS SCAVENGING	OXIDATIVE STRESS-GLUTATHION METABOLISM	1	0	0	0
MERSPOM4_01771	1772958	1774262	CDS	IS4 family transposase ISSysp3	C	K07495	0	1	0	1	COLONIZING PLANT SYSTEM	MOTILITY/CHEMOTAXIS	FLAGELLUM CONTROL	FLAGELLUM REGULATION	0	0	0	1
MERSPOM4_01772	1774468	1775202	CDS	Ribosomal RNA small subunit methyltransferase E	C	K09761	0	0	0	0					1	0	0	0
MERSPOM4_01773	1775234	1775896	CDS	hypothetical protein	C	NA	0	0	0	NA					0	1	0	0
MERSPOM4_01774	1775984	1776682	CDS	hypothetical protein	C	K01951	0	0	0	1	COLONIZING PLANT SYSTEM	PLANT DERIVED SUBSTRATE USAGE	PLANT DERIVED NUCLEOSIDE METABOLISM	PLANT DERIVED PURINE METABOLISM	1	0	0	0
MERSPOM4_01775	1776938	1777099	CDS	hypothetical protein	C	NA	0	0	0	NA					1	0	0	0
MERSPOM4_01776	1777126	1777944	CDS	hypothetical protein	C	K07313	0	0	0	0					1	0	0	0
MERSPOM4_01777	1777935	1779071	CDS	L-lactate dehydrogenase	C	K00101	0	0	0	1	BIO-FERTILIZATION	PHOSPHATE SOLUBILIZATION	P-SOLUBILISATION-ORGANIC ACID METABOLISM	P-SOLUBILISATION-LACTIC ACID BIOSYNTHESIS	1	0	0	0
MERSPOM4_01778	1779128	1779931	CDS	Pyruvate dehydrogenase complex repressor	C	K05799	0	0	0	0					1	0	0	0
MERSPOM4_01779	1780113	1781435	CDS	hypothetical protein	C	K11960	0	0	0	1	BIO-FERTILIZATION	NITROGEN ACQUISITION	N-AQUISITION-UREA USAGE	N-AQUISITION-UREA TRANSPORT	1	0	0	0
MERSPOM4_01780	1781849	1783345	CDS	putative FAD-linked oxidoreductase	C	K00104	0	0	0	0					1	0	0	0
MERSPOM4_01781	1783350	1783607	CDS	hypothetical protein	C	NA	0	0	0	NA					0	0	1	0
MERSPOM4_01782	1783604	1784860	CDS	hypothetical protein	C	K11472	0	0	0	0					1	0	0	0
MERSPOM4_01783	1784857	1785258	CDS	hypothetical protein	C	K09940	0	0	0	0					0	1	0	0
MERSPOM4_01784	1785348	1786679	CDS	Lactate utilization protein A	C	K11473	0	0	0	0					1	0	0	0
MERSPOM4_01785	1786842	1787762	CDS	Bifunctional protein FolD protein	C	K01491	0	0	0	1	PHYTOHORMONE/PLANT SIGNAL PRODUCTION	GERMINATION STIMULATION	GERMINATION-VITAMIN B9/FOLATE PRODUCTION	GERMINATION-VITAMIN B9/FOLATE BIOSYNTHESIS	0	1	0	0
MERSPOM4_01786	1788033	1788776	CDS	hypothetical protein	C	K16291	0	0	0	1	COMPETITIVE EXCLUSION	CELL WALL/MEMBRANE REMODELLING/DEGRADATION	PEPTIDOGLYCAN REMODELLING	REMODELLING-L/D-TRANSPEPTIDASE ACTIVITY	1	0	0	0
MERSPOM4_01787	1788988	1789623	CDS	DNA-3-methyladenine glycosylase 1	C	K01246	0	0	0	0					1	0	0	0
MERSPOM4_01788	1789792	1790046	CDS	hypothetical protein	C	NA	0	0	0	NA					0	1	0	0
MERSPOM4_01789	1790214	1792031	CDS	Histidine--tRNA ligase	C	K01892	0	0	0	0					1	0	0	0
MERSPOM4_01790	1792206	1793327	CDS	ATP phosphoribosyltransferase regulatory subunit	C	K02502	0	0	0	0					1	0	0	0
MERSPOM4_01791	1793324	1794025	CDS	ATP phosphoribosyltransferase	C	K00765	0	0	0	1	COLONIZING PLANT SYSTEM	PLANT DERIVED SUBSTRATE USAGE	PLANT DERIVED CARBOHYDRATE-PENTOSES UTILIZATION	PLANT DERIVED RIBOSE METABOLISM/DEGRADATION	1	0	0	0
MERSPOM4_01792	1794225	1795997	CDS	3-[(3aS%2C4S%2C7aS)-7a-methyl-1%2C5-dioxo-octahydro-1H-inden-4-yl]propanoyl:CoA ligase	C	K23617	0	0	0	0					1	0	0	0
MERSPOM4_01793	1796055	1796147	CDS	hypothetical protein	C	NA	0	0	0	NA					0	0	0	1
MERSPOM4_01794	1796159	1799308	CDS	Efflux pump membrane transporter BepE	C	K18299	0	0	0	1	COMPETITIVE EXCLUSION	BACTERIAL FITNESS	BACTERIAL FITNESS-MULTIDRUG RESISTANCE	MULTIDRUG TRANSPORT-EFFLUX PUMP MexEF-OprN	0	0	1	0
MERSPOM4_01795	1799305	1800471	CDS	Multidrug resistance protein MdtA	C	K19586	0	0	0	1	COMPETITIVE EXCLUSION	BACTERIAL FITNESS	BACTERIAL FITNESS-MULTIDRUG RESISTANCE	OTHER MULTIDRUG EFFLUX GENES	0	0	1	0
MERSPOM4_01796	1800551	1800772	CDS	hypothetical protein	C	K06816	0	0	0	0					0	0	1	0
MERSPOM4_01797	1801105	1801578	CDS	hypothetical protein	C	K07645	0	0	0	1	BIO-FERTILIZATION	IRON ACQUISITION	IRON ACQUISITION-OTHER TRANSPORT SYSTEMS	IRON ACQUISITION-IRON UPTAKE REGULATION	0	0	1	0
MERSPOM4_01798	1801912	1803051	CDS	Monocarboxylate 2-oxoacid-binding periplasmic protein	C	K21395	0	0	0	0					0	0	1	0
MERSPOM4_01799	1803126	1803794	CDS	hypothetical protein	C	K11689	0	0	0	1	COLONIZING PLANT SYSTEM	PLANT DERIVED SUBSTRATE USAGE	PLANT DERIVED ORGANIC ACID TRANSPORT	PLANT DERIVED C4-DICARBOXYRATE TRANSPORT	0	0	1	0
MERSPOM4_01800	1803791	1805542	CDS	hypothetical protein	C	K21393	0	0	0	0					0	0	1	0
MERSPOM4_01801	1805904	1806428	CDS	hypothetical protein	C	K08996	0	0	0	0					0	0	1	0
MERSPOM4_01802	1806579	1806773	CDS	hypothetical protein	C	K17626	0	0	0	1	STRESS CONTROL/BIOCONTROL	NEUTRALIZING BIOTIC STRESS	BACTERICIDAL COMPOUNDS/ANTIBIOTICS	BACTERICIDAL-CLOROBIOCIN/COUMERMYCIN METABOLISM	0	0	0	1
MERSPOM4_01803	1806993	1807901	CDS	Hydrogen peroxide-inducible genes activator	C	K04761	0	0	0	1	STRESS CONTROL/BIOCONTROL	NEUTRALIZING ABIOTIC STRESS	NITROSATIVE/OXIDATIVE STRESS/ROS SCAVENGING	NITROSATIVE/OXIDATIVE STRESS/ROS REGULATORY PROTEINS	0	1	0	0
MERSPOM4_01804	1808063	1810258	CDS	Catalase-peroxidase	C	K03782	0	0	0	1	STRESS CONTROL/BIOCONTROL	NEUTRALIZING ABIOTIC STRESS	NITROSATIVE/OXIDATIVE STRESS/ROS SCAVENGING	DETOXIFICATION OF PEROXIDIZED COMPOUNDS	1	0	0	0
MERSPOM4_01805	1810430	1811098	CDS	Aquaporin Z 2	C	K06188	0	0	0	1	PHYTO-REMEDIATION	HEAVY METAL DETOXIFICATION	ARSENIC RESISTANCE	ARSENIC RESISTANCE-ARSENIC TRANSPORT	1	0	0	0
MERSPOM4_01806	1811328	1812617	CDS	Ribosomal RNA small subunit methyltransferase B	C	K03500	0	0	0	0					1	0	0	0
MERSPOM4_01807	1812715	1813173	CDS	hypothetical protein	C	K19222	0	0	0	1	BIO-FERTILIZATION	PHOSPHATE SOLUBILIZATION	P-SOLUBILISATION-ORGANIC ACID METABOLISM	P-SOLUBILISATION-BUTYRIC ACID BIOSYNTHESIS	1	0	0	0
MERSPOM4_01808	1813178	1813843	CDS	Futalosine hydrolase	C	K01243	0	0	0	1	STRESS CONTROL/BIOCONTROL	NEUTRALIZING ABIOTIC STRESS	SALINITY STRESS	SALINITY STRESS-HALOTOLERANCE RELATED ENZYMES	1	0	0	0
MERSPOM4_01809	1813900	1815462	CDS	GMP synthase [glutamine-hydrolyzing]	C	K01951	0	0	0	1	COLONIZING PLANT SYSTEM	PLANT DERIVED SUBSTRATE USAGE	PLANT DERIVED NUCLEOSIDE METABOLISM	PLANT DERIVED PURINE METABOLISM	1	0	0	0
MERSPOM4_01810	1815697	1817034	CDS	Prophage integrase IntS	C	K14059	0	0	0	0	COMPETITIVE EXCLUSION	BACTERIAL FITNESS	BACTERIAL FITNESS-MOBILE ELEMENTS	INTEGRASES/RECOMBINASES	0	0	1	0
MERSPOM4_01811	1817526	1817663	CDS	hypothetical protein	C	NA	0	0	0	NA					0	0	1	0
MERSPOM4_01812	1818970	1819278	CDS	hypothetical protein	C	NA	0	0	0	NA					0	0	1	0
MERSPOM4_01813	1819271	1820278	CDS	Cell division protein FtsZ	C	K03531	0	0	0	1	COMPETITIVE EXCLUSION	BACTERIAL FITNESS	BACTERIAL FITNESS-TOXIN-ANTITOXIN SYSTEM	TYPE II TOXIN-ANTITOXIN SYSTEM REALATED FACTORS	1	0	0	0
MERSPOM4_01814	1820543	1821328	CDS	Dihydroanticapsin 7-dehydrogenase	C	K18009	0	0	0	1	PHYTOHORMONE/PLANT SIGNAL PRODUCTION	PLANT SIGNALLING VOLATILES	PLANT SIGNAL-ACETOIN/2/3-BUTANEDIOL VOLATILE METABOLISM	PLANT SIGNAL-ACETOIN/2/3-BUTANEDIOL VOLATILE BIOSYNTHESIS	1	0	0	0
MERSPOM4_01815	1821427	1822611	CDS	Mannonate dehydratase	C	K01686	0	0	0	1	COLONIZING PLANT SYSTEM	PLANT DERIVED SUBSTRATE USAGE	PLANT DERIVED SUGAR ACID UTILIZATION	PLANT DERIVED GULONATE/FRUCTURONATE/MANNONATE DEGRADATION	1	0	0	0
MERSPOM4_01816	1822655	1823548	CDS	L-ribulose 3-epimerase	C	K18910	0	0	0	1	COLONIZING PLANT SYSTEM	PLANT DERIVED SUBSTRATE USAGE	PLANT DERIVED CARBOHYDRATE-HEXOSES UTILIZATION	PLANT DERIVED TAGATOSE DEGRADATION	0	1	0	0
MERSPOM4_01817	1823677	1824615	CDS	hypothetical protein	C	K10439	0	0	0	1	COLONIZING PLANT SYSTEM	MOTILITY/CHEMOTAXIS	CHEMOTAXIS PROTEINS	CHEMOTAXIS TOWARDS SUGARS	0	1	0	0
MERSPOM4_01818	1824693	1825691	CDS	Ribose import permease protein RbsC	C	K10440	0	0	0	1	COLONIZING PLANT SYSTEM	PLANT DERIVED SUBSTRATE USAGE	PLANT DERIVED CARBOHYDRATE TRANSPORT	PLANT DERIVED RIBOSE/AUTOINDUCER/XYLOSE TRANSPORT	0	1	0	0
MERSPOM4_01819	1825688	1827232	CDS	Ribose import ATP-binding protein RbsA	C	K10441	0	0	0	1	COLONIZING PLANT SYSTEM	PLANT DERIVED SUBSTRATE USAGE	PLANT DERIVED CARBOHYDRATE TRANSPORT	PLANT DERIVED RIBOSE/AUTOINDUCER/XYLOSE TRANSPORT	0	1	0	0
MERSPOM4_01820	1827229	1828608	CDS	hypothetical protein	C	K00879	0	0	0	1	COLONIZING PLANT SYSTEM	PLANT DERIVED SUBSTRATE USAGE	PLANT DERIVED CARBOHYDRATE-PENTOSES UTILIZATION	PLANT DERIVED RIBOSE METABOLISM/DEGRADATION	0	1	0	0
MERSPOM4_01821	1828605	1829387	CDS	HTH-type transcriptional regulator UlaR	C	K03477	0	0	0	1	COLONIZING PLANT SYSTEM	PLANT DERIVED SUBSTRATE USAGE	PLANT DERIVED ORGANIC ACID UTILIZATION	PLANT DERIVED ASCORBATE UTILIZATION	0	1	0	0
MERSPOM4_01822	1829587	1830630	CDS	hypothetical protein	C	K01628	0	0	0	1	COLONIZING PLANT SYSTEM	PLANT DERIVED SUBSTRATE USAGE	PLANT DERIVED CARBOHYDRATE-PENTOSES UTILIZATION	PLANT DERIVED RIBOSE METABOLISM/DEGRADATION	0	1	0	0
MERSPOM4_01823	1830632	1831918	CDS	D-ribulose kinase	C	K22935	0	0	0	0					0	1	0	0
MERSPOM4_01824	1831915	1832769	CDS	Acid sugar phosphatase	C	K06117	0	0	0	1	COMPETITIVE EXCLUSION	CELL WALL/MEMBRANE REMODELLING/DEGRADATION	GLYCEROLIPID REMODELLING	REMODELLING-GLYCEROLIPID PHOSPHATASE ACTIVITY	0	1	0	0
MERSPOM4_01825	1832887	1834473	CDS	Glutathione hydrolase-like YwrD proenzyme	C	K00681	0	0	0	1	BIO-FERTILIZATION	SULFUR ASSIMILATION/MINERALIZATION	SULFUR METABOLISM	S-METABOLISM-TAURINE DEGRADATION	0	1	0	0
MERSPOM4_01826	1834467	1835270	CDS	Glutathione import ATP-binding protein GsiA	C	K02032	0	0	0	1	PHYTO-REMEDIATION	HEAVY METAL DETOXIFICATION	NICKEL RESISTANCE	NICKEL RESISTANCE-DDP-TRANSPORT SYSTEM	1	0	0	0
MERSPOM4_01827	1835267	1836121	CDS	Oligopeptide transport ATP-binding protein OppD	C	K02031	0	0	0	1	PHYTO-REMEDIATION	HEAVY METAL DETOXIFICATION	NICKEL RESISTANCE	NICKEL RESISTANCE-DDP-TRANSPORT SYSTEM	0	1	0	0
MERSPOM4_01828	1836118	1836948	CDS	Glutathione transport system permease protein GsiD	C	K02034	0	0	0	1	PHYTO-REMEDIATION	HEAVY METAL DETOXIFICATION	NICKEL RESISTANCE	NICKEL RESISTANCE-DDP-TRANSPORT SYSTEM	1	0	0	0
MERSPOM4_01829	1836945	1837931	CDS	Glutathione transport system permease protein GsiC	C	K02033	0	0	0	1	PHYTO-REMEDIATION	HEAVY METAL DETOXIFICATION	NICKEL RESISTANCE	NICKEL RESISTANCE-DDP-TRANSPORT SYSTEM	1	0	0	0
MERSPOM4_01830	1838207	1839817	CDS	Oligopeptide-binding protein AppA	C	K02035	0	0	0	1	PHYTO-REMEDIATION	HEAVY METAL DETOXIFICATION	NICKEL RESISTANCE	NICKEL RESISTANCE-DDP-TRANSPORT SYSTEM	1	0	0	0
MERSPOM4_01831	1840088	1841278	CDS	Methionine aminopeptidase 1%2C mitochondrial	C	K01271	0	0	0	1	PHYTO-REMEDIATION	XENOBIOTICS BIODEGRADATION	DEGRADATION OF ORGANO-PHOSPHORUS INSECTICIDES	ORGANOPHOSPHATE DEGRADTION	1	0	0	0
MERSPOM4_01832	1841380	1841799	CDS	hypothetical protein	C	K14673	0	0	0	0					1	0	0	0
MERSPOM4_01833	1841804	1842667	CDS	hypothetical protein	C	K00459	0	0	0	1	PHYTO-REMEDIATION	XENOBIOTICS BIODEGRADATION	DEGRADATION OF OTHER NITRO-COMPOUNDS	NITROALKANE/NITRONATE DEGRADATION	1	0	0	0
MERSPOM4_01834	1842679	1843875	CDS	hypothetical protein	C	NA	0	0	0	NA					1	0	0	0
MERSPOM4_01835	1844076	1844672	CDS	hypothetical protein	C	K09017	0	0	0	0					1	0	0	0
MERSPOM4_01836	1845031	1846347	CDS	hypothetical protein	C	K02027	0	0	0	1	COLONIZING PLANT SYSTEM	PLANT DERIVED SUBSTRATE USAGE	PLANT DERIVED CARBOHYDRATE TRANSPORT	PLANT DERIVED MULTIPLE SUGAR TRANSPORT III	0	1	0	0
MERSPOM4_01837	1846421	1847326	CDS	Inner membrane ABC transporter permease protein YcjO	C	K02025	0	0	0	1	COLONIZING PLANT SYSTEM	PLANT DERIVED SUBSTRATE USAGE	PLANT DERIVED CARBOHYDRATE TRANSPORT	PLANT DERIVED MULTIPLE SUGAR TRANSPORT III	0	1	0	0
MERSPOM4_01838	1847328	1848287	CDS	hypothetical protein	C	K02026	0	0	0	1	COLONIZING PLANT SYSTEM	PLANT DERIVED SUBSTRATE USAGE	PLANT DERIVED CARBOHYDRATE TRANSPORT	PLANT DERIVED MULTIPLE SUGAR TRANSPORT III	0	1	0	0
MERSPOM4_01839	1848284	1848493	CDS	hypothetical protein	C	K07783	0	0	0	1	COLONIZING PLANT SYSTEM	PLANT DERIVED SUBSTRATE USAGE	PLANT DERIVED CARBOHYDRATE TRANSPORT	PLANT DERIVED HEXOSE PHOSPHATE UPTAKE SENSING	0	0	1	0
MERSPOM4_01840	1848490	1849599	CDS	sn-glycerol-3-phosphate import ATP-binding protein UgpC	C	K10112	0	0	0	1	COLONIZING PLANT SYSTEM	PLANT DERIVED SUBSTRATE USAGE	PLANT DERIVED CARBOHYDRATE TRANSPORT	PLANT DERIVED MALTOSE/MALTODEXTRIN TRANSPORT	0	1	0	0
MERSPOM4_01841	1849599	1850684	CDS	Oligosaccharides import ATP-binding protein MsmX	C	K10112	0	0	0	1	COLONIZING PLANT SYSTEM	PLANT DERIVED SUBSTRATE USAGE	PLANT DERIVED CARBOHYDRATE TRANSPORT	PLANT DERIVED MALTOSE/MALTODEXTRIN TRANSPORT	1	0	0	0
MERSPOM4_01842	1850738	1851709	CDS	IS5 family transposase IS4811	C	K21747	0	0	0	0					0	1	0	0
MERSPOM4_01843	1851802	1853016	CDS	Purine ribonucleoside efflux pump NepI	C	K03445	0	0	0	1	COLONIZING PLANT SYSTEM	PLANT DERIVED SUBSTRATE USAGE	PLANT DERIVED NUCLEOSIDE METABOLISM	PLANT DERIVED NUCLEOSIDE TRANSPORT	1	0	0	0
MERSPOM4_01844	1853024	1853371	CDS	hypothetical protein	C	K03396	0	0	0	0					0	0	1	0
MERSPOM4_01845	1853490	1854785	CDS	2-amino-5-chloromuconic acid deaminase	C	K02433	0	0	0	0					1	0	0	0
MERSPOM4_01846	1854791	1855771	CDS	Hydroxypyruvate reductase	C	K00058	0	0	0	1	PHYTOHORMONE/PLANT SIGNAL PRODUCTION	VITAMIN PRODUCTION	VITAMIN B6/PYRIDOXINE/PYRIDOXAL/PYRIDOXAMINE METABOLISM	VITAMIN B6/PYRIDOXINE/PYRIDOXAL/PYRIDOXAMINE BIOSYNTHESIS	1	0	0	0
MERSPOM4_01847	1855773	1856489	CDS	HTH-type transcriptional regulator LutR	C	K05799	0	0	0	0					1	0	0	0
MERSPOM4_01848	1856492	1857667	CDS	D-galactarolactone cycloisomerase	C	K18983	0	0	0	1	COLONIZING PLANT SYSTEM	PLANT DERIVED SUBSTRATE USAGE	PLANT DERIVED SUGAR ACID UTILIZATION	PLANT DERIVED GLACTURONATE/GLUCURONATE DEGRADATION	1	0	0	0
MERSPOM4_01849	1857718	1858605	CDS	hypothetical protein	C	K18910	0	0	0	1	COLONIZING PLANT SYSTEM	PLANT DERIVED SUBSTRATE USAGE	PLANT DERIVED CARBOHYDRATE-HEXOSES UTILIZATION	PLANT DERIVED TAGATOSE DEGRADATION	1	0	0	0
MERSPOM4_01850	1858971	1860026	CDS	Inosose dehydratase	C	K03079	0	0	0	1	COLONIZING PLANT SYSTEM	PLANT DERIVED SUBSTRATE USAGE	PLANT DERIVED CARBOHYDRATE-PENTOSES UTILIZATION	PLANT DERIVED LYXOSE DEGRADATION	1	0	0	0
MERSPOM4_01851	1860178	1861365	CDS	Inositol 2-dehydrogenase/D-chiro-inositol 3-dehydrogenase	C	K19181	0	0	0	0					1	0	0	0
MERSPOM4_01852	1861399	1862286	CDS	D-tagatose 3-epimerase	C	K18910	0	0	0	1	COLONIZING PLANT SYSTEM	PLANT DERIVED SUBSTRATE USAGE	PLANT DERIVED CARBOHYDRATE-HEXOSES UTILIZATION	PLANT DERIVED TAGATOSE DEGRADATION	1	0	0	0
MERSPOM4_01853	1862274	1863824	CDS	hypothetical protein	C	K02042	0	0	0	1	BIO-FERTILIZATION	PHOSPHATE SOLUBILIZATION	P-SOLUBILISATION-OTHER ACID METABOLISM	P-SOLUBILISATION-PHOSPHONATE TRANSPORT	0	1	0	0
MERSPOM4_01854	1863829	1864803	CDS	hypothetical protein	C	K02042	0	0	0	1	BIO-FERTILIZATION	PHOSPHATE SOLUBILIZATION	P-SOLUBILISATION-OTHER ACID METABOLISM	P-SOLUBILISATION-PHOSPHONATE TRANSPORT	0	1	0	0
MERSPOM4_01855	1864878	1865786	CDS	putative phosphite transport system-binding protein PtxB	C	K02044	0	0	0	1	BIO-FERTILIZATION	PHOSPHATE SOLUBILIZATION	P-SOLUBILISATION-OTHER ACID METABOLISM	P-SOLUBILISATION-PHOSPHONATE TRANSPORT	0	1	0	0
MERSPOM4_01856	1865933	1866790	CDS	Phosphate-import ATP-binding protein PhnC	C	K02041	0	0	0	1	BIO-FERTILIZATION	PHOSPHATE SOLUBILIZATION	P-SOLUBILISATION-OTHER ACID METABOLISM	P-SOLUBILISATION-PHOSPHONATE TRANSPORT	1	0	0	0
MERSPOM4_01857	1867095	1867712	CDS	2%2C3%2C4%2C5-tetrahydropyridine-2%2C6-dicarboxylate N-acetyltransferase	C	K18234	0	0	0	1	COMPETITIVE EXCLUSION	BACTERIAL FITNESS	BACTERIAL FITNESS-RESISTANCE TO ANTIMICROBIAL/TOXIC COMPOUNDS	MACROLIDE RESISTANCE	1	0	0	0
MERSPOM4_01858	1867709	1868416	CDS	Alpha-D-ribose 1-methylphosphonate 5-triphosphate synthase subunit PhnL	C	K05780	0	0	0	1	BIO-FERTILIZATION	PHOSPHATE SOLUBILIZATION	P-SOLUBILISATION-OTHER ACID METABOLISM	P-SOLUBILISATION-PHOSPHONATE DEGRADATION	1	0	0	0
MERSPOM4_01859	1868419	1869195	CDS	Putative phosphonates utilization ATP-binding protein PhnK	C	K05781	0	0	0	1	BIO-FERTILIZATION	PHOSPHATE SOLUBILIZATION	P-SOLUBILISATION-OTHER ACID METABOLISM	P-SOLUBILISATION-PHOSPHONATE DEGRADATION	1	0	0	0
MERSPOM4_01860	1869192	1870073	CDS	Alpha-D-ribose 1-methylphosphonate 5-phosphate C-P lyase	C	K06163	0	0	0	1	BIO-FERTILIZATION	PHOSPHATE SOLUBILIZATION	P-SOLUBILISATION-OTHER ACID METABOLISM	P-SOLUBILISATION-PHOSPHONATE DEGRADATION	1	0	0	0
MERSPOM4_01861	1870139	1870300	CDS	hypothetical protein	C	K08359	0	0	0	1	BIO-FERTILIZATION	SULFUR ASSIMILATION/MINERALIZATION	SULFUR METABOLISM	S-METABOLISM-THIONATE DEGRADATION	0	0	1	0
MERSPOM4_01862	1870342	1871454	CDS	Alpha-D-ribose 1-methylphosphonate 5-triphosphate synthase subunit PhnI	C	K06164	0	0	0	1	BIO-FERTILIZATION	PHOSPHATE SOLUBILIZATION	P-SOLUBILISATION-OTHER ACID METABOLISM	P-SOLUBILISATION-PHOSPHONATE DEGRADATION	1	0	0	0
MERSPOM4_01863	1871456	1872067	CDS	Alpha-D-ribose 1-methylphosphonate 5-triphosphate synthase subunit PhnH	C	K06165	0	0	0	1	BIO-FERTILIZATION	PHOSPHATE SOLUBILIZATION	P-SOLUBILISATION-OTHER ACID METABOLISM	P-SOLUBILISATION-PHOSPHONATE DEGRADATION	1	0	0	0
MERSPOM4_01864	1872067	1872528	CDS	Alpha-D-ribose 1-methylphosphonate 5-triphosphate synthase subunit PhnG	C	K06166	0	0	0	1	BIO-FERTILIZATION	PHOSPHATE SOLUBILIZATION	P-SOLUBILISATION-OTHER ACID METABOLISM	P-SOLUBILISATION-PHOSPHONATE DEGRADATION	1	0	0	0
MERSPOM4_01865	1872667	1873401	CDS	putative transcriptional regulator PhnF	C	K02043	0	0	0	1	BIO-FERTILIZATION	PHOSPHATE SOLUBILIZATION	P-SOLUBILISATION-OTHER ACID METABOLISM	P-SOLUBILISATION-PHOSPHONATE DEGRADATION	1	0	0	0
MERSPOM4_01866	1873644	1874660	CDS	L-galactonate-5-dehydrogenase	C	K23007	0	0	0	1	COLONIZING PLANT SYSTEM	PLANT DERIVED SUBSTRATE USAGE	PLANT DERIVED SUGAR ACID UTILIZATION	PLANT DERIVED GALACTONATE DEGRADATION	1	0	0	0
MERSPOM4_01867	1874731	1875696	CDS	Ribose import permease protein RbsC	C	K10440	0	0	0	1	COLONIZING PLANT SYSTEM	PLANT DERIVED SUBSTRATE USAGE	PLANT DERIVED CARBOHYDRATE TRANSPORT	PLANT DERIVED RIBOSE/AUTOINDUCER/XYLOSE TRANSPORT	1	0	0	0
MERSPOM4_01868	1875693	1877246	CDS	Galactose/methyl galactoside import ATP-binding protein MglA	C	K10441	0	0	0	1	COLONIZING PLANT SYSTEM	PLANT DERIVED SUBSTRATE USAGE	PLANT DERIVED CARBOHYDRATE TRANSPORT	PLANT DERIVED RIBOSE/AUTOINDUCER/XYLOSE TRANSPORT	1	0	0	0
MERSPOM4_01869	1877422	1878417	CDS	Ribose import binding protein RbsB	C	K10439	0	0	0	1	COLONIZING PLANT SYSTEM	MOTILITY/CHEMOTAXIS	CHEMOTAXIS PROTEINS	CHEMOTAXIS TOWARDS SUGARS	1	0	0	0
MERSPOM4_01870	1878772	1879770	CDS	Pyridoxal 4-dehydrogenase	C	K00064	0	0	0	1	COLONIZING PLANT SYSTEM	PLANT DERIVED SUBSTRATE USAGE	PLANT DERIVED CARBOHYDRATE-HEXOSES UTILIZATION	PLANT DERIVED FUCOSE DEGRADATION	0	1	0	0
MERSPOM4_01871	1879830	1881335	CDS	Galactarate dehydratase (L-threo-forming)	C	K01685	0	0	0	1	COLONIZING PLANT SYSTEM	PLANT DERIVED SUBSTRATE USAGE	PLANT DERIVED SUGAR ACID UTILIZATION	PLANT DERIVED GALACTURONATE/TAGATURONATE/ALTRONATE DEGRADATION	1	0	0	0
MERSPOM4_01872	1881608	1882510	CDS	putative HTH-type transcriptional regulator LgoR	C	K23015	0	0	0	0					1	0	0	0
MERSPOM4_01873	1882630	1882983	CDS	hypothetical protein	C	NA	0	0	0	NA					0	0	1	0
MERSPOM4_01874	1883088	1883627	CDS	hypothetical protein	C	K09796	0	0	0	0					0	1	0	0
MERSPOM4_01875	1883685	1884203	CDS	hypothetical protein	C	K07156	0	0	0	1	PHYTO-REMEDIATION	HEAVY METAL DETOXIFICATION	COPPER RESISTANCE	COPPER RESISTANCE MEDIATION	1	0	0	0
MERSPOM4_01876	1884200	1885885	CDS	Copper transport protein YcnJ	C	K14166	0	0	0	1	PHYTO-REMEDIATION	HEAVY METAL DETOXIFICATION	COPPER RESISTANCE	COPPER RESISTANCE-COPPER TRANSPORT	1	0	0	0
MERSPOM4_01877	1886038	1887465	CDS	6-phosphogluconate dehydrogenase%2C NADP(+)-dependent%2C decarboxylating	C	K00033	0	0	0	1	COLONIZING PLANT SYSTEM	PLANT DERIVED SUBSTRATE USAGE	PLANT DERIVED CARBOHYDRATE-PENTOSES UTILIZATION	PLANT DERIVED PENTOSE METABOLISM	1	0	0	0
MERSPOM4_01878	1887618	1889954	CDS	hypothetical protein	C	NA	0	1	0	NA					0	0	0	1
MERSPOM4_01879	1890076	1890909	CDS	hypothetical protein	C	K21472	0	1	0	1	COMPETITIVE EXCLUSION	CELL WALL/MEMBRANE REMODELLING/DEGRADATION	PEPTIDOGLYCAN REMODELLING	REMODELLING-PEPTIDOGLYCAN LD-ENDOPEPTIDASE ACTIVITY	0	0	0	1
MERSPOM4_01880	1890906	1891613	CDS	hypothetical protein	C	NA	0	1	0	NA					0	0	0	1
MERSPOM4_01881	1891631	1894090	CDS	hypothetical protein	C	K01768	0	1	0	1	COLONIZING PLANT SYSTEM	PLANT DERIVED SUBSTRATE USAGE	PLANT DERIVED NUCLEOSIDE METABOLISM	PLANT DERIVED PURINE METABOLISM	0	0	0	1
MERSPOM4_01882	1894184	1894327	CDS	hypothetical protein	C	NA	0	1	0	NA					0	0	0	1
MERSPOM4_01883	1894626	1895675	CDS	HTH-type transcriptional repressor PurR	C	K02529	0	0	0	1	COLONIZING PLANT SYSTEM	PLANT DERIVED SUBSTRATE USAGE	PLANT DERIVED CARBOHYDRATE-GENERAL USAGE	PLANT DERIVED CARBOHYDRATE UTILIZATION REGULATION	1	0	0	0
MERSPOM4_01884	1896086	1897324	CDS	putative sugar-binding periplasmic protein	C	K17315	0	0	0	1	COLONIZING PLANT SYSTEM	PLANT DERIVED SUBSTRATE USAGE	PLANT DERIVED CARBOHYDRATE TRANSPORT	PLANT DERIVED GLUCOSE/MANNOSE TRANSPORT I	1	0	0	0
MERSPOM4_01885	1897427	1898320	CDS	Melibiose/raffinose/stachyose import permease protein MelD	C	K17316	0	0	0	1	COLONIZING PLANT SYSTEM	PLANT DERIVED SUBSTRATE USAGE	PLANT DERIVED CARBOHYDRATE TRANSPORT	PLANT DERIVED GLUCOSE/MANNOSE TRANSPORT I	1	0	0	0
MERSPOM4_01886	1898313	1899248	CDS	L-arabinose transport system permease protein AraQ	C	K17317	0	0	0	1	COLONIZING PLANT SYSTEM	PLANT DERIVED SUBSTRATE USAGE	PLANT DERIVED CARBOHYDRATE TRANSPORT	PLANT DERIVED GLUCOSE/MANNOSE TRANSPORT I	1	0	0	0
MERSPOM4_01887	1899251	1900348	CDS	sn-glycerol-3-phosphate import ATP-binding protein UgpC	C	K10112	0	0	0	1	COLONIZING PLANT SYSTEM	PLANT DERIVED SUBSTRATE USAGE	PLANT DERIVED CARBOHYDRATE TRANSPORT	PLANT DERIVED MALTOSE/MALTODEXTRIN TRANSPORT	1	0	0	0
MERSPOM4_01888	1900403	1901203	CDS	hypothetical protein	C	K03335	0	0	0	1	COLONIZING PLANT SYSTEM	PLANT DERIVED SUBSTRATE USAGE	PLANT DERIVED SUGAR ALCOHOL UTILIZATION	PLANT DERIVED INOSITOL DERIVATE DEGRADATION	1	0	0	0
MERSPOM4_01889	1901216	1902379	CDS	Inositol 2-dehydrogenase/D-chiro-inositol 3-dehydrogenase	C	K13020	0	0	0	1	COLONIZING PLANT SYSTEM	SURFACE ATTACHMENT	SURFACE ATTACHMENT-LPS/LIPID/IVA METABOLISM	SURFACE ATTACHMENT-LPS-D-MANNURONIC ACID MODIFICATION	1	0	0	0
MERSPOM4_01890	1902530	1903576	CDS	L-glyceraldehyde 3-phosphate reductase	C	K19265	0	0	0	1	PHYTOHORMONE/PLANT SIGNAL PRODUCTION	PLANT SIGNALLING VOLATILES	PLANT SIGNAL-HYDROXYACETON VOLATILE METABOLISM	PLANT SIGNAL-HYDROXYACETON VOLATILE BIOSYNTHESIS	1	0	0	0
MERSPOM4_01891	1903842	1904246	CDS	Zinc uptake regulation protein	C	K09823	0	0	0	1	BIO-FERTILIZATION	IRON ACQUISITION	IRON ACQUISITION-OTHER TRANSPORT SYSTEMS	IRON ACQUISITION-IRON UPTAKE REGULATION	1	0	0	0
MERSPOM4_01892	1904403	1907369	CDS	DNA polymerase I	C	K02335	0	0	0	0					1	0	0	0
MERSPOM4_01893	1907775	1909160	CDS	Succinyl-diaminopimelate desuccinylase	C	K23980	0	0	0	0					1	0	0	0
MERSPOM4_01894	1909254	1909874	CDS	Ribonuclease D	C	K03684	0	0	0	0					1	0	0	0
MERSPOM4_01895	1909925	1910173	CDS	hypothetical protein	C	NA	0	0	0	NA					0	0	1	0
MERSPOM4_01896	1910280	1910534	CDS	hypothetical protein	C	K17850	0	0	0	1	COMPETITIVE EXCLUSION	BACTERIAL FITNESS	BACTERIAL FITNESS-RESISTANCE TO ANTIMICROBIAL/TOXIC COMPOUNDS	BETA-LACTAM RESISTANCE	1	0	0	0
MERSPOM4_01897	1910561	1910707	CDS	hypothetical protein	C	K19850	0	0	0	0					1	0	0	0
MERSPOM4_01898	1910915	1911304	CDS	hypothetical protein	C	NA	0	0	0	NA					0	1	0	0
MERSPOM4_01899	1911756	1914011	CDS	Biosynthetic peptidoglycan transglycosylase	C	K05366	0	0	0	1	COMPETITIVE EXCLUSION	CELL WALL/MEMBRANE REMODELLING/DEGRADATION	PEPTIDOGLYCAN REMODELLING	REMODELLING-PENICILLIN-BINDING PROTEINS	1	0	0	0
MERSPOM4_01900	1914119	1914871	CDS	3-oxoacyl-[acyl-carrier-protein] reductase FabG	C	K00059	0	0	0	1	BIO-FERTILIZATION	IRON ACQUISITION	IRON ACQUISITION-SIDEROPHORES	SIDEROPHORES-BACILLIBACTIN METABOLISM	1	0	0	0
MERSPOM4_01901	1914893	1916683	CDS	Putative cation/proton antiporter YbaL	C	K03455	0	0	0	1	STRESS CONTROL/BIOCONTROL	NEUTRALIZING ABIOTIC STRESS	SALINITY STRESS	SALINITY STRESS-CATION TRANSPORT	1	0	0	0
MERSPOM4_01902	1916862	1917311	CDS	hypothetical protein	C	NA	0	0	0	NA					0	1	0	0
MERSPOM4_01903	1917704	1919155	CDS	Siroheme synthase	C	K02302	0	0	0	1	BIO-FERTILIZATION	IRON ACQUISITION	IRON ACQUISITION-HEMOPHORES	HEMOPHORES-SIROHEME	1	0	0	0
MERSPOM4_01904	1919152	1919457	CDS	hypothetical protein	C	K14312	0	0	0	0					1	0	0	0
MERSPOM4_01905	1919504	1921174	CDS	Sulfite reductase [ferredoxin]	C	K00381	0	0	0	1	BIO-FERTILIZATION	SULFUR ASSIMILATION/MINERALIZATION	SULFUR METABOLISM	S-METABOLISM-SULFATE REDUCTION	1	0	0	0
MERSPOM4_01906	1921149	1921913	CDS	Phosphoadenosine phosphosulfate reductase	C	K00390	0	0	0	1	BIO-FERTILIZATION	SULFUR ASSIMILATION/MINERALIZATION	SULFUR METABOLISM	S-METABOLISM-SULFATE REDUCTION	1	0	0	0
MERSPOM4_01907	1921942	1922478	CDS	hypothetical protein	C	NA	0	0	0	NA					1	0	0	0
MERSPOM4_01908	1922616	1923236	CDS	Protein/nucleic acid deglycase 2	C	K05520	0	0	0	1	STRESS CONTROL/BIOCONTROL	UNIVERSAL STRESS RESPONSE	STRESS SIGNALING PROTEINS	OTHER STRESS RESPONSE PROTEINS	0	0	1	0
MERSPOM4_01909	1923281	1924324	CDS	Fatty acid desaturase	C	K10255	0	0	0	1	PHYTOHORMONE/PLANT SIGNAL PRODUCTION	PLANT SIGNALLING VOLATILES	PLANT SIGNAL-VOLATILE RELATED METABOLISM	PLANT SIGNAL-VOLATILE RELATED FATTY ACID PATHWAY	1	0	0	0
MERSPOM4_01910	1924438	1924674	CDS	hypothetical protein	C	NA	0	0	0	NA					0	0	1	0
MERSPOM4_01911	1924914	1925549	CDS	Protein GrpE	C	K03687	0	0	0	1	STRESS CONTROL/BIOCONTROL	NEUTRALIZING ABIOTIC STRESS	HIGH TEMPERATURE TOLERANCE	HIGH TEMPERATUR REGULATION	1	0	0	0
MERSPOM4_01912	1925683	1926462	CDS	hypothetical protein	C	K07155	0	0	0	0					0	0	1	0
MERSPOM4_01913	1926515	1927126	CDS	hypothetical protein	C	K19736	0	0	0	0					0	0	1	0
MERSPOM4_01914	1927241	1927873	CDS	hypothetical protein	C	K24013	0	0	0	0					0	1	0	0
MERSPOM4_01915	1927960	1928847	CDS	hypothetical protein	C	K22310	0	0	0	1	STRESS CONTROL/BIOCONTROL	NEUTRALIZING ABIOTIC STRESS	ACIDIC STRESS	ACIDIC STRESS-ORNITHINE LIPIDS BIOSYNTHESIS	1	0	0	0
MERSPOM4_01916	1929012	1931300	CDS	Sensor histidine kinase RcsC	C	K11527	0	0	0	0					1	0	0	0
MERSPOM4_01917	1931412	1932401	CDS	Acrylyl-CoA reductase AcuI	C	K19745	0	0	0	1	BIO-FERTILIZATION	PHOSPHATE SOLUBILIZATION	P-SOLUBILISATION-ORGANIC ACID METABOLISM	P-SOLUBILISATION-PROPIONIC ACID BIOSYNTHESIS	1	0	0	0
MERSPOM4_01918	1932454	1932966	CDS	Lipoprotein signal peptidase	C	K03101	0	0	0	1	PHYTO-REMEDIATION	HEAVY METAL DETOXIFICATION	LEAD RESISTANCE	LEAD RESISTANCE-PBR-TRANSPORT SYSTEM	1	0	0	0
MERSPOM4_01919	1932963	1933820	CDS	23S rRNA (uridine(2479)-2'-O)-methyltransferase	C	K03437	0	0	0	0					1	0	0	0
MERSPOM4_01920	1933821	1934867	CDS	Ribosomal RNA large subunit methyltransferase K/L	C	K06969	0	0	0	0					1	0	0	0
MERSPOM4_01921	1934957	1935427	CDS	hypothetical protein	C	K07090	0	0	0	0					0	1	0	0
MERSPOM4_01922	1935545	1936525	CDS	Delta(1)-pyrroline-2-carboxylate reductase	C	K19742	0	0	0	1	STRESS CONTROL/BIOCONTROL	NEUTRALIZING ABIOTIC STRESS	SALINITY STRESS	SALINITY STRESS-PROLINE METABOLISM	1	0	0	0
MERSPOM4_01923	1936619	1936951	CDS	hypothetical protein	C	K08992	0	0	0	1	STRESS CONTROL/BIOCONTROL	NEUTRALIZING ABIOTIC STRESS	HIGH TEMPERATURE TOLERANCE	HEAT AFFECTED LIPOPOLYSACCHARIDE ASSEMBLY	1	0	0	0
MERSPOM4_01924	1937028	1937312	CDS	Integration host factor subunit beta	C	K05788	0	0	0	0					1	0	0	0
MERSPOM4_01925	1937383	1938336	CDS	Putative signal peptide peptidase SppA	C	K04773	0	0	0	1	COMPETITIVE EXCLUSION	BACTERIAL SECRETION	TYPE V SECRETION SYSTEMS	T5a AUTOTRANSPORTER SECRETION	1	0	0	0
MERSPOM4_01926	1938657	1939370	CDS	hypothetical protein	C	K11719	0	0	0	0	COLONIZING PLANT SYSTEM	SURFACE ATTACHMENT	SURFACE ATTACHMENT-LPS/LIPID/IVA METABOLISM	SURFACE ATTACHMENT-LPS TRANSPORT	1	0	0	0
MERSPOM4_01927	1939357	1939968	CDS	Lipopolysaccharide export system protein LptA	C	K09774	0	0	0	0	COLONIZING PLANT SYSTEM	SURFACE ATTACHMENT	SURFACE ATTACHMENT-LPS/LIPID/IVA METABOLISM	SURFACE ATTACHMENT-LPS TRANSPORT	0	1	0	0
MERSPOM4_01928	1939968	1940786	CDS	Lipopolysaccharide export system ATP-binding protein LptB	C	K06861	0	0	0	1	COLONIZING PLANT SYSTEM	SURFACE ATTACHMENT	SURFACE ATTACHMENT-LPS/LIPID/IVA METABOLISM	SURFACE ATTACHMENT-LPS TRANSPORT	1	0	0	0
MERSPOM4_01929	1940977	1942503	CDS	RNA polymerase sigma-54 factor 2	C	K03092	0	0	0	1	BIO-FERTILIZATION	NITROGEN ACQUISITION	N-AQUISITION-AMMONIUM ASSIMILATION/USAGE	N-AQUISITION-GLUTAMATE TRANSPORT	1	0	0	0
MERSPOM4_01930	1942798	1943355	CDS	Ribosome hibernation promotion factor	C	K05808	0	0	0	0					1	0	0	0
MERSPOM4_01931	1943439	1943903	CDS	Nitrogen regulatory protein	C	K02806	0	0	0	1	BIO-FERTILIZATION	NITROGEN ACQUISITION	N-AQUISITION-ATMOSHPHERIC NITROGEN FIXATION	N-FIX-OTHER NITROGEN FIXATION REGULATORS	1	0	0	0
MERSPOM4_01932	1943981	1944238	CDS	hypothetical protein	C	NA	0	0	0	NA					1	0	0	0
MERSPOM4_01933	1944302	1944727	CDS	Small heat shock protein IbpA	C	K04080	0	0	0	1	STRESS CONTROL/BIOCONTROL	NEUTRALIZING ABIOTIC STRESS	HIGH TEMPERATURE TOLERANCE	HEAT SHOCK PRTOEINS	1	0	0	0
MERSPOM4_01934	1944871	1945812	CDS	Pyrimidine-specific ribonucleoside hydrolase RihA	C	K01239	0	0	0	1	STRESS CONTROL/BIOCONTROL	NEUTRALIZING ABIOTIC STRESS	NITROSATIVE/OXIDATIVE STRESS/ROS SCAVENGING	OXIDATIVE STRESS-VITAMIN B3/NIACIN BIOSYNTHESIS	1	0	0	0
MERSPOM4_01935	1945977	1946591	CDS	Homoserine/homoserine lactone efflux protein	C	K05834	0	0	0	1	COMPETITIVE EXCLUSION	QUORUM SENSING RESPONSE/BIOFILM FORMATION	QUORUM SENSING RELATED GENES	QSR-PUTATIVE TRANSPORTER	1	0	0	0
MERSPOM4_01936	1946702	1948150	CDS	Acylamidase	C	K19795	0	0	0	1	COLONIZING PLANT SYSTEM	PLANT DERIVED SUBSTRATE USAGE	PLANT DERIVED NUCLEOSIDE METABOLISM	PLANT DERIVED PYRIMIDINE METABOLISM	1	0	0	0
MERSPOM4_01937	1948160	1949068	CDS	Ribokinase	C	K00852	0	0	0	1	COLONIZING PLANT SYSTEM	PLANT DERIVED SUBSTRATE USAGE	PLANT DERIVED CARBOHYDRATE-PENTOSES UTILIZATION	PLANT DERIVED RIBOSE METABOLISM/DEGRADATION	1	0	0	0
MERSPOM4_01938	1949284	1950162	CDS	Bifunctional transcriptional activator/DNA repair enzyme Ada	C	K10778	0	0	0	0					1	0	0	0
MERSPOM4_01939	1950234	1950452	CDS	hypothetical protein	C	K15971	0	0	0	1	STRESS CONTROL/BIOCONTROL	NEUTRALIZING BIOTIC STRESS	BACTERICIDAL COMPOUNDS/ANTIBIOTICS	BACTERICIDAL-TYPE II POLYKETIDE-TETRACENOMYCIN METABOLISM	0	1	0	0
MERSPOM4_01940	1950411	1950905	CDS	hypothetical protein	C	NA	0	0	0	NA					1	0	0	0
MERSPOM4_01941	1950928	1951731	CDS	Endonuclease III	C	K10773	0	0	0	1	STRESS CONTROL/BIOCONTROL	NEUTRALIZING ABIOTIC STRESS	OSMOTIC STRESS	OSMOTIC STRESS-OTHER REGULATORS	1	0	0	0
MERSPOM4_01942	1951725	1952180	CDS	hypothetical protein	C	K08983	0	0	0	0					1	0	0	0
MERSPOM4_01943	1952425	1952964	CDS	Acetyltransferase	C	K03790	0	0	0	0					1	0	0	0
MERSPOM4_01944	1953015	1953794	CDS	hypothetical protein	C	K13641	0	0	0	0					0	1	0	0
MERSPOM4_01945	1953999	1954976	CDS	hypothetical protein	C	K07795	0	0	0	1	COLONIZING PLANT SYSTEM	PLANT DERIVED SUBSTRATE USAGE	PLANT DERIVED ORGANIC ACID TRANSPORT	PLANT DERIVED TRICARBOXYLATE TRANSPORT	0	1	0	0
MERSPOM4_01946	1955107	1955643	CDS	hypothetical protein	C	K07794	0	0	0	1	COLONIZING PLANT SYSTEM	PLANT DERIVED SUBSTRATE USAGE	PLANT DERIVED ORGANIC ACID TRANSPORT	PLANT DERIVED TRICARBOXYLATE TRANSPORT	0	1	0	0
MERSPOM4_01947	1955648	1957171	CDS	hypothetical protein	C	K07793	0	0	0	1	COLONIZING PLANT SYSTEM	PLANT DERIVED SUBSTRATE USAGE	PLANT DERIVED ORGANIC ACID TRANSPORT	PLANT DERIVED TRICARBOXYLATE TRANSPORT	0	1	0	0
MERSPOM4_01948	1957184	1958371	CDS	Acetyl-CoA:oxalate CoA-transferase	C	K18702	0	0	0	1	STRESS CONTROL/BIOCONTROL	NEUTRALIZING ABIOTIC STRESS	ACIDIC STRESS	ACIDIC STRESS-SOXALATE-INDUCED ACID TOLERANCE	0	1	0	0
MERSPOM4_01949	1958385	1959236	CDS	hypothetical protein	C	K15234	0	0	0	1	BIO-FERTILIZATION	PHOSPHATE SOLUBILIZATION	P-SOLUBILISATION-ORGANIC ACID METABOLISM	P-SOLUBILISATION-ACETIC ACID BIOSYNTHESIS	0	1	0	0
MERSPOM4_01950	1959212	1959721	CDS	hypothetical protein	C	K07766	0	0	0	0					1	0	0	0
MERSPOM4_01951	1959854	1960150	CDS	hypothetical protein	C	K12059	0	0	0	1	COMPETITIVE EXCLUSION	BACTERIAL SECRETION	TYPE IV SECRETION SYSTEMS	T4SS-CONJUGAL TRANSFER PILUS ASSEMBLY PROTEIN	0	0	1	0
MERSPOM4_01952	1960546	1961238	CDS	KDP operon transcriptional regulatory protein KdpE	C	K07667	0	0	0	1	BIO-FERTILIZATION	POTASSIUM SOLUBILIZATION	K-SOLUBILIZATION-POTASSIUM TRANSPORT	K-SOLUBILIZATION-KDP-UPTAKE SYSTEM	1	0	0	0
MERSPOM4_01953	1961235	1963952	CDS	Sensor protein KdpD	C	K07646	0	0	0	1	BIO-FERTILIZATION	POTASSIUM SOLUBILIZATION	K-SOLUBILIZATION-POTASSIUM TRANSPORT	K-SOLUBILIZATION-KDP-UPTAKE SYSTEM	1	0	0	0
MERSPOM4_01954	1964005	1964574	CDS	Potassium-transporting ATPase KdpC subunit	C	K01548	0	0	0	1	BIO-FERTILIZATION	POTASSIUM SOLUBILIZATION	K-SOLUBILIZATION-POTASSIUM TRANSPORT	K-SOLUBILIZATION-KDP-UPTAKE SYSTEM	1	0	0	0
MERSPOM4_01955	1964587	1966680	CDS	Potassium-transporting ATPase ATP-binding subunit	C	K01547	0	0	0	1	BIO-FERTILIZATION	POTASSIUM SOLUBILIZATION	K-SOLUBILIZATION-POTASSIUM TRANSPORT	K-SOLUBILIZATION-KDP-UPTAKE SYSTEM	1	0	0	0
MERSPOM4_01956	1966677	1966889	CDS	hypothetical protein	C	NA	0	0	0	NA					0	0	1	0
MERSPOM4_01957	1966915	1968618	CDS	Potassium-transporting ATPase potassium-binding subunit	C	K01546	0	0	0	1	BIO-FERTILIZATION	POTASSIUM SOLUBILIZATION	K-SOLUBILIZATION-POTASSIUM TRANSPORT	K-SOLUBILIZATION-KDP-UPTAKE SYSTEM	1	0	0	0
MERSPOM4_01958	1968652	1968741	CDS	hypothetical protein	C	K01545	0	0	0	1	BIO-FERTILIZATION	POTASSIUM SOLUBILIZATION	K-SOLUBILIZATION-POTASSIUM TRANSPORT	K-SOLUBILIZATION-KDP-UPTAKE SYSTEM	1	0	0	0
MERSPOM4_01959	1969085	1970584	CDS	hypothetical protein	C	K21306	0	0	0	1	COMPETITIVE EXCLUSION	CELL WALL/MEMBRANE REMODELLING/DEGRADATION	OTHER REMODELLING SURFACE GLYCOSYLATION PATTERNS	REMODELLING-S-LAYER GLYCOPROTEIN DECORATION	0	0	1	0
MERSPOM4_01960	1970662	1971363	CDS	2-methoxy-6-polyprenyl-1%2C4-benzoquinol methylase%2C mitochondrial	C	K15256	0	0	0	0					0	1	0	0
MERSPOM4_01961	1971344	1972393	CDS	putative glycosyltransferase	C	K20534	0	0	0	1	STRESS CONTROL/BIOCONTROL	UNIVERSAL STRESS RESPONSE	STRESS SIGNALING PROTEINS	OTHER STRESS RESPONSE PROTEINS	0	1	0	0
MERSPOM4_01962	1972567	1972749	CDS	hypothetical protein	C	NA	0	0	0	NA					0	0	1	0
MERSPOM4_01963	1972749	1972937	CDS	hypothetical protein	C	NA	0	0	0	NA					0	0	1	0
MERSPOM4_01964	1973094	1973354	CDS	hypothetical protein	C	K18187	0	0	0	0					0	0	1	0
MERSPOM4_01965	1973522	1973752	CDS	hypothetical protein	C	NA	0	0	0	NA					0	1	0	0
MERSPOM4_01966	1973875	1974636	CDS	hypothetical protein	C	K07476	0	0	0	0					0	0	1	0
MERSPOM4_01967	1974994	1975698	CDS	hypothetical protein	C	K16079	0	0	0	0					0	0	1	0
MERSPOM4_01968	1976103	1976456	CDS	hypothetical protein	C	NA	0	0	0	NA					0	0	1	0
MERSPOM4_01969	1976467	1976850	CDS	hypothetical protein	C	K01607	0	0	0	1	PHYTO-REMEDIATION	XENOBIOTICS BIODEGRADATION	BENZOATE/DERIVATE DEGRADATION	BENZOATE DEGRADATION VIA b-KETOADIPATE PATHWAY	0	0	1	0
MERSPOM4_01970	1976949	1977674	CDS	putative oxidoreductase	C	K16066	0	0	0	1	COLONIZING PLANT SYSTEM	PLANT DERIVED SUBSTRATE USAGE	PLANT DERIVED NUCLEOSIDE METABOLISM	PLANT DERIVED PYRIMIDINE METABOLISM	0	0	1	0
MERSPOM4_01971	1977797	1978687	CDS	HTH-type transcriptional regulator PgrR	C	K18900	0	0	0	1	COMPETITIVE EXCLUSION	BACTERIAL FITNESS	BACTERIAL FITNESS-MULTIDRUG RESISTANCE	MULTIDRUG TRANSPORT-CHLORAMPHENICOL/TRIMETHOPRIN EFFLUX PUMP BpeEF-OprC	0	0	1	0
MERSPOM4_01972	1979032	1979220	CDS	hypothetical protein	C	NA	0	0	0	NA					0	0	1	0
MERSPOM4_01973	1979343	1980188	CDS	Multifunctional non-homologous end joining protein LigD	C	K01971	0	0	0	1	STRESS CONTROL/BIOCONTROL	UNIVERSAL STRESS RESPONSE	STRESS SIGNALING PROTEINS	STRESS SIGNAL-DNA DAMAGE DEFENSE/REPAIR	0	0	1	0
MERSPOM4_01974	1980327	1981109	CDS	2%2C3-dihydro-2%2C3-dihydroxybenzoate dehydrogenase	C	K00059	0	0	0	1	BIO-FERTILIZATION	IRON ACQUISITION	IRON ACQUISITION-SIDEROPHORES	SIDEROPHORES-BACILLIBACTIN METABOLISM	0	0	1	0
MERSPOM4_01975	1981450	1982115	CDS	hypothetical protein	C	NA	0	0	0	NA					0	0	0	1
MERSPOM4_01976	1982252	1982341	tRNA	tRNA-Ser(gga)	C	NA	0	0	0	NA					0	0	0	0
MERSPOM4_01977	1982763	1983080	CDS	hypothetical protein	C	NA	0	0	0	NA					1	0	0	0
MERSPOM4_01978	1983163	1983825	CDS	Peptide methionine sulfoxide reductase MsrA	C	K07304	0	0	0	1	STRESS CONTROL/BIOCONTROL	NEUTRALIZING ABIOTIC STRESS	NITROSATIVE/OXIDATIVE STRESS/ROS SCAVENGING	OXIDATIVE STRESS-SULFOXIDE REDUCTASES	0	1	0	0
MERSPOM4_01979	1984036	1985025	CDS	hypothetical protein	C	K07335	0	0	0	1	COLONIZING PLANT SYSTEM	PLANT DERIVED SUBSTRATE USAGE	PLANT DERIVED NUCLEOSIDE METABOLISM	PLANT DERIVED NUCLEOSIDE TRANSPORT	1	0	0	0
MERSPOM4_01980	1985093	1985302	CDS	Protein SlyX	C	K03745	0	0	0	0					1	0	0	0
MERSPOM4_01981	1985621	1987153	CDS	Galactose/methyl galactoside import ATP-binding protein MglA	C	K23537	0	0	0	1	COLONIZING PLANT SYSTEM	PLANT DERIVED SUBSTRATE USAGE	PLANT DERIVED NUCLEOSIDE METABOLISM	PLANT DERIVED NUCLEOSIDE TRANSPORT	1	0	0	0
MERSPOM4_01982	1987150	1988289	CDS	hypothetical protein	C	K23535	0	0	0	1	COLONIZING PLANT SYSTEM	PLANT DERIVED SUBSTRATE USAGE	PLANT DERIVED NUCLEOSIDE METABOLISM	PLANT DERIVED NUCLEOSIDE TRANSPORT	1	0	0	0
MERSPOM4_01983	1988291	1989262	CDS	putative riboflavin import permease protein RfuD	C	K23536	0	0	0	1	COLONIZING PLANT SYSTEM	PLANT DERIVED SUBSTRATE USAGE	PLANT DERIVED NUCLEOSIDE METABOLISM	PLANT DERIVED NUCLEOSIDE TRANSPORT	1	0	0	0
MERSPOM4_01984	1989246	1989410	CDS	hypothetical protein	C	NA	0	0	0	NA					0	0	1	0
MERSPOM4_01985	1989400	1989792	CDS	Cytidine deaminase	C	K01489	0	0	0	1	COLONIZING PLANT SYSTEM	PLANT DERIVED SUBSTRATE USAGE	PLANT DERIVED NUCLEOSIDE METABOLISM	PLANT DERIVED PYRIMIDINE METABOLISM	1	0	0	0
MERSPOM4_01986	1989840	1990658	CDS	Purine nucleoside phosphorylase 1	C	K03783	0	0	0	1	STRESS CONTROL/BIOCONTROL	NEUTRALIZING ABIOTIC STRESS	NITROSATIVE/OXIDATIVE STRESS/ROS SCAVENGING	OXIDATIVE STRESS-VITAMIN B3/NIACIN BIOSYNTHESIS	1	0	0	0
MERSPOM4_01987	1990658	1991977	CDS	Thymidine phosphorylase	C	K00758	0	0	0	1	COLONIZING PLANT SYSTEM	PLANT DERIVED SUBSTRATE USAGE	PLANT DERIVED NUCLEOSIDE METABOLISM	PLANT DERIVED PYRIMIDINE METABOLISM	1	0	0	0
MERSPOM4_01988	1991978	1992541	CDS	hypothetical protein	C	K06985	0	0	0	1	COLONIZING PLANT SYSTEM	MOTILITY/CHEMOTAXIS	PILUS/FIMBRIAE SYSTEM	PILUS SYSTEM	0	1	0	0
MERSPOM4_01989	1992649	1993278	CDS	Uracil phosphoribosyltransferase	C	K00761	0	0	0	1	COLONIZING PLANT SYSTEM	PLANT DERIVED SUBSTRATE USAGE	PLANT DERIVED NUCLEOSIDE METABOLISM	PLANT DERIVED PYRIMIDINE METABOLISM	1	0	0	0
MERSPOM4_01990	1993422	1994396	CDS	Aminodeoxyfutalosine deaminase	C	K01488	0	0	0	1	COLONIZING PLANT SYSTEM	PLANT DERIVED SUBSTRATE USAGE	PLANT DERIVED NUCLEOSIDE METABOLISM	PLANT DERIVED PURINE METABOLISM	1	0	0	0
MERSPOM4_01991	1994545	1995321	CDS	Ubiquinone/menaquinone biosynthesis C-methyltransferase UbiE	C	K06127	0	0	0	1	PHYTOHORMONE/PLANT SIGNAL PRODUCTION	PLANT SIGNAL-UBIQUINONE/COENZYME Q PRODUCTION	PLANT SIGNAL-UBIQUINONE/COENZYME Q METABOLISM	PLANT SIGNAL-UBIQUINONE/COENZYME Q BIOSYNTHESIS	1	0	0	0
MERSPOM4_01992	1995335	1996909	CDS	putative protein kinase UbiB	C	K03688	0	0	0	1	PHYTOHORMONE/PLANT SIGNAL PRODUCTION	PLANT SIGNAL-UBIQUINONE/COENZYME Q PRODUCTION	PLANT SIGNAL-UBIQUINONE/COENZYME Q METABOLISM	PLANT SIGNAL-UBIQUINONE/COENZYME Q BIOSYNTHESIS	1	0	0	0
MERSPOM4_01993	1996985	1997194	CDS	hypothetical protein	C	K21495	0	0	0	1	COMPETITIVE EXCLUSION	BACTERIAL FITNESS	BACTERIAL FITNESS-TOXIN-ANTITOXIN SYSTEM	FitB-FitA TOXIN-ANTITOXIN SYSTEM	0	0	1	0
MERSPOM4_01994	1997197	1997451	CDS	hypothetical protein	C	K21495	0	0	0	1	COMPETITIVE EXCLUSION	BACTERIAL FITNESS	BACTERIAL FITNESS-TOXIN-ANTITOXIN SYSTEM	FitB-FitA TOXIN-ANTITOXIN SYSTEM	0	0	1	0
MERSPOM4_01995	1997454	1997855	CDS	Ribonuclease VapC30	C	K19686	0	0	0	1	COMPETITIVE EXCLUSION	BACTERIAL FITNESS	BACTERIAL FITNESS-TOXIN-ANTITOXIN SYSTEM	VapC-VapB TOXIN-ANTITOXIN SYSTEM	0	0	1	0
MERSPOM4_01996	1997881	1999098	CDS	Coenzyme A biosynthesis bifunctional protein CoaBC	C	K13038	0	0	0	1	PHYTOHORMONE/PLANT SIGNAL PRODUCTION	VITAMIN PRODUCTION	VITAMIN B5/PANTOTHENIC ACID/CO FACTOR METABOLISM	VITAMIN B5/PANTOTHENIC ACID/CO FACTOR BIOSYNTHESIS	1	0	0	0
MERSPOM4_01997	1999095	2000531	CDS	Putative multidrug resistance protein MdtD	C	K03446	0	0	0	1	COMPETITIVE EXCLUSION	BACTERIAL FITNESS	BACTERIAL FITNESS-MULTIDRUG RESISTANCE	OTHER MULTIDRUG EFFLUX GENES	1	0	0	0
MERSPOM4_01998	2000824	2001297	CDS	hypothetical protein	C	NA	0	0	0	NA					1	0	0	0
MERSPOM4_01999	2001462	2002307	CDS	Photosystem I assembly protein Ycf3	C	K09667	0	0	0	0					1	0	0	0
[truncated: 5,416 more rows]

## Sheet: OM4_ANNOT_UNIQUE
Roary_Unique_GeneID	Start	End	Type	Description	Location	K number	Occurrence by K nmber (U: Unique, UU: no further copy on genome, C: copy on chromosome, P: Copy on Plasmid)	CopyNumber by Knumber			K_number	COPYunique	COPY_Total	COUNT ON PLASMID	DIFFERENCE
MERSPOM4_00045	47427	48590	CDS	IS4 family transposase ISRm16	C	K07495	UU	6			K00001	1	2	0	1	UC	SUMMARY	OM4-UNIQUES	TOTAL COUNT	CHROMOSOME	PLASMID
MERSPOM4_00109	116440	116754	CDS	hypothetical protein	C	NA	NA	NA			K00016	1	1	0	0	UU		UNIQUE GENES all	1068	946	122
MERSPOM4_00156	169094	170380	CDS	IS4 family transposase ISSysp3	C	K07495	UU	6			K00019	2	5	0	3	UC		UNIQUE GENES noKEGG	428	391	37
MERSPOM4_00433	463233	463604	CDS	hypothetical protein	C	K06893	UC	14			K00034	3	7	0	4	UC		UNIQUE GENES KEGG (UGK)	640	555	85
MERSPOM4_00434	463703	463882	CDS	hypothetical protein	C	K19267	UC	8			K00059	3	27	0	24	UC		UGK_Knumbers	441
MERSPOM4_00435	463879	464808	CDS	hypothetical protein	C	K00344	UC	12			K00108	1	6	1	5	UCP		UGK_COPY on C or P1	427	382	45
MERSPOM4_00436	464853	465554	CDS	hypothetical protein	C	K13573	UCP	2			K00114	1	1	0	0	UU		UGK_COPY not on C or P1	213	173	40
MERSPOM4_00438	465826	466071	CDS	hypothetical protein	C	NA	NA	NA			K00135	1	8	0	7	UC		U_KEGG_COPYunique(1)	164	137	27
MERSPOM4_00442	468645	469079	CDS	Redox-sensitive transcriptional activator SoxR	C	K13639	UC	3			K00263	1	1	0	0	UU		U_KEGG_COPYunique(2)	26	16	10
MERSPOM4_00446	472290	472664	CDS	Cytochrome c-552	C	K08738	UC	5			K00273	2	2	2	0	UU		U_KEGG_COPYunique(3)	3	0	3
MERSPOM4_00558	576603	577850	CDS	putative BsuMI modification methylase subunit YdiO	C	K00558	UU	1			K00274	1	3	0	2	UC		U_KEGG_COPYunique(5)	1	5	0
MERSPOM4_00559	577850	578023	CDS	hypothetical protein	C	K07450	UC	3			K00305	1	2	0	1	UC		U_KEGG_COPYunique(6)	1	6	0
MERSPOM4_00560	578238	578471	CDS	hypothetical protein	C	NA	NA	NA			K00315	1	5	0	4	UC		U_KEGG_COPYunique(9)	1	9	0
MERSPOM4_00561	578484	580967	CDS	hypothetical protein	C	NA	NA	NA			K00344	1	12	0	11	UC
MERSPOM4_00562	581288	581461	CDS	hypothetical protein	C	NA	NA	NA			K00382	1	4	0	3	UC
MERSPOM4_00563	581829	581954	CDS	hypothetical protein	C	NA	NA	NA			K00390	2	4	1	2	UCP
MERSPOM4_00564	582041	582346	CDS	hypothetical protein	C	K03686	UC	3			K00406	1	6	0	5	UC
MERSPOM4_00565	582647	583345	CDS	hypothetical protein	C	NA	NA	NA			K00425	1	2	0	1	UC
MERSPOM4_00566	583351	584217	CDS	hypothetical protein	C	K04748	UC	4			K00426	3	4	0	1	UC
MERSPOM4_00567	584488	585198	CDS	hypothetical protein	C	NA	NA	NA			K00471	2	4	0	2	UC
MERSPOM4_00568	585191	585424	CDS	hypothetical protein	C	NA	NA	NA			K00485	1	2	0	1	UC
MERSPOM4_00569	585816	586865	CDS	hypothetical protein	C	K06921	UU	1			K00505	1	1	1	0	UU
MERSPOM4_00570	586862	588151	CDS	hypothetical protein	C	NA	NA	NA			K00531	1	1	0	0	UU
MERSPOM4_00571	588151	589554	CDS	hypothetical protein	C	K06915	UC	5			K00558	1	1	0	0	UU
MERSPOM4_00574	592380	592523	CDS	hypothetical protein	C	K18320	UC	2			K00568	3	17	0	14	UC
MERSPOM4_00575	592995	594815	CDS	hypothetical protein	C	K22395	UCP	7			K00587	1	1	0	0	UU
MERSPOM4_00664	688412	688606	CDS	hypothetical protein	C	NA	NA	NA			K00590	1	1	0	0	UU
MERSPOM4_00685	707896	709200	CDS	IS4 family transposase ISSysp3	C	K07495	UU	9			K00681	1	3	0	2	UC
MERSPOM4_00710	730415	730528	CDS	hypothetical protein	C	K08978	UU	1			K00697	1	2	0	1	UC
MERSPOM4_00750	778485	778853	CDS	UDP-N-acetyl-D-glucosamine 6-dehydrogenase	C	K13015	UC	4			K00812	1	5	0	4	UC
MERSPOM4_00751	778850	779287	CDS	UDP-N-acetyl-D-mannosamine dehydrogenase	C	K13015	UC	4			K00856	1	3	0	2	UC
MERSPOM4_00770	800108	801412	CDS	IS4 family transposase ISSysp3	C	K07495	UU	9			K00936	2	7	0	5	UC
MERSPOM4_00825	862784	863188	CDS	hypothetical protein	C	NA	NA	NA			K00943	1	2	0	1	UC
MERSPOM4_00826	863489	863650	CDS	hypothetical protein	C	NA	NA	NA			K00945	1	2	0	1	UC
MERSPOM4_00828	865427	865744	CDS	hypothetical protein	C	NA	NA	NA			K00955	1	2	0	1	UC
MERSPOM4_00829	865911	866732	CDS	hypothetical protein	C	NA	NA	NA			K00957	1	2	0	1	UC
MERSPOM4_00884	922625	922849	CDS	hypothetical protein	C	NA	NA	NA			K00986	5	5	0	0	UU
MERSPOM4_00933	968110	968322	CDS	hypothetical protein	C	NA	NA	NA			K01009	1	1	0	0	UU
MERSPOM4_00947	981298	981555	CDS	hypothetical protein	C	NA	NA	NA			K01046	2	4	1	2	UCP
MERSPOM4_00961	993066	993293	CDS	hypothetical protein	C	NA	NA	NA			K01048	1	4	0	3	UC
MERSPOM4_00973	1005258	1005668	CDS	Ribose import ATP-binding protein RbsA	C	K10441	UC	16			K01055	1	13	0	12	UC
MERSPOM4_01036	1064927	1065361	CDS	hypothetical protein	C	NA	NA	NA			K01061	1	2	0	1	UC
MERSPOM4_01039	1067268	1068650	CDS	hypothetical protein	C	K22395	UCP	7			K01091	1	4	0	3	UC
MERSPOM4_01040	1068871	1069878	CDS	IS5 family transposase IS4811	C	K21747	UC	3			K01092	1	5	1	4	UCP
MERSPOM4_01041	1069898	1070260	CDS	hypothetical protein	C	NA	NA	NA			K01129	1	2	0	1	UC
MERSPOM4_01043	1070759	1071526	CDS	hypothetical protein	C	NA	NA	NA			K01134	2	4	0	2	UC
MERSPOM4_01044	1071778	1072344	CDS	hypothetical protein	C	K08975	UC	2			K01152	1	2	0	1	UC
MERSPOM4_01045	1073312	1073605	CDS	Glutamine synthetase and cystathionine beta-lyase binding protein	C	NA	NA	NA			K01174	2	6	2	4	UCP
MERSPOM4_01048	1076690	1076971	CDS	hypothetical protein	C	NA	NA	NA			K01185	2	2	0	0	UU
MERSPOM4_01120	1154507	1154635	CDS	hypothetical protein	C	NA	NA	NA			K01271	1	9	0	8	UC
MERSPOM4_01124	1159088	1159939	CDS	hypothetical protein	C	NA	NA	NA			K01318	3	3	3	0	UU
MERSPOM4_01125	1160335	1161237	CDS	HTH-type transcriptional regulator PgrR	C	K18900	UC	21			K01381	1	1	0	0	UU
MERSPOM4_01126	1161352	1162092	CDS	3-oxoacyl-[acyl-carrier-protein] reductase FabG	C	K00059	UC	27			K01406	1	5	0	4	UC
MERSPOM4_01127	1162165	1163067	CDS	hypothetical protein	C	K00059	UC	27			K01417	1	1	1	0	UU
MERSPOM4_01128	1163141	1163647	CDS	hypothetical protein	C	K02709	UU	1			K01453	1	3	0	2	UC
MERSPOM4_01130	1164810	1164980	CDS	hypothetical protein	C	NA	NA	NA			K01478	1	4	0	3	UC
MERSPOM4_01143	1175184	1176488	CDS	IS4 family transposase ISSysp3	C	K07495	UU	9			K01506	1	1	0	0	UU
MERSPOM4_01171	1206882	1207961	CDS	IS630 family transposase ISAzs31	C	K07494	UCP	20			K01574	3	6	0	3	UC
MERSPOM4_01173	1208833	1209195	CDS	hypothetical protein	C	K17230	UC	3			K01652	2	5	1	3	UCP
MERSPOM4_01174	1209232	1209489	CDS	hypothetical protein	C	K08983	UC	2			K01673	1	2	0	1	UC
MERSPOM4_01175	1209587	1210336	CDS	IS5 family transposase IS427	C	K07492	UCP	10			K01719	1	2	0	1	UC
MERSPOM4_01176	1210527	1213808	CDS	hypothetical protein	C	K01768	UCP	31			K01768	9	31	3	22	UCP
MERSPOM4_01177	1213892	1213990	CDS	hypothetical protein	C	NA	NA	NA			K01816	1	1	0	0	UU
MERSPOM4_01345	1366657	1367145	CDS	hypothetical protein	C	K17402	UU	1			K01841	1	2	0	1	UC
MERSPOM4_01351	1371355	1372434	CDS	IS630 family transposase ISAzs31	C	K07494	UCP	20			K01884	1	1	0	0	UU
MERSPOM4_01445	1461175	1461864	CDS	hypothetical protein	C	K00587	UU	1			K01912	1	1	0	0	UU
MERSPOM4_01446	1461922	1462917	CDS	hypothetical protein	C	K19302	UC	3			K01921	1	4	0	3	UC
MERSPOM4_01447	1463200	1463502	CDS	hypothetical protein	C	NA	NA	NA			K01923	1	2	0	1	UC
MERSPOM4_01448	1463627	1463923	CDS	hypothetical protein	C	K07451	UC	5			K01971	2	13	1	11	UCP
MERSPOM4_01449	1463905	1464105	CDS	hypothetical protein	C	NA	NA	NA			K01992	1	1	1	0	UU
MERSPOM4_01484	1496361	1496609	CDS	hypothetical protein	C	NA	NA	NA			K01993	1	2	0	1	UC
MERSPOM4_01507	1516013	1517062	CDS	hypothetical protein	C	K02204	UC	2			K01995	1	6	0	5	UC
MERSPOM4_01508	1517059	1517367	CDS	hypothetical protein	C	NA	NA	NA			K01996	1	6	0	5	UC
MERSPOM4_01510	1517866	1518174	CDS	hypothetical protein	C	NA	NA	NA			K01997	1	7	0	6	UC
MERSPOM4_01515	1524159	1524533	CDS	hypothetical protein	C	NA	NA	NA			K01998	1	6	0	5	UC
MERSPOM4_01516	1524505	1524831	CDS	hypothetical protein	C	K09803	UU	1			K01999	1	11	0	10	UC
MERSPOM4_01552	1559559	1559705	CDS	hypothetical protein	C	NA	NA	NA			K02002	1	7	0	6	UC
MERSPOM4_01559	1564755	1565048	CDS	hypothetical protein	C	NA	NA	NA			K02031	2	18	0	16	UC
MERSPOM4_01560	1565045	1565269	CDS	hypothetical protein	C	NA	NA	NA			K02032	1	6	0	5	UC
MERSPOM4_01562	1565486	1565728	CDS	hypothetical protein	C	NA	NA	NA			K02033	1	13	0	12	UC
MERSPOM4_01566	1570408	1570704	CDS	hypothetical protein	C	K07484	UC	8			K02034	1	15	0	14	UC
MERSPOM4_01567	1571133	1572083	CDS	Glyoxylate/hydroxypyruvate reductase A	C	K12972	UC	3			K02035	5	24	1	19	UCP
MERSPOM4_01568	1572554	1572706	CDS	hypothetical protein	C	NA	NA	NA			K02043	1	2	0	1	UC
MERSPOM4_01583	1584724	1585347	CDS	hypothetical protein	C	NA	NA	NA			K02051	1	6	0	5	UC
MERSPOM4_01599	1605892	1606113	CDS	hypothetical protein	C	NA	NA	NA			K02058	1	6	0	5	UC
MERSPOM4_01607	1612994	1613851	CDS	hypothetical protein	C	K07481	UC	3			K02081	1	1	0	0	UU
MERSPOM4_01610	1616041	1616682	CDS	IS5 family transposase ISRsp18	C	K07481	UC	3			K02086	1	1	0	0	UU
MERSPOM4_01611	1617190	1618026	CDS	hypothetical protein	C	K22894	UC	5			K02092	1	1	0	0	UU
MERSPOM4_01612	1618539	1619921	CDS	PqqA peptide cyclase	C	K22226	UU	1			K02204	1	2	0	1	UC
MERSPOM4_01613	1619969	1620202	CDS	hypothetical protein	C	NA	NA	NA			K02234	1	5	0	4	UC
MERSPOM4_01614	1620273	1621799	CDS	hypothetical protein	C	K21936	UU	1			K02238	1	2	0	1	UC
MERSPOM4_01615	1621811	1622578	CDS	hypothetical protein	C	K06889	UCP	9			K02315	5	8	1	3	UCP
MERSPOM4_01616	1622575	1623348	CDS	2-methoxy-6-polyprenyl-1%2C4-benzoquinol methylase%2C mitochondrial	C	K03183	UC	21			K02342	1	1	0	0	UU
MERSPOM4_01617	1623356	1624342	CDS	hypothetical protein	C	K22900	UC	2			K02346	2	4	2	2	UCP
MERSPOM4_01618	1624564	1625451	CDS	hypothetical protein	C	K01506	UU	1			K02351	1	1	0	0	UU
MERSPOM4_01619	1625743	1626138	CDS	hypothetical protein	C	K23274	UC	3			K02457	2	2	0	0	UU
MERSPOM4_01620	1626131	1627813	CDS	Fructose dehydrogenase large subunit	C	K19813	UC	5			K02498	1	3	0	2	UC
MERSPOM4_01621	1627818	1629032	CDS	Dichlorochromopyrrolate synthase	C	K20076	UU	1			K02510	1	2	0	1	UC
MERSPOM4_01622	1629029	1630165	CDS	hypothetical protein	C	K01174	UCP	6			K02553	1	1	1	0	UU
MERSPOM4_01623	1630696	1631994	CDS	hypothetical protein	C	NA	NA	NA			K02709	1	1	0	0	UU
MERSPOM4_01624	1632004	1632987	CDS	hypothetical protein	C	K01923	UC	2			K02847	1	1	0	0	UU
MERSPOM4_01625	1633022	1633327	CDS	hypothetical protein	C	K19156	UC	5			K03073	2	3	0	1	UC
MERSPOM4_01626	1633339	1633866	CDS	hypothetical protein	C	K00945	UC	2			K03089	1	4	0	3	UC
MERSPOM4_01627	1633866	1633988	CDS	hypothetical protein	C	NA	NA	NA			K03183	3	21	0	18	UC
MERSPOM4_01633	1638326	1638772	CDS	hypothetical protein	C	NA	NA	NA			K03195	1	3	1	2	UCP
MERSPOM4_01635	1639500	1639727	CDS	hypothetical protein	C	NA	NA	NA			K03202	1	1	1	0	UU
MERSPOM4_01636	1639737	1639982	CDS	hypothetical protein	C	K00531	UU	1			K03220	1	2	0	1	UC
MERSPOM4_01637	1640451	1640918	CDS	hypothetical protein	C	K21929	UC	5			K03296	1	2	0	1	UC
MERSPOM4_01640	1642240	1643373	CDS	2-hydroxyethylphosphonate methyltransferase	C	K04034	UU	1			K03327	1	3	0	2	UC
MERSPOM4_01641	1643370	1643855	CDS	hypothetical protein	C	K00943	UC	2			K03424	1	2	0	1	UC
MERSPOM4_01642	1643800	1644882	CDS	IS630 family transposase IS870	C	K07494	UCP	20			K03449	1	1	0	0	UU
MERSPOM4_01643	1645210	1646256	CDS	hypothetical protein	C	K06900	UU	1			K03572	1	2	0	1	UC
MERSPOM4_01644	1646257	1646730	CDS	hypothetical protein	C	NA	NA	NA			K03585	1	2	0	1	UC
MERSPOM4_01645	1646727	1647986	CDS	hypothetical protein	C	K12205	UU	1			K03628	1	2	1	1	UCP
MERSPOM4_01648	1648702	1649601	CDS	hypothetical protein	C	K21686	UU	1			K03657	2	4	2	2	UCP
MERSPOM4_01649	1649917	1650120	CDS	hypothetical protein	C	NA	NA	NA			K03673	1	3	0	2	UC
MERSPOM4_01650	1650189	1651355	CDS	IS110 family transposase ISMno25	C	K07486	UC	18			K03686	1	3	0	2	UC
MERSPOM4_01651	1652027	1653370	CDS	Deoxyguanosinetriphosphate triphosphohydrolase	C	K01129	UC	2			K03719	1	13	0	12	UC
MERSPOM4_01652	1653552	1653782	CDS	hypothetical protein	C	NA	NA	NA			K03733	6	11	0	5	UC
MERSPOM4_01653	1653983	1654489	CDS	hypothetical protein	C	K07039	UC	3			K03789	1	10	0	9	UC
MERSPOM4_01654	1654695	1655078	CDS	hypothetical protein	C	NA	NA	NA			K03790	1	6	0	5	UC
MERSPOM4_01658	1657893	1658006	CDS	hypothetical protein	C	NA	NA	NA			K03797	1	2	0	1	UC
MERSPOM4_01660	1659464	1659820	CDS	hypothetical protein	C	K22296	UC	3			K03830	1	1	0	0	UU
MERSPOM4_01661	1660005	1660217	CDS	hypothetical protein	C	NA	NA	NA			K03839	2	2	0	0	UU
MERSPOM4_01663	1661082	1661789	CDS	Carbonic anhydrase 2	C	K01673	UC	2			K03885	1	2	0	1	UC
MERSPOM4_01695	1682960	1683268	CDS	hypothetical protein	C	NA	NA	NA			K03890	1	1	0	0	UU
MERSPOM4_01720	1712048	1712230	CDS	hypothetical protein	C	NA	NA	NA			K04030	1	1	0	0	UU
MERSPOM4_01771	1772958	1774262	CDS	IS4 family transposase ISSysp3	C	K07495	UU	9			K04034	1	1	0	0	UU
MERSPOM4_01793	1796055	1796147	CDS	hypothetical protein	C	NA	NA	NA			K04053	1	1	0	0	UU
MERSPOM4_01802	1806579	1806773	CDS	hypothetical protein	C	K17626	UU	1			K04091	1	3	0	2	UC
MERSPOM4_01878	1887618	1889954	CDS	hypothetical protein	C	NA	NA	NA			K04095	2	6	2	4	UCP
MERSPOM4_01879	1890076	1890909	CDS	hypothetical protein	C	K21472	UU	1			K04103	1	1	1	0	UU
MERSPOM4_01880	1890906	1891613	CDS	hypothetical protein	C	NA	NA	NA			K04129	1	1	0	0	UU
MERSPOM4_01881	1891631	1894090	CDS	hypothetical protein	C	K01768	UCP	31			K04487	1	4	1	3	UCP
MERSPOM4_01882	1894184	1894327	CDS	hypothetical protein	C	NA	NA	NA			K04651	2	5	0	3	UC
MERSPOM4_01975	1981450	1982115	CDS	hypothetical protein	C	NA	NA	NA			K04729	1	1	0	0	UU
MERSPOM4_02027	2026179	2026400	CDS	hypothetical protein	C	NA	NA	NA			K04746	1	1	0	0	UU
MERSPOM4_02035	2032037	2032303	CDS	hypothetical protein	C	NA	NA	NA			K04748	1	4	0	3	UC
MERSPOM4_02119	2125155	2125538	CDS	Gamma-butyrobetaine dioxygenase	C	K00471	UC	4			K04756	1	5	0	4	UC
MERSPOM4_02120	2125560	2125745	CDS	Gamma-butyrobetaine dioxygenase	C	K00471	UC	4			K04763	4	22	1	18	UCP
MERSPOM4_02123	2129406	2129570	CDS	hypothetical protein	C	NA	NA	NA			K05275	3	7	0	4	UC
MERSPOM4_02168	2185123	2185692	CDS	hypothetical protein	C	K16137	UC	11			K05365	1	1	1	0	UU
MERSPOM4_02169	2185689	2186804	CDS	Epoxide hydrolase A	C	K08726	UU	1			K05566	1	1	1	0	UU
MERSPOM4_02172	2189605	2189787	CDS	hypothetical protein	C	K11177	UC	4			K05714	1	7	0	6	UC
MERSPOM4_02184	2199820	2199993	CDS	hypothetical protein	C	NA	NA	NA			K05729	1	1	0	0	UU
MERSPOM4_02209	2224177	2224863	CDS	hypothetical protein	C	K06400	UC	8			K05770	1	1	0	0	UU
MERSPOM4_02210	2225437	2225631	CDS	hypothetical protein	C	NA	NA	NA			K05785	1	2	0	1	UC
MERSPOM4_02211	2225598	2226152	CDS	hypothetical protein	C	K24129	UU	2			K05803	1	1	0	0	UU
MERSPOM4_02212	2226354	2226542	CDS	hypothetical protein	C	NA	NA	NA			K05853	1	1	0	0	UU
MERSPOM4_02213	2226645	2226848	CDS	hypothetical protein	C	NA	NA	NA			K05986	1	1	1	0	UU
MERSPOM4_02214	2226838	2227131	CDS	hypothetical protein	C	NA	NA	NA			K05994	1	1	1	0	UU
MERSPOM4_02218	2229799	2230077	CDS	hypothetical protein	C	NA	NA	NA			K06024	1	3	1	2	UCP
MERSPOM4_02219	2230151	2230384	CDS	hypothetical protein	C	NA	NA	NA			K06117	1	3	0	2	UC
MERSPOM4_02226	2238189	2238680	CDS	hypothetical protein	C	NA	NA	NA			K06131	3	4	3	1	UCP
MERSPOM4_02227	2238906	2239100	CDS	hypothetical protein	C	NA	NA	NA			K06135	1	2	0	1	UC
MERSPOM4_02228	2239097	2239294	CDS	hypothetical protein	C	NA	NA	NA			K06162	1	2	0	1	UC
MERSPOM4_02229	2239291	2239800	CDS	hypothetical protein	C	K06905	UU	1			K06164	1	2	0	1	UC
MERSPOM4_02230	2239797	2239952	CDS	hypothetical protein	C	NA	NA	NA			K06165	1	2	0	1	UC
MERSPOM4_02231	2239942	2240223	CDS	hypothetical protein	C	NA	NA	NA			K06166	1	2	0	1	UC
MERSPOM4_02232	2240220	2240408	CDS	hypothetical protein	C	NA	NA	NA			K06177	1	1	0	0	UU
MERSPOM4_02234	2240553	2240858	CDS	hypothetical protein	C	K02510	UC	2			K06198	2	3	0	1	UC
MERSPOM4_02238	2242157	2242357	CDS	hypothetical protein	C	K02498	UC	3			K06291	1	1	1	0	UU
MERSPOM4_02243	2245421	2245576	CDS	hypothetical protein	C	NA	NA	NA			K06355	1	1	0	0	UU
MERSPOM4_02246	2246969	2247067	CDS	hypothetical protein	C	K18319	UU	1			K06400	4	8	0	4	UC
MERSPOM4_02250	2249921	2250196	CDS	hypothetical protein	C	NA	NA	NA			K06445	1	1	0	0	UU
MERSPOM4_02255	2255949	2256044	CDS	hypothetical protein	C	NA	NA	NA			K06599	1	6	0	5	UC
MERSPOM4_02257	2257219	2257503	CDS	hypothetical protein	C	NA	NA	NA			K06623	1	1	0	0	UU
MERSPOM4_02284	2278915	2279955	CDS	hypothetical protein	C	K00936	UC	7			K06816	1	3	0	2	UC
MERSPOM4_02286	2281826	2282128	CDS	hypothetical protein	C	K03733	UC	11			K06831	1	1	0	0	UU
MERSPOM4_02287	2282220	2282459	CDS	Tyrosine recombinase XerC	C	K03733	UC	11			K06872	2	4	0	2	UC
MERSPOM4_02288	2282585	2282875	CDS	hypothetical protein	C	NA	NA	NA			K06889	1	9	1	8	UCP
MERSPOM4_02289	2283228	2283464	CDS	hypothetical protein	C	K03073	UC	3			K06893	2	14	0	12	UC
MERSPOM4_02298	2286446	2286745	CDS	hypothetical protein	C	NA	NA	NA			K06900	1	1	0	0	UU
MERSPOM4_02300	2287918	2288070	CDS	hypothetical protein	C	NA	NA	NA			K06905	1	1	0	0	UU
MERSPOM4_02301	2288225	2288404	CDS	hypothetical protein	C	NA	NA	NA			K06912	1	1	0	0	UU
MERSPOM4_02304	2290387	2291361	CDS	HTH-type transcriptional regulator CdhR	C	K17736	UC	2			K06915	2	5	0	3	UC
MERSPOM4_02305	2291467	2292252	CDS	hypothetical protein	C	K18622	UU	1			K06920	1	2	0	1	UC
MERSPOM4_02306	2292666	2292839	CDS	hypothetical protein	C	NA	NA	NA			K06921	1	1	0	0	UU
MERSPOM4_02307	2292869	2293333	CDS	hypothetical protein	C	K09958	UC	2			K06926	1	1	0	0	UU
MERSPOM4_02308	2293336	2293545	CDS	hypothetical protein	C	NA	NA	NA			K07039	2	3	0	1	UC
MERSPOM4_02311	2294431	2294712	CDS	hypothetical protein	C	K05729	UU	1			K07045	1	2	0	1	UC
MERSPOM4_02313	2296186	2296701	CDS	hypothetical protein	C	NA	NA	NA			K07062	1	3	0	2	UC
MERSPOM4_02314	2296796	2297098	CDS	hypothetical protein	C	K07850	UU	1			K07075	1	1	0	0	UU
MERSPOM4_02315	2297113	2297568	CDS	hypothetical protein	C	K07726	UC	2			K07117	1	3	0	2	UC
MERSPOM4_02316	2297538	2297876	CDS	hypothetical protein	C	NA	NA	NA			K07175	1	1	0	0	UU
MERSPOM4_02317	2297876	2298040	CDS	hypothetical protein	C	NA	NA	NA			K07223	1	1	0	0	UU
MERSPOM4_02319	2298448	2299155	CDS	hypothetical protein	C	NA	NA	NA			K07263	4	11	0	7	UC
MERSPOM4_02393	2373154	2373429	CDS	hypothetical protein	C	NA	NA	NA			K07278	1	2	0	1	UC
MERSPOM4_02409	2387300	2387473	CDS	hypothetical protein	C	NA	NA	NA			K07289	1	4	1	3	UCP
MERSPOM4_02462	2433236	2433430	CDS	hypothetical protein	C	NA	NA	NA			K07302	1	5	0	4	UC
MERSPOM4_02463	2433515	2434597	CDS	hypothetical protein	C	K02058	UC	6			K07303	1	5	0	4	UC
MERSPOM4_02464	2434703	2436466	CDS	hypothetical protein	C	K01768	UCP	31			K07317	1	1	0	0	UU
MERSPOM4_02466	2437917	2438408	CDS	hypothetical protein	C	K03830	UU	1			K07318	1	1	0	0	UU
MERSPOM4_02469	2440238	2441704	CDS	hypothetical protein	C	K01912	UU	1			K07330	1	1	0	0	UU
MERSPOM4_02471	2443305	2443907	CDS	Tyrosine recombinase XerC	C	K03733	UC	11			K07369	1	2	0	1	UC
MERSPOM4_02479	2449860	2451020	CDS	hypothetical protein	C	K05275	UC	7			K07450	1	3	0	2	UC
MERSPOM4_02480	2451336	2451920	CDS	hypothetical protein	C	K03839	UU	2			K07451	4	5	0	1	UC
MERSPOM4_02481	2451917	2452183	CDS	hypothetical protein	C	NA	NA	NA			K07452	2	2	2	0	UU
MERSPOM4_02563	2532402	2532650	CDS	hypothetical protein	C	K19687	UC	6			K07461	1	3	0	2	UC
MERSPOM4_02565	2533661	2533954	CDS	Toxin ParE1	C	K19092	UC	5			K07474	1	1	0	0	UU
MERSPOM4_02577	2544253	2545647	CDS	hypothetical protein	C	NA	NA	NA			K07481	2	3	0	1	UC
MERSPOM4_02580	2547538	2547933	CDS	hypothetical protein	C	K21700	UC	3			K07482	7	8	1	1	UCP
MERSPOM4_02581	2548197	2548967	CDS	3-oxoacyl-[acyl-carrier-protein] reductase FabG	C	K00059	UC	27			K07483	2	11	2	9	UCP
MERSPOM4_02582	2549030	2549683	CDS	HTH-type transcriptional repressor ComR	C	K22041	UC	3			K07484	3	8	0	5	UC
MERSPOM4_02583	2550020	2551903	CDS	hypothetical protein	C	K01768	UCP	31			K07485	2	2	1	0	UU
MERSPOM4_02584	2551869	2552495	CDS	hypothetical protein	C	K14612	UU	1			K07486	14	18	0	4	UC
MERSPOM4_02586	2556441	2556824	CDS	hypothetical protein	C	K09022	UC	12			K07487	2	2	1	0	UU
MERSPOM4_02593	2564323	2565423	CDS	hypothetical protein	C	K01046	UCP	4			K07492	7	10	2	3	UCP
MERSPOM4_02594	2565495	2566088	CDS	hypothetical protein	C	K19736	UC	9			K07494	14	20	1	6	UCP
MERSPOM4_02595	2566415	2566720	CDS	hypothetical protein	C	NA	NA	NA			K07495	15	15	0	0	UU
MERSPOM4_02596	2566748	2567533	CDS	putative acetoacetate decarboxylase	C	K01574	UC	6			K07497	11	31	3	20	UCP
MERSPOM4_02597	2567517	2568344	CDS	D-beta-hydroxybutyrate dehydrogenase	C	K00019	UC	5			K07499	8	12	3	4	UCP
MERSPOM4_02598	2568478	2569230	CDS	Sensor kinase CckA	C	K13587	UC	4			K07639	2	2	0	0	UU
MERSPOM4_02599	2569261	2569434	CDS	hypothetical protein	C	NA	NA	NA			K07640	1	1	0	0	UU
MERSPOM4_02600	2569862	2570191	CDS	hypothetical protein	C	NA	NA	NA			K07645	1	4	0	3	UC
MERSPOM4_02601	2571136	2577096	CDS	Adaptive-response sensory-kinase SasA	C	K14986	UC	5			K07646	2	3	0	1	UC
MERSPOM4_02603	2578282	2579364	CDS	Multidrug resistance protein MdtA	C	K21136	UC	3			K07662	1	1	0	0	UU
MERSPOM4_02604	2579364	2582459	CDS	Swarming motility protein SwrC	C	K18303	UC	4			K07666	1	2	0	1	UC
MERSPOM4_02605	2582474	2583067	CDS	hypothetical protein	C	NA	NA	NA			K07726	1	2	0	1	UC
MERSPOM4_02606	2583210	2584187	CDS	HTH-type transcriptional regulator DmlR	C	K18900	UC	21			K07733	2	3	0	1	UC
MERSPOM4_02607	2584593	2585021	CDS	hypothetical protein	C	K17788	UU	1			K07850	1	1	0	0	UU
MERSPOM4_02608	2585323	2585640	CDS	hypothetical protein	C	K07492	UCP	10			K07925	1	1	1	0	UU
MERSPOM4_02609	2586164	2587519	CDS	NADH dehydrogenase	C	K03885	UC	2			K08150	1	2	0	1	UC
MERSPOM4_02610	2587841	2588575	CDS	hypothetical protein	C	K18608	UC	2			K08166	1	3	0	2	UC
MERSPOM4_02611	2588603	2590021	CDS	Multifunctional dye peroxidase DyP2	C	K07223	UU	1			K08309	3	8	2	5	UCP
MERSPOM4_02612	2590041	2591162	CDS	hypothetical protein	C	NA	NA	NA			K08640	1	3	0	2	UC
MERSPOM4_02613	2591165	2591998	CDS	putative acetoacetate decarboxylase	C	K01574	UC	6			K08714	2	4	0	2	UC
MERSPOM4_02614	2592067	2592690	CDS	putative malonic semialdehyde reductase RutE	C	K09019	UU	1			K08726	1	1	0	0	UU
MERSPOM4_02615	2592765	2593550	CDS	3-beta-hydroxycholanate 3-dehydrogenase (NAD(+)) 2	C	K00034	UC	7			K08738	1	5	0	4	UC
MERSPOM4_02616	2593547	2594644	CDS	hypothetical protein	C	K23424	UU	1			K08970	2	4	0	2	UC
MERSPOM4_02617	2594641	2596059	CDS	Dihydrolipoyl dehydrogenase	C	K00382	UC	4			K08975	1	2	0	1	UC
MERSPOM4_02618	2596076	2596780	CDS	hypothetical protein	C	K08970	UC	4			K08978	1	1	0	0	UU
MERSPOM4_02619	2596981	2597421	CDS	hypothetical protein	C	K13779	UU	1			K08980	1	1	0	0	UU
MERSPOM4_02620	2597439	2598914	CDS	hypothetical protein	C	K02351	UU	1			K08983	1	2	0	1	UC
MERSPOM4_02621	2599427	2600635	CDS	Carboxy-terminal processing protease CtpA	C	K03797	UC	2			K08995	1	3	0	2	UC
MERSPOM4_02622	2600993	2602591	CDS	hypothetical protein	C	K24289	UC	3			K09019	1	1	0	0	UU
MERSPOM4_02623	2603999	2604568	CDS	hypothetical protein	C	NA	NA	NA			K09022	1	12	0	11	UC
MERSPOM4_02629	2613582	2613797	CDS	hypothetical protein	C	NA	NA	NA			K09144	1	2	0	1	UC
MERSPOM4_02630	2613969	2614565	CDS	hypothetical protein	C	K16306	UU	1			K09267	1	1	0	0	UU
MERSPOM4_02634	2617397	2617789	CDS	hypothetical protein	C	K01993	UC	2			K09534	1	1	1	0	UU
MERSPOM4_02636	2619167	2619547	CDS	hypothetical protein	C	K23361	UU	1			K09667	4	16	0	12	UC
MERSPOM4_02637	2619547	2621961	CDS	Copper-exporting P-type ATPase	C	K17686	UU	1			K09774	1	2	0	1	UC
MERSPOM4_02638	2622203	2622871	CDS	hypothetical protein	C	K21310	UCP	10			K09800	1	2	0	1	UC
MERSPOM4_02639	2622874	2623227	CDS	hypothetical protein	C	K16112	UU	1			K09803	1	1	0	0	UU
MERSPOM4_02640	2623248	2623715	CDS	hypothetical protein	C	K20122	UU	1			K09815	1	1	0	0	UU
MERSPOM4_02641	2623726	2624004	CDS	hypothetical protein	C	K06177	UU	1			K09879	1	1	0	0	UU
MERSPOM4_02642	2624017	2624562	CDS	hypothetical protein	C	K08995	UC	3			K09906	1	2	1	1	UCP
MERSPOM4_02643	2624729	2625124	CDS	hypothetical protein	C	NA	NA	NA			K09937	1	2	0	1	UC
MERSPOM4_02644	2625273	2625794	CDS	hypothetical protein	C	NA	NA	NA			K09958	1	2	0	1	UC
MERSPOM4_02645	2625907	2626176	CDS	hypothetical protein	C	NA	NA	NA			K09997	1	1	0	0	UU
MERSPOM4_02655	2636978	2637376	CDS	hypothetical protein	C	K00406	UC	6			K10036	1	2	1	1	UCP
MERSPOM4_02658	2639084	2639908	CDS	hypothetical protein	C	K14055	UC	7			K10094	1	1	1	0	UU
MERSPOM4_02659	2639990	2640208	CDS	hypothetical protein	C	NA	NA	NA			K10107	1	1	0	0	UU
MERSPOM4_02661	2640838	2640957	CDS	hypothetical protein	C	K17754	UU	1			K10218	1	3	0	2	UC
MERSPOM4_02662	2641057	2641281	CDS	hypothetical protein	C	NA	NA	NA			K10220	1	1	0	0	UU
MERSPOM4_02690	2665269	2665388	CDS	hypothetical protein	C	NA	NA	NA			K10399	1	1	0	0	UU
MERSPOM4_02692	2669374	2669571	CDS	hypothetical protein	C	K18303	UC	4			K10441	1	16	0	15	UC
MERSPOM4_02693	2669998	2671179	CDS	putative protein	C	K04095	UCP	6			K10554	1	3	0	2	UC
MERSPOM4_02694	2671232	2671408	CDS	hypothetical protein	C	NA	NA	NA			K10742	2	3	2	1	UCP
MERSPOM4_02695	2671617	2672069	CDS	HTH-type transcriptional activator RhaS	C	K21826	UC	12			K10804	2	6	0	4	UC
MERSPOM4_02709	2686267	2686521	CDS	hypothetical protein	C	NA	NA	NA			K10914	1	4	0	3	UC
MERSPOM4_02723	2705761	2706414	CDS	hypothetical protein	C	K16137	UC	11			K11003	1	2	1	1	UCP
MERSPOM4_02724	2706575	2708128	CDS	Glycine betaine methyltransferase	C	K14083	UC	9			K11177	1	4	0	3	UC
MERSPOM4_02725	2708186	2709835	CDS	hypothetical protein	C	K02035	UCP	24			K11316	1	1	0	0	UU
MERSPOM4_02726	2709848	2710153	CDS	hypothetical protein	C	K00305	UC	2			K11621	1	1	0	0	UU
MERSPOM4_02728	2713062	2714165	CDS	HTH-type transcriptional regulator CdhR	C	K21826	UC	12			K11638	1	1	0	0	UU
MERSPOM4_02729	2714170	2715459	CDS	Dimethlysulfonioproprionate lyase DddP	C	K01271	UC	9			K11696	1	1	0	0	UU
MERSPOM4_02730	2715472	2716566	CDS	Leucine dehydrogenase	C	K00263	UU	1			K12065	1	1	0	0	UU
MERSPOM4_02750	2734162	2743191	CDS	hypothetical protein	C	K13487	UC	2			K12132	1	3	0	2	UC
MERSPOM4_02751	2743188	2749085	CDS	hypothetical protein	C	K06912	UU	1			K12205	1	1	0	0	UU
MERSPOM4_02752	2749178	2749960	CDS	hypothetical protein	C	K01185	UU	2			K12340	1	2	0	1	UC
MERSPOM4_02832	2826183	2826281	CDS	hypothetical protein	C	NA	NA	NA			K12363	1	1	0	0	UU
MERSPOM4_02845	2840227	2840358	CDS	hypothetical protein	C	K07461	UC	3			K12383	1	1	0	0	UU
MERSPOM4_02871	2871884	2872315	CDS	hypothetical protein	C	K21430	UC	3			K12410	1	1	0	0	UU
MERSPOM4_02951	2951780	2952088	CDS	hypothetical protein	C	K05803	UU	1			K12429	1	1	1	0	UU
MERSPOM4_02952	2952046	2952816	CDS	TPR repeat-containing protein YrrB	C	K09667	UC	16			K12901	1	1	1	0	UU
MERSPOM4_02953	2952794	2954362	CDS	Photosystem I assembly protein Ycf3	C	K09667	UC	16			K12972	1	3	0	2	UC
MERSPOM4_02983	2987014	2987262	CDS	hypothetical protein	C	NA	NA	NA			K13015	2	4	0	2	UC
MERSPOM4_02995	2999747	3000232	CDS	hypothetical protein	C	K19713	UC	3			K13060	1	1	0	0	UU
MERSPOM4_02996	3000243	3000947	CDS	hypothetical protein	C	K20263	UU	1			K13487	1	2	0	1	UC
MERSPOM4_02998	3001568	3002992	CDS	putative MFS-type transporter EfpA	C	K08166	UC	3			K13525	1	3	1	2	UCP
MERSPOM4_02999	3003044	3004036	CDS	Aldo-keto reductase IolS	C	K05275	UC	7			K13573	1	2	1	1	UCP
MERSPOM4_03000	3004056	3004949	CDS	hypothetical protein	C	K05275	UC	7			K13583	1	3	0	2	UC
MERSPOM4_03003	3006668	3007042	CDS	hypothetical protein	C	K03839	UU	2			K13587	1	4	0	3	UC
MERSPOM4_03017	3020132	3020845	CDS	hypothetical protein	C	K08970	UC	4			K13633	2	4	1	2	UCP
MERSPOM4_03041	3042503	3042655	CDS	hypothetical protein	C	NA	NA	NA			K13639	1	3	0	2	UC
MERSPOM4_03083	3087232	3087708	CDS	IS91 family transposase ISAzo26	C	K18894	UU	1			K13779	1	1	0	0	UU
MERSPOM4_03084	3088401	3089663	CDS	hypothetical protein	C	K00986	UU	5			K13925	1	1	0	0	UU
MERSPOM4_03087	3091812	3092975	CDS	IS4 family transposase ISRm16	C	K07495	UU	6			K14005	1	1	0	0	UU
MERSPOM4_03089	3095204	3095482	CDS	hypothetical protein	C	NA	NA	NA			K14009	1	1	0	0	UU
MERSPOM4_03119	3120514	3120738	CDS	hypothetical protein	C	NA	NA	NA			K14055	1	7	0	6	UC
MERSPOM4_03150	3149181	3149810	CDS	hypothetical protein	C	NA	NA	NA			K14059	2	7	0	5	UC
MERSPOM4_03164	3165588	3165794	CDS	hypothetical protein	C	NA	NA	NA			K14083	1	9	0	8	UC
MERSPOM4_03175	3178120	3178956	CDS	hypothetical protein	C	NA	NA	NA			K14171	1	1	1	0	UU
MERSPOM4_03176	3178956	3179966	CDS	Modification methylase FokI	C	K07318	UU	1			K14358	1	1	1	0	UU
MERSPOM4_03177	3180379	3180732	CDS	hypothetical protein	C	K24192	UU	1			K14612	1	1	0	0	UU
MERSPOM4_03183	3184240	3184434	CDS	hypothetical protein	C	K06623	UU	1			K14645	1	1	1	0	UU
MERSPOM4_03205	3200968	3201261	CDS	hypothetical protein	C	K05770	UU	1			K14673	1	6	0	5	UC
MERSPOM4_03207	3202048	3202206	CDS	hypothetical protein	C	NA	NA	NA			K14731	1	3	0	2	UC
MERSPOM4_03208	3202384	3203604	CDS	Polyketide biosynthesis cytochrome P450 PksS	C	K15468	UU	1			K14744	1	1	0	0	UU
MERSPOM4_03209	3204575	3205432	CDS	hypothetical protein	C	K07646	UC	3			K14986	1	5	0	4	UC
MERSPOM4_03216	3211793	3212002	CDS	hypothetical protein	C	NA	NA	NA			K15011	1	4	2	3	UCP
MERSPOM4_03238	3231656	3231838	CDS	hypothetical protein	C	NA	NA	NA			K15352	1	3	1	2	UCP
MERSPOM4_03239	3231844	3233028	CDS	IS1182 family transposase ISGdi16	C	K07487	UU	2			K15385	1	1	0	0	UU
MERSPOM4_03241	3235219	3235887	CDS	hypothetical protein	C	K10804	UC	6			K15468	1	1	0	0	UU
MERSPOM4_03242	3235910	3236635	CDS	hypothetical protein	C	NA	NA	NA			K15481	1	1	0	0	UU
MERSPOM4_03244	3237592	3238650	CDS	hypothetical protein	C	K16568	UC	8			K15634	1	2	1	1	UCP
MERSPOM4_03255	3243103	3244434	CDS	hypothetical protein	C	K01055	UC	13			K15773	2	7	0	5	UC
MERSPOM4_03292	3278539	3279843	CDS	IS4 family transposase ISSysp3	C	K07495	UU	9			K15977	2	9	0	7	UC
MERSPOM4_03344	3347103	3347225	CDS	hypothetical protein	C	K15977	UC	9			K16078	1	1	0	0	UU
MERSPOM4_03346	3348178	3348450	CDS	hypothetical protein	C	NA	NA	NA			K16087	1	3	0	2	UC
MERSPOM4_03364	3363718	3364245	CDS	hypothetical protein	C	K03789	UC	10			K16112	1	1	0	0	UU
MERSPOM4_03390	3392254	3392574	CDS	hypothetical protein	C	NA	NA	NA			K16137	2	11	0	9	UC
MERSPOM4_03392	3393149	3393715	CDS	IS630 family transposase ISGdi6	C	K07494	UCP	20			K16179	1	3	1	2	UCP
MERSPOM4_03393	3393742	3394095	CDS	IS630 family transposase ISGdi6	C	K07499	UCP	12			K16306	1	1	0	0	UU
MERSPOM4_03448	3456716	3457795	CDS	IS630 family transposase ISAzs31	C	K07494	UCP	20			K16445	1	1	0	0	UU
MERSPOM4_03450	3459282	3459575	CDS	hypothetical protein	C	NA	NA	NA			K16565	2	7	0	5	UC
MERSPOM4_03481	3487661	3488266	CDS	hypothetical protein	C	NA	NA	NA			K16568	1	8	0	7	UC
MERSPOM4_03491	3497216	3497416	CDS	hypothetical protein	C	NA	NA	NA			K16695	1	4	0	3	UC
MERSPOM4_03591	3598391	3599695	CDS	IS4 family transposase ISSysp3	C	K07495	UU	9			K16710	1	2	0	1	UC
MERSPOM4_03619	3632121	3632312	CDS	hypothetical protein	C	NA	NA	NA			K16761	1	1	0	0	UU
MERSPOM4_03625	3635860	3636939	CDS	IS630 family transposase ISAzs31	C	K07494	UCP	20			K16785	1	1	1	0	UU
MERSPOM4_03633	3643897	3644628	CDS	hypothetical protein	C	K01061	UC	2			K16862	1	2	0	1	UC
MERSPOM4_03650	3668259	3668564	CDS	hypothetical protein	C	K06831	UU	1			K17103	1	3	0	2	UC
MERSPOM4_03700	3715041	3715325	CDS	hypothetical protein	C	NA	NA	NA			K17230	1	3	0	2	UC
MERSPOM4_03704	3718094	3718303	CDS	hypothetical protein	C	NA	NA	NA			K17318	1	3	0	2	UC
MERSPOM4_03710	3724732	3724971	CDS	Tyrosine recombinase XerC	C	K03733	UC	11			K17349	1	1	0	0	UU
MERSPOM4_03713	3727847	3728200	CDS	IS630 family transposase ISGdi6	C	K07499	UCP	12			K17357	1	1	0	0	UU
MERSPOM4_03714	3728227	3728793	CDS	IS630 family transposase ISGdi6	C	K07494	UCP	20			K17402	1	1	0	0	UU
MERSPOM4_03717	3730547	3730957	CDS	hypothetical protein	C	NA	NA	NA			K17468	1	3	0	2	UC
MERSPOM4_03726	3739813	3740064	CDS	hypothetical protein	C	NA	NA	NA			K17592	1	1	1	0	UU
MERSPOM4_03728	3741367	3741684	CDS	hypothetical protein	C	NA	NA	NA			K17626	1	1	0	0	UU
MERSPOM4_03741	3757660	3757884	CDS	hypothetical protein	C	K16087	UC	3			K17686	1	1	0	0	UU
MERSPOM4_03774	3788566	3788802	CDS	hypothetical protein	C	NA	NA	NA			K17734	2	2	1	0	UU
MERSPOM4_03781	3793398	3793571	CDS	hypothetical protein	C	NA	NA	NA			K17736	1	2	0	1	UC
MERSPOM4_03807	3815787	3816881	CDS	hypothetical protein	C	K14731	UC	3			K17754	1	1	0	0	UU
MERSPOM4_03812	3819900	3820271	CDS	hypothetical protein	C	NA	NA	NA			K17788	1	1	0	0	UU
MERSPOM4_03815	3823926	3824597	CDS	Cytochrome bd-I ubiquinol oxidase subunit 2	C	K00426	UC	4			K17831	1	1	1	0	UU
MERSPOM4_03816	3824709	3824927	CDS	hypothetical protein	C	K00426	UC	4			K18009	3	11	0	8	UC
MERSPOM4_03817	3825072	3825467	CDS	hypothetical protein	C	K22010	UC	5			K18092	1	1	0	0	UU
MERSPOM4_03818	3825433	3827418	CDS	hypothetical protein	C	K00936	UC	7			K18101	1	1	0	0	UU
MERSPOM4_03819	3828065	3829342	CDS	Prophage integrase IntA	C	K14059	UC	7			K18301	1	5	0	4	UC
MERSPOM4_03820	3829339	3830112	CDS	hypothetical protein	C	NA	NA	NA			K18303	2	4	0	2	UC
MERSPOM4_03822	3830406	3830732	CDS	hypothetical protein	C	NA	NA	NA			K18319	1	1	0	0	UU
MERSPOM4_03823	3830729	3830959	CDS	hypothetical protein	C	K01816	UU	1			K18320	1	2	0	1	UC
MERSPOM4_03824	3830956	3831147	CDS	hypothetical protein	C	NA	NA	NA			K18326	1	3	0	2	UC
MERSPOM4_03825	3831144	3831905	CDS	hypothetical protein	C	K10399	UU	1			K18398	1	1	0	0	UU
MERSPOM4_03826	3831902	3832786	CDS	hypothetical protein	C	NA	NA	NA			K18608	1	2	0	1	UC
MERSPOM4_03827	3832783	3833346	CDS	hypothetical protein	C	K18633	UU	1			K18622	1	1	0	0	UU
MERSPOM4_03869	3879134	3879544	CDS	hypothetical protein	C	K11696	UU	1			K18633	1	1	0	0	UU
MERSPOM4_03876	3883831	3884028	CDS	hypothetical protein	C	NA	NA	NA			K18828	2	6	0	4	UC
MERSPOM4_03877	3884114	3884989	CDS	hypothetical protein	C	NA	NA	NA			K18879	6	7	0	1	UC
MERSPOM4_03901	3911171	3912250	CDS	IS630 family transposase ISAzs31	C	K07494	UCP	20			K18894	1	1	0	0	UU
MERSPOM4_03919	3929650	3930405	CDS	hypothetical protein	C	K19461	UC	2			K18900	2	21	0	19	UC
MERSPOM4_03934	3942331	3942633	CDS	hypothetical protein	C	K06355	UU	1			K19092	1	5	0	4	UC
MERSPOM4_03947	3953486	3953983	CDS	hypothetical protein	C	NA	NA	NA			K19156	1	5	0	4	UC
MERSPOM4_03957	3958734	3958961	CDS	hypothetical protein	C	K15773	UC	7			K19157	1	1	0	0	UU
MERSPOM4_03958	3959029	3959187	CDS	hypothetical protein	C	K23274	UC	3			K19225	1	2	0	1	UC
MERSPOM4_03960	3960901	3961833	CDS	L-lactate dehydrogenase	C	K00016	UU	1			K19267	1	8	0	7	UC
MERSPOM4_03999	4004012	4004284	CDS	hypothetical protein	C	NA	NA	NA			K19302	1	3	0	2	UC
MERSPOM4_04068	4083059	4084963	CDS	hypothetical protein	C	K01768	UCP	31			K19333	1	3	0	2	UC
MERSPOM4_04101	4121168	4121281	CDS	hypothetical protein	C	NA	NA	NA			K19353	1	1	0	0	UU
MERSPOM4_04130	4147507	4148073	CDS	IS630 family transposase ISGdi6	C	K07494	UCP	20			K19461	1	2	0	1	UC
MERSPOM4_04131	4148100	4148453	CDS	IS630 family transposase ISGdi6	C	K07499	UCP	12			K19640	1	2	0	1	UC
MERSPOM4_04146	4162060	4162197	CDS	hypothetical protein	C	NA	NA	NA			K19670	1	2	0	1	UC
MERSPOM4_04147	4162680	4163438	CDS	hypothetical protein	C	K07451	UC	5			K19687	1	6	0	5	UC
MERSPOM4_04232	4251560	4252741	CDS	hypothetical protein	C	K19353	UU	1			K19688	1	1	0	0	UU
MERSPOM4_04242	4259404	4259619	CDS	hypothetical protein	C	NA	NA	NA			K19693	2	2	2	0	UU
MERSPOM4_04247	4265070	4265819	CDS	hypothetical protein	C	K18101	UU	1			K19713	1	3	0	2	UC
MERSPOM4_04249	4266318	4267397	CDS	IS630 family transposase ISAzs31	C	K07494	UCP	20			K19736	1	9	0	8	UC
MERSPOM4_04251	4268209	4268325	CDS	hypothetical protein	C	NA	NA	NA			K19789	2	2	1	0	UU
MERSPOM4_04273	4287034	4287387	CDS	IS630 family transposase ISGdi6	C	K07499	UCP	12			K19813	1	5	0	4	UC
MERSPOM4_04274	4287414	4287980	CDS	IS630 family transposase ISGdi6	C	K07494	UCP	20			K20068	1	1	0	0	UU
MERSPOM4_04303	4319808	4320182	CDS	hypothetical protein	C	K09774	UC	2			K20076	1	1	0	0	UU
MERSPOM4_04304	4320245	4320682	CDS	hypothetical protein	C	K00019	UC	5			K20122	1	1	0	0	UU
MERSPOM4_04305	4320682	4320963	CDS	hypothetical protein	C	K00034	UC	7			K20239	1	1	0	0	UU
MERSPOM4_04307	4322275	4322754	CDS	Isoquinoline 1-oxidoreductase subunit alpha	C	K07302	UC	5			K20263	1	1	0	0	UU
MERSPOM4_04308	4322757	4324937	CDS	Isoquinoline 1-oxidoreductase subunit beta	C	K07303	UC	5			K20272	1	1	0	0	UU
MERSPOM4_04309	4324817	4325608	CDS	hypothetical protein	C	NA	NA	NA			K20274	1	1	1	0	UU
MERSPOM4_04310	4325612	4327087	CDS	Putative acetolactate synthase large subunit IlvX	C	K01652	UCP	5			K20361	1	1	0	0	UU
MERSPOM4_04311	4327549	4327764	CDS	hypothetical protein	C	NA	NA	NA			K20481	1	1	0	0	UU
MERSPOM4_04312	4327852	4328301	CDS	hypothetical protein	C	NA	NA	NA			K20785	1	1	0	0	UU
MERSPOM4_04354	4365539	4365736	CDS	hypothetical protein	C	NA	NA	NA			K21039	1	2	0	1	UC
MERSPOM4_04392	4406151	4408232	CDS	hypothetical protein	C	NA	NA	NA			K21064	1	1	0	0	UU
MERSPOM4_04395	4409752	4409976	CDS	hypothetical protein	C	NA	NA	NA			K21118	1	1	0	0	UU
MERSPOM4_04396	4410715	4410999	CDS	hypothetical protein	C	NA	NA	NA			K21136	1	3	0	2	UC
MERSPOM4_04397	4411079	4411273	CDS	hypothetical protein	C	K03327	UC	3			K21162	1	2	0	1	UC
MERSPOM4_04398	4411491	4411937	CDS	hypothetical protein	C	K04756	UC	5			K21310	2	10	1	8	UCP
MERSPOM4_04399	4412112	4412246	CDS	hypothetical protein	C	K09937	UC	2			K21401	1	3	1	2	UCP
MERSPOM4_04400	4412386	4413459	CDS	Trans-aconitate 2-methyltransferase	C	K00568	UC	17			K21416	2	3	0	1	UC
MERSPOM4_04401	4413671	4414726	CDS	HTH-type transcriptional activator RhaS	C	K13633	UCP	4			K21417	1	2	0	1	UC
MERSPOM4_04402	4414767	4415333	CDS	IS630 family transposase ISGdi6	C	K07494	UCP	20			K21430	1	3	0	2	UC
MERSPOM4_04403	4415360	4415713	CDS	IS630 family transposase ISGdi6	C	K07499	UCP	12			K21472	1	1	0	0	UU
MERSPOM4_04405	4416786	4417034	CDS	hypothetical protein	C	NA	NA	NA			K21617	1	1	0	0	UU
MERSPOM4_04412	4423508	4424188	CDS	hypothetical protein	C	K06400	UC	8			K21653	1	1	0	0	UU
MERSPOM4_04413	4424756	4425319	CDS	hypothetical protein	C	K24129	UU	2			K21686	1	1	0	0	UU
MERSPOM4_04414	4425316	4425477	CDS	hypothetical protein	C	NA	NA	NA			K21687	1	2	0	1	UC
MERSPOM4_04416	4426969	4427793	CDS	2-methoxy-6-polyprenyl-1%2C4-benzoquinol methylase%2C mitochondrial	C	K03183	UC	21			K21700	1	3	0	2	UC
MERSPOM4_04430	4441767	4442342	CDS	hypothetical protein	C	K07482	UCP	8			K21747	1	3	0	2	UC
MERSPOM4_04433	4443479	4443754	CDS	hypothetical protein	C	NA	NA	NA			K21781	1	1	0	0	UU
MERSPOM4_04435	4444863	4445081	CDS	hypothetical protein	C	NA	NA	NA			K21826	3	12	0	9	UC
MERSPOM4_04438	4446811	4446969	CDS	hypothetical protein	C	NA	NA	NA			K21848	1	1	0	0	UU
MERSPOM4_04439	4446982	4447092	CDS	hypothetical protein	C	NA	NA	NA			K21929	1	5	0	4	UC
MERSPOM4_04440	4447241	4447633	CDS	hypothetical protein	C	NA	NA	NA			K21936	1	1	0	0	UU
MERSPOM4_04441	4447856	4448857	CDS	Cytochrome bd-I ubiquinol oxidase subunit 2	C	K00426	UC	4			K21962	2	4	1	2	UCP
MERSPOM4_04442	4448850	4450268	CDS	Cytochrome bd ubiquinol oxidase subunit 1	C	K00425	UC	2			K22010	1	5	0	4	UC
MERSPOM4_04443	4450367	4452181	CDS	Quinohemoprotein alcohol dehydrogenase ADH-IIG	C	K00114	UU	1			K22041	1	3	0	2	UC
MERSPOM4_04444	4452253	4453302	CDS	hypothetical protein	C	K01091	UC	4			K22044	1	1	0	0	UU
MERSPOM4_04445	4453386	4453856	CDS	hypothetical protein	C	NA	NA	NA			K22226	1	1	0	0	UU
MERSPOM4_04446	4454015	4454791	CDS	hypothetical protein	C	K06872	UC	4			K22235	1	1	0	0	UU
MERSPOM4_04447	4455272	4456981	CDS	hypothetical protein	C	K01134	UC	4			K22296	1	3	0	2	UC
MERSPOM4_04448	4457691	4459520	CDS	hypothetical protein	C	K09667	UC	16			K22300	1	4	1	3	UCP
MERSPOM4_04460	4470822	4471328	CDS	hypothetical protein	C	NA	NA	NA			K22395	4	7	1	3	UCP
MERSPOM4_04496	4505545	4505682	CDS	hypothetical protein	C	K07330	UU	1			K22452	1	10	0	9	UC
MERSPOM4_04508	4516226	4516315	CDS	hypothetical protein	C	NA	NA	NA			K22482	1	1	1	0	UU
MERSPOM4_04579	4580428	4580742	CDS	hypothetical protein	C	NA	NA	NA			K22489	1	2	0	1	UC
MERSPOM4_04588	4587576	4588739	CDS	IS4 family transposase ISRm16	C	K07495	UU	6			K22617	1	3	0	2	UC
MERSPOM4_04599	4596286	4596711	CDS	hypothetical protein	C	NA	NA	NA			K22684	1	1	1	0	UU
MERSPOM4_04600	4596715	4597431	CDS	hypothetical protein	C	K22489	UC	2			K22893	1	1	0	0	UU
MERSPOM4_04601	4597543	4597830	CDS	hypothetical protein	C	K15773	UC	7			K22894	2	5	0	3	UC
MERSPOM4_04603	4598975	4599148	CDS	hypothetical protein	C	K11621	UU	1			K22900	1	2	0	1	UC
MERSPOM4_04604	4599322	4599516	CDS	hypothetical protein	C	NA	NA	NA			K22982	1	1	0	0	UU
MERSPOM4_04605	4599546	4599767	CDS	hypothetical protein	C	NA	NA	NA			K23017	1	1	0	0	UU
MERSPOM4_04606	4599911	4600270	CDS	hypothetical protein	C	NA	NA	NA			K23113	1	1	1	0	UU
MERSPOM4_04608	4601235	4601987	CDS	hypothetical protein	C	NA	NA	NA			K23258	1	3	1	2	UCP
MERSPOM4_04609	4602022	4602381	CDS	hypothetical protein	C	K07451	UC	5			K23274	2	3	0	1	UC
MERSPOM4_04611	4603587	4603916	CDS	hypothetical protein	C	NA	NA	NA			K23359	1	4	0	3	UC
MERSPOM4_04613	4604273	4604473	CDS	hypothetical protein	C	K07733	UC	3			K23361	1	1	0	0	UU
MERSPOM4_04614	4604585	4605628	CDS	hypothetical protein	C	NA	NA	NA			K23398	1	1	0	0	UU
MERSPOM4_04615	4605633	4606838	CDS	Prophage integrase IntA	C	K14059	UC	7			K23424	1	1	0	0	UU
MERSPOM4_04616	4607394	4607984	CDS	hypothetical protein	C	NA	NA	NA			K23487	2	2	0	0	UU
MERSPOM4_04617	4608026	4610017	CDS	hypothetical protein	C	K12410	UU	1			K23526	1	1	0	0	UU
MERSPOM4_04619	4610592	4611332	CDS	hypothetical protein	C	K19225	UC	2			K23773	1	1	1	0	UU
MERSPOM4_04621	4612582	4612890	CDS	hypothetical protein	C	NA	NA	NA			K24012	1	3	0	2	UC
MERSPOM4_04622	4613632	4614375	CDS	hypothetical protein	C	K01174	UCP	6			K24129	2	2	0	0	UU
MERSPOM4_04642	4634145	4634684	CDS	hypothetical protein	C	K23017	UU	1			K24157	2	3	0	1	UC
MERSPOM4_04707	4701513	4702817	CDS	IS4 family transposase ISSysp3	C	K07495	UU	9			K24192	1	1	0	0	UU
MERSPOM4_04752	4744176	4744355	CDS	hypothetical protein	C	NA	NA	NA			K24244	1	1	0	0	UU
MERSPOM4_04753	4744845	4745099	CDS	hypothetical protein	C	NA	NA	NA			K24245	1	1	0	0	UU
MERSPOM4_04754	4745144	4746235	CDS	hypothetical protein	C	K01381	UU	1			K24289	1	3	0	2	UC
MERSPOM4_04755	4747247	4747480	CDS	hypothetical protein	C	NA	NA	NA			K24289	1	3	0	2	UC
MERSPOM4_04804	4798930	4799277	CDS	hypothetical protein	C	K08714	UC	4
MERSPOM4_04805	4799274	4799543	CDS	hypothetical protein	C	K08714	UC	4
MERSPOM4_04841	4838571	4838858	CDS	hypothetical protein	C	NA	NA	NA
MERSPOM4_04867	4864753	4864932	CDS	hypothetical protein	C	K06599	UC	6
MERSPOM4_04878	4878895	4879236	CDS	hypothetical protein	C	NA	NA	NA
MERSPOM4_04880	4879799	4880191	CDS	Multifunctional non-homologous end joining protein LigD	C	K01971	UCP	13
MERSPOM4_04889	4886687	4887478	CDS	hypothetical protein	C	K12132	UC	3
MERSPOM4_04890	4888269	4888745	CDS	hypothetical protein	C	K22617	UC	3
MERSPOM4_04892	4889355	4889453	CDS	hypothetical protein	C	NA	NA	NA
MERSPOM4_04893	4889535	4892816	CDS	hypothetical protein	C	K01768	UCP	31
MERSPOM4_04894	4893007	4893756	CDS	IS5 family transposase IS427	C	K07492	UCP	10
MERSPOM4_04896	4894926	4895084	CDS	hypothetical protein	C	K17318	UC	3
MERSPOM4_04897	4895737	4895955	CDS	hypothetical protein	C	NA	NA	NA
MERSPOM4_04898	4895955	4896137	CDS	hypothetical protein	C	K04030	UU	1
MERSPOM4_04899	4896448	4896747	CDS	hypothetical protein	C	K19789	UU	2
MERSPOM4_04900	4896784	4897197	CDS	hypothetical protein	C	K01768	UCP	31
MERSPOM4_04901	4897416	4897769	CDS	hypothetical protein	C	NA	NA	NA
MERSPOM4_04902	4897775	4898179	CDS	hypothetical protein	C	NA	NA	NA
MERSPOM4_04903	4898547	4899905	CDS	hypothetical protein	C	K21848	UU	1
MERSPOM4_04904	4900282	4900575	CDS	hypothetical protein	C	NA	NA	NA
MERSPOM4_04906	4901462	4901788	CDS	hypothetical protein	C	NA	NA	NA
MERSPOM4_04948	4937736	4937975	CDS	hypothetical protein	C	NA	NA	NA
MERSPOM4_04973	4960920	4962224	CDS	IS4 family transposase ISSysp3	C	K07495	UU	9
MERSPOM4_04977	4965872	4966522	CDS	putative transport protein HsrA	C	K18326	UC	3
MERSPOM4_04987	4980461	4981243	CDS	hypothetical protein	C	K17357	UU	1
MERSPOM4_05019	5020371	5020994	CDS	hypothetical protein	C	K08309	UCP	8
MERSPOM4_05057	5060278	5060373	CDS	hypothetical protein	C	NA	NA	NA
MERSPOM4_05058	5060532	5061440	CDS	IS91 family transposase ISMno24	C	K04763	UCP	22
MERSPOM4_05059	5061443	5062636	CDS	IS91 family transposase ISAzo26	C	K04651	UC	5
MERSPOM4_05082	5087984	5088184	CDS	hypothetical protein	C	NA	NA	NA
MERSPOM4_05094	5099245	5099463	CDS	hypothetical protein	C	NA	NA	NA
MERSPOM4_05111	5115342	5116646	CDS	IS4 family transposase ISSysp3	C	K07495	UU	9
MERSPOM4_05175	5167264	5167596	CDS	hypothetical protein	C	NA	NA	NA
MERSPOM4_05191	5180734	5181132	CDS	hypothetical protein	C	NA	NA	NA
MERSPOM4_05207	5193273	5193728	CDS	hypothetical protein	C	NA	NA	NA
MERSPOM4_05244	5227851	5227976	CDS	hypothetical protein	C	NA	NA	NA
MERSPOM4_05324	5302515	5303678	CDS	IS4 family transposase ISRm16	C	K07495	UU	6
MERSPOM4_05329	5309001	5309105	CDS	hypothetical protein	C	NA	NA	NA
MERSPOM4_05397	5376974	5378149	CDS	hypothetical protein	C	K02238	UC	2
MERSPOM4_05398	5378161	5380032	CDS	hypothetical protein	C	K17734	UU	2
MERSPOM4_05417	5401227	5401376	CDS	hypothetical protein	C	NA	NA	NA
MERSPOM4_05438	5423188	5423439	CDS	hypothetical protein	C	NA	NA	NA
MERSPOM4_05443	5429086	5429490	CDS	hypothetical protein	C	NA	NA	NA
MERSPOM4_05445	5430392	5431078	CDS	hypothetical protein	C	K21162	UC	2
MERSPOM4_05489	5480361	5480645	CDS	hypothetical protein	C	K23359	UC	4
MERSPOM4_05495	5487016	5487270	CDS	hypothetical protein	C	K16445	UU	1
MERSPOM4_05496	5487446	5489440	CDS	hypothetical protein	C	K22894	UC	5
MERSPOM4_05497	5489694	5490290	CDS	Tyrosine recombinase XerC	C	K03733	UC	11
MERSPOM4_05498	5490606	5492390	CDS	hypothetical protein	C	K01768	UCP	31
MERSPOM4_05499	5492532	5493902	CDS	putative FAD-linked oxidoreductase YvdP	C	K22395	UCP	7
MERSPOM4_05502	5495521	5495703	CDS	hypothetical protein	C	K07494	UCP	20
MERSPOM4_05528	5529579	5530646	CDS	hypothetical protein	C	NA	NA	NA
MERSPOM4_05529	5530665	5531570	CDS	hypothetical protein	C	NA	NA	NA
MERSPOM4_05530	5531632	5531967	CDS	hypothetical protein	C	NA	NA	NA
MERSPOM4_05557	5561386	5561514	CDS	hypothetical protein	C	NA	NA	NA
MERSPOM4_05598	5611326	5611763	CDS	hypothetical protein	C	NA	NA	NA
MERSPOM4_05599	5611748	5612224	CDS	hypothetical protein	C	K04129	UU	1
MERSPOM4_05608	5623206	5623481	CDS	hypothetical protein	C	NA	NA	NA
MERSPOM4_05609	5624427	5624987	CDS	hypothetical protein	C	NA	NA	NA
MERSPOM4_05612	5628049	5628255	CDS	hypothetical protein	C	K22982	UU	1
MERSPOM4_05613	5628275	5629861	CDS	hypothetical protein	C	K16695	UC	4
MERSPOM4_05614	5629873	5631138	CDS	hypothetical protein	C	K16710	UC	2
MERSPOM4_05615	5632085	5632771	CDS	hypothetical protein	C	K00568	UC	17
MERSPOM4_05616	5632877	5633719	CDS	hypothetical protein	C	K04746	UU	1
MERSPOM4_05617	5634381	5636441	CDS	hypothetical protein	C	K07369	UC	2
MERSPOM4_05618	5636547	5637248	CDS	hypothetical protein	C	K00568	UC	17
MERSPOM4_05624	5644334	5644513	CDS	hypothetical protein	C	NA	NA	NA
MERSPOM4_05670	5684397	5684648	CDS	hypothetical protein	C	NA	NA	NA
MERSPOM4_05675	5688543	5689331	CDS	hypothetical protein	C	NA	NA	NA
MERSPOM4_05683	5698196	5698441	CDS	hypothetical protein	C	K06816	UC	3
MERSPOM4_05684	5698516	5699082	CDS	hypothetical protein	C	K16078	UU	1
MERSPOM4_05686	5701504	5701644	CDS	hypothetical protein	C	NA	NA	NA
MERSPOM4_05688	5702151	5704310	CDS	hypothetical protein	C	K22044	UU	1
MERSPOM4_05689	5704493	5704837	CDS	hypothetical protein	C	K09667	UC	16
MERSPOM4_05693	5707455	5707847	CDS	hypothetical protein	C	NA	NA	NA
MERSPOM4_05694	5707927	5708193	CDS	hypothetical protein	C	NA	NA	NA
MERSPOM4_05696	5709378	5709905	CDS	hypothetical protein	C	NA	NA	NA
MERSPOM4_05697	5710021	5712414	CDS	hypothetical protein	C	K01134	UC	4
MERSPOM4_05698	5712591	5713562	CDS	Putative aminoacrylate hydrolase RutD	C	K05714	UC	7
MERSPOM4_05699	5713656	5715239	CDS	hypothetical protein	C	K24012	UC	3
MERSPOM4_05700	5715296	5715685	CDS	hypothetical protein	C	NA	NA	NA
MERSPOM4_05703	5716964	5717731	CDS	hypothetical protein	C	K06872	UC	4
MERSPOM4_05727	5743194	5743760	CDS	hypothetical protein	C	K18828	UC	6
MERSPOM4_05728	5743761	5744162	CDS	hypothetical protein	C	NA	NA	NA
MERSPOM4_05731	5746124	5746288	CDS	hypothetical protein	C	NA	NA	NA
MERSPOM4_05732	5746133	5746492	CDS	hypothetical protein	C	K07062	UC	3
MERSPOM4_05747	5763177	5763311	CDS	hypothetical protein	C	NA	NA	NA
MERSPOM4_05792	5817998	5818342	CDS	hypothetical protein	C	K12065	UU	1
MERSPOM4_05825	5860974	5862272	CDS	hypothetical protein	C	K02847	UU	1
MERSPOM4_05826	5862277	5862414	CDS	hypothetical protein	C	NA	NA	NA
MERSPOM4_05853	5890730	5891155	CDS	hypothetical protein	C	K00315	UC	5
MERSPOM4_05861	5899582	5900613	CDS	HTH-type transcriptional regulator CdhR	C	K21826	UC	12
MERSPOM4_05867	5906718	5907986	CDS	hypothetical protein	C	K07482	UCP	8
MERSPOM4_05868	5907983	5908864	CDS	IS21 family transposase ISRel3	C	K02315	UCP	8
MERSPOM4_05882	5922576	5922839	CDS	hypothetical protein	C	K21781	UU	1
MERSPOM4_05970	6009044	6009349	CDS	hypothetical protein	C	NA	NA	NA
MERSPOM4_05971	6009420	6010013	CDS	hypothetical protein	C	NA	NA	NA
MERSPOM4_05973	6010651	6011034	CDS	hypothetical protein	C	K14744	UU	1
MERSPOM4_05974	6011031	6011126	CDS	hypothetical protein	C	K05853	UU	1
MERSPOM4_05975	6011126	6011584	CDS	Lysozyme RrrD	C	K01185	UU	2
MERSPOM4_05976	6011581	6011805	CDS	hypothetical protein	C	NA	NA	NA
MERSPOM4_05977	6011863	6012057	CDS	hypothetical protein	C	NA	NA	NA
MERSPOM4_05978	6012059	6024574	CDS	hypothetical protein	C	K08640	UC	3
MERSPOM4_05979	6024571	6025692	CDS	hypothetical protein	C	K22235	UU	1
MERSPOM4_05980	6025707	6026549	CDS	hypothetical protein	C	NA	NA	NA
MERSPOM4_05981	6026571	6027011	CDS	hypothetical protein	C	K22893	UU	1
MERSPOM4_05982	6027023	6027400	CDS	hypothetical protein	C	NA	NA	NA
MERSPOM4_05983	6027363	6028172	CDS	hypothetical protein	C	K21687	UC	2
MERSPOM4_05984	6028194	6028889	CDS	hypothetical protein	C	NA	NA	NA
MERSPOM4_05985	6028886	6029467	CDS	hypothetical protein	C	NA	NA	NA
MERSPOM4_05986	6029467	6030882	CDS	hypothetical protein	C	NA	NA	NA
MERSPOM4_05987	6030882	6032756	CDS	hypothetical protein	C	K13925	UU	1
MERSPOM4_05988	6032766	6034445	CDS	hypothetical protein	C	K09267	UU	1
MERSPOM4_05989	6034445	6035191	CDS	hypothetical protein	C	NA	NA	NA
MERSPOM4_05990	6035202	6035720	CDS	hypothetical protein	C	NA	NA	NA
MERSPOM4_05991	6035826	6036539	CDS	hypothetical protein	C	NA	NA	NA
MERSPOM4_05992	6036610	6037722	CDS	hypothetical protein	C	NA	NA	NA
MERSPOM4_05993	6037739	6038833	CDS	hypothetical protein	C	K06400	UC	8
MERSPOM4_05994	6038994	6039524	CDS	hypothetical protein	C	NA	NA	NA
MERSPOM4_05995	6039524	6040057	CDS	hypothetical protein	C	K01884	UU	1
MERSPOM4_05996	6040077	6042002	CDS	hypothetical protein	C	NA	NA	NA
MERSPOM4_05997	6042090	6043820	CDS	hypothetical protein	C	K10804	UC	6
MERSPOM4_05998	6043820	6044182	CDS	hypothetical protein	C	NA	NA	NA
MERSPOM4_05999	6044208	6044429	CDS	hypothetical protein	C	NA	NA	NA
MERSPOM4_06001	6045402	6046988	CDS	hypothetical protein	C	NA	NA	NA
MERSPOM4_06002	6046942	6047568	CDS	hypothetical protein	C	K07474	UU	1
MERSPOM4_06003	6047575	6047880	CDS	hypothetical protein	C	NA	NA	NA
MERSPOM4_06004	6047962	6048276	CDS	hypothetical protein	C	NA	NA	NA
MERSPOM4_06005	6048627	6048905	CDS	hypothetical protein	C	NA	NA	NA
MERSPOM4_06007	6049113	6049670	CDS	Transcription antitermination protein RfaH	C	K05785	UC	2
MERSPOM4_06008	6049667	6050512	CDS	hypothetical protein	C	K02086	UU	1
MERSPOM4_06009	6050526	6051611	CDS	hypothetical protein	C	K06135	UC	2
MERSPOM4_06010	6051615	6051824	CDS	hypothetical protein	C	NA	NA	NA
MERSPOM4_06011	6051821	6052735	CDS	hypothetical protein	C	K00390	UCP	4
MERSPOM4_06012	6052732	6053286	CDS	hypothetical protein	C	K13583	UC	3
MERSPOM4_06013	6053283	6054374	CDS	hypothetical protein	C	K00590	UU	1
MERSPOM4_06014	6054374	6055105	CDS	RNA polymerase sigma factor RpoH	C	K03089	UC	4
MERSPOM4_06015	6055105	6055521	CDS	hypothetical protein	C	NA	NA	NA
MERSPOM4_06016	6055576	6056445	CDS	hypothetical protein	C	NA	NA	NA
MERSPOM4_06017	6056452	6056736	CDS	hypothetical protein	C	NA	NA	NA
MERSPOM4_06018	6056791	6057402	CDS	hypothetical protein	C	NA	NA	NA
MERSPOM4_06019	6057449	6057931	CDS	hypothetical protein	C	NA	NA	NA
MERSPOM4_06021	6059296	6059514	CDS	hypothetical protein	C	NA	NA	NA
MERSPOM4_06022	6059615	6059965	CDS	hypothetical protein	C	K22300	UCP	4
MERSPOM4_06023	6060090	6060461	CDS	hypothetical protein	C	K19333	UC	3
MERSPOM4_06024	6060650	6060991	CDS	hypothetical protein	C	NA	NA	NA
MERSPOM4_06025	6060991	6061221	CDS	hypothetical protein	C	NA	NA	NA
MERSPOM4_06027	6061484	6061681	CDS	hypothetical protein	C	NA	NA	NA
MERSPOM4_06028	6061681	6061911	CDS	hypothetical protein	C	NA	NA	NA
MERSPOM4_06029	6061908	6062117	CDS	hypothetical protein	C	NA	NA	NA
MERSPOM4_06030	6062114	6062395	CDS	hypothetical protein	C	NA	NA	NA
MERSPOM4_06031	6062392	6063489	CDS	hypothetical protein	C	K06445	UU	1
MERSPOM4_06032	6063489	6063902	CDS	hypothetical protein	C	K09997	UU	1
MERSPOM4_06033	6063943	6064578	CDS	hypothetical protein	C	K02342	UU	1
MERSPOM4_06034	6064608	6065690	CDS	hypothetical protein	C	K23487	UU	2
MERSPOM4_06035	6065692	6066630	CDS	hypothetical protein	C	NA	NA	NA
MERSPOM4_06036	6066627	6066905	CDS	hypothetical protein	C	NA	NA	NA
MERSPOM4_06037	6066902	6067264	CDS	hypothetical protein	C	NA	NA	NA
MERSPOM4_06038	6067261	6067464	CDS	hypothetical protein	C	K20481	UU	1
MERSPOM4_06039	6067461	6067964	CDS	hypothetical protein	C	K23398	UU	1
MERSPOM4_06040	6067946	6068446	CDS	hypothetical protein	C	NA	NA	NA
MERSPOM4_06041	6068443	6068808	CDS	hypothetical protein	C	K07451	UC	5
MERSPOM4_06042	6068805	6069521	CDS	hypothetical protein	C	K01719	UC	2
MERSPOM4_06043	6069518	6069802	CDS	hypothetical protein	C	K23487	UU	2
MERSPOM4_06044	6069802	6070260	CDS	hypothetical protein	C	K10107	UU	1
MERSPOM4_06045	6070257	6070496	CDS	hypothetical protein	C	K07733	UC	3
MERSPOM4_06046	6070507	6071652	CDS	Tyrosine recombinase XerC	C	K21039	UC	2
MERSPOM4_06076	6101976	6103055	CDS	IS630 family transposase ISAzs31	C	K07494	UCP	20
MERSPOM4_06150	6177527	6177733	CDS	hypothetical protein	C	NA	NA	NA
MERSPOM4_06151	6177730	6178392	CDS	hypothetical protein	C	K07646	UC	3
MERSPOM4_06158	6185622	6186260	CDS	hypothetical protein	C	K18301	UC	5
MERSPOM4_06159	6186330	6186626	CDS	hypothetical protein	C	NA	NA	NA
MERSPOM4_06160	6186660	6186872	CDS	hypothetical protein	C	NA	NA	NA
MERSPOM4_06161	6186865	6187158	CDS	hypothetical protein	C	NA	NA	NA
MERSPOM4_06294	6339883	6340515	CDS	hypothetical protein	C	NA	NA	NA
MERSPOM4_06346	6393087	6393293	CDS	hypothetical protein	C	NA	NA	NA
MERSPOM4_06356	6402964	6403167	CDS	hypothetical protein	C	K10914	UC	4
MERSPOM4_06367	6413566	6413847	CDS	hypothetical protein	C	K12383	UU	1
MERSPOM4_06368	6413902	6414219	CDS	Chloroacetanilide N-alkylformylase 2%2C ferredoxin component	C	K24244	UU	1
MERSPOM4_06369	6414207	6415493	CDS	Chloroacetanilide N-alkylformylase%2C ferredoxin reductase component	C	K24245	UU	1
MERSPOM4_06370	6415571	6416143	CDS	hypothetical protein	C	K14673	UC	6
MERSPOM4_06371	6416118	6416807	CDS	4-carboxy-4-hydroxy-2-oxoadipate aldolase	C	K10218	UC	3
MERSPOM4_06372	6417064	6418251	CDS	Aromatic O-demethylase%2C cytochrome P450 subunit	C	K23526	UU	1
MERSPOM4_06373	6418325	6419386	CDS	2-keto-4-carboxy-3-hexenedioate hydratase	C	K10220	UU	1
MERSPOM4_06374	6419383	6420246	CDS	hypothetical protein	C	K17349	UU	1
MERSPOM4_06375	6420265	6420846	CDS	Protein YceI	C	K18092	UU	1
MERSPOM4_06376	6420936	6421574	CDS	hypothetical protein	C	K21962	UCP	4
MERSPOM4_06377	6421673	6422032	CDS	hypothetical protein	C	K15977	UC	9
MERSPOM4_06378	6422046	6422990	CDS	hypothetical protein	C	K02051	UC	6
MERSPOM4_06379	6423170	6424279	CDS	Alcohol dehydrogenase	C	K00001	UC	2
MERSPOM4_06380	6424348	6425136	CDS	Lipopolysaccharide export system ATP-binding protein LptB	C	K01995	UC	6
MERSPOM4_06381	6425139	6425843	CDS	High-affinity branched-chain amino acid transport ATP-binding protein LivF	C	K01996	UC	6
MERSPOM4_06382	6425845	6426726	CDS	High-affinity branched-chain amino acid transport system permease protein LivH	C	K01997	UC	7
MERSPOM4_06383	6426735	6427742	CDS	hypothetical protein	C	K01998	UC	6
MERSPOM4_06384	6427739	6428977	CDS	hypothetical protein	C	K01999	UC	11
MERSPOM4_06427	6468179	6468403	CDS	hypothetical protein	C	NA	NA	NA
MERSPOM4_06446	6485554	6485883	CDS	NADP-dependent 7-alpha-hydroxysteroid dehydrogenase	C	K18009	UC	11
MERSPOM4_06449	6488154	6488258	CDS	hypothetical protein	C	NA	NA	NA
MERSPOM4_06450	6488248	6488571	CDS	hypothetical protein	C	K20272	UU	1
MERSPOM4_06451	6488692	6489240	CDS	hypothetical protein	C	NA	NA	NA
MERSPOM4_06453	6490164	6490466	CDS	hypothetical protein	C	NA	NA	NA
MERSPOM4_06454	6491090	6491254	CDS	hypothetical protein	C	NA	NA	NA
MERSPOM4_06467	6505469	6507397	CDS	Outer membrane protein assembly factor BamA	C	K07278	UC	2
MERSPOM4_06468	6507397	6507750	CDS	hypothetical protein	C	K09800	UC	2
MERSPOM4_06471	6510564	6510830	CDS	hypothetical protein	C	NA	NA	NA
MERSPOM4_06485	6527317	6527568	CDS	hypothetical protein	C	K03719	UC	13
MERSPOM4_06494	6535341	6535796	CDS	hypothetical protein	C	K03673	UC	3
MERSPOM4_06498	6539607	6540071	CDS	hypothetical protein	C	K19640	UC	2
MERSPOM4_06519	6556498	6556668	CDS	hypothetical protein	C	NA	NA	NA
MERSPOM4_06520	6556957	6557304	CDS	hypothetical protein	C	NA	NA	NA
MERSPOM4_06522	6558346	6559755	CDS	hypothetical protein	C	K00485	UC	2
MERSPOM4_06523	6559752	6560042	CDS	Alkanesulfonate monooxygenase	C	K04091	UC	3
MERSPOM4_06525	6561973	6562203	CDS	hypothetical protein	C	NA	NA	NA
MERSPOM4_06528	6564242	6564925	CDS	hypothetical protein	C	K03733	UC	11
MERSPOM4_06529	6565005	6566948	CDS	hypothetical protein	C	K16761	UU	1
MERSPOM4_06530	6568052	6569125	CDS	hypothetical protein	C	K00986	UU	5
MERSPOM4_06531	6569158	6570426	CDS	hypothetical protein	C	K07482	UCP	8
MERSPOM4_06532	6570423	6571304	CDS	IS21 family transposase ISRel3	C	K02315	UCP	8
MERSPOM4_06533	6571315	6571542	CDS	hypothetical protein	C	K00986	UU	5
MERSPOM4_06534	6571697	6571837	CDS	hypothetical protein	C	NA	NA	NA
MERSPOM4_06538	6575001	6575213	CDS	hypothetical protein	C	NA	NA	NA
MERSPOM4_06539	6575775	6575903	CDS	hypothetical protein	C	NA	NA	NA
MERSPOM4_06540	6576135	6576404	CDS	hypothetical protein	C	NA	NA	NA
MERSPOM4_06541	6577072	6578667	CDS	hypothetical protein	C	K17468	UC	3
MERSPOM4_06542	6578672	6579454	CDS	2-methoxy-6-polyprenyl-1%2C4-benzoquinol methylase%2C mitochondrial	C	K03183	UC	21
MERSPOM4_06543	6579451	6579915	CDS	hypothetical protein	C	NA	NA	NA
MERSPOM4_06544	6579925	6581208	CDS	hypothetical protein	C	K03449	UU	1
MERSPOM4_06545	6581233	6581805	CDS	hypothetical protein	C	K02043	UC	2
MERSPOM4_06546	6582099	6583670	CDS	Heme-binding protein A	C	K02035	UCP	24
MERSPOM4_06547	6583682	6584620	CDS	Glutathione transport system permease protein GsiC	C	K02033	UC	13
MERSPOM4_06548	6584617	6585507	CDS	Glutathione transport system permease protein GsiD	C	K02034	UC	15
MERSPOM4_06549	6585508	6587382	CDS	putative ABC transporter ATP-binding protein	C	K02031	UC	18
MERSPOM4_06550	6587393	6588643	CDS	hypothetical protein	C	K18398	UU	1
MERSPOM4_06551	6588660	6589844	CDS	Alpha-D-ribose 1-methylphosphonate 5-triphosphate diphosphatase	C	K06162	UC	2
MERSPOM4_06552	6590132	6590338	CDS	Alpha-D-ribose 1-methylphosphonate 5-triphosphate synthase subunit PhnG	C	K06166	UC	2
MERSPOM4_06553	6590335	6590943	CDS	Alpha-D-ribose 1-methylphosphonate 5-triphosphate synthase subunit PhnH	C	K06165	UC	2
MERSPOM4_06554	6590944	6592050	CDS	Alpha-D-ribose 1-methylphosphonate 5-triphosphate synthase subunit PhnI	C	K06164	UC	2
MERSPOM4_06558	6594600	6595067	CDS	IS91 family transposase ISMno24	C	K04763	UCP	22
MERSPOM4_06559	6595079	6595963	CDS	hypothetical protein	C	K04651	UC	5
MERSPOM4_06560	6595960	6596274	CDS	hypothetical protein	C	NA	NA	NA
MERSPOM4_06562	6597601	6598158	CDS	hypothetical protein	C	NA	NA	NA
MERSPOM4_06565	6601910	6602509	CDS	hypothetical protein	C	NA	NA	NA
MERSPOM4_06567	6603334	6603564	CDS	hypothetical protein	C	NA	NA	NA
MERSPOM4_06570	6605425	6605694	CDS	hypothetical protein	C	K15385	UU	1
MERSPOM4_06579	6614538	6618413	CDS	hypothetical protein	C	K18879	UC	7
MERSPOM4_06580	6619296	6619952	CDS	hypothetical protein	C	NA	NA	NA
MERSPOM4_06581	6620762	6620980	CDS	hypothetical protein	C	NA	NA	NA
MERSPOM4_06582	6621428	6621574	CDS	hypothetical protein	C	NA	NA	NA
MERSPOM4_06588	6625536	6628502	CDS	hypothetical protein	C	K18879	UC	7
MERSPOM4_06589	6628568	6628858	CDS	hypothetical protein	C	NA	NA	NA
MERSPOM4_06606	6649206	6650540	CDS	Outer membrane efflux protein BepC	C	K12340	UC	2
MERSPOM4_06608	6652881	6653060	CDS	hypothetical protein	C	NA	NA	NA
MERSPOM4_06611	6655949	6656170	CDS	hypothetical protein	C	K08150	UC	2
MERSPOM4_06612	6656701	6657009	CDS	hypothetical protein	C	K07486	UC	18
MERSPOM4_06613	6656882	6657211	CDS	hypothetical protein	C	K07486	UC	18
MERSPOM4_06616	6660882	6661382	CDS	Nodulation protein NolB	C	K04053	UU	1
MERSPOM4_06627	6670151	6670426	CDS	hypothetical protein	C	NA	NA	NA
MERSPOM4_06628	6670312	6670911	CDS	hypothetical protein	C	K02315	UCP	8
MERSPOM4_06629	6671052	6671570	CDS	hypothetical protein	C	NA	NA	NA
MERSPOM4_06630	6671563	6672138	CDS	hypothetical protein	C	K07482	UCP	8
MERSPOM4_06631	6672347	6672943	CDS	hypothetical protein	C	K07039	UC	3
MERSPOM4_06632	6672940	6674523	CDS	IS66 family transposase ISBcen14	C	K07484	UC	8
MERSPOM4_06633	6674595	6674945	CDS	hypothetical protein	C	K07484	UC	8
MERSPOM4_06634	6674942	6675379	CDS	hypothetical protein	C	K07483	UCP	11
MERSPOM4_06636	6677524	6677916	CDS	hypothetical protein	C	NA	NA	NA
MERSPOM4_06637	6678276	6679094	CDS	hypothetical protein	C	K15481	UU	1
MERSPOM4_06638	6679102	6679779	CDS	hypothetical protein	C	NA	NA	NA
MERSPOM4_06639	6680990	6681709	CDS	hypothetical protein	C	K11316	UU	1
MERSPOM4_06640	6681957	6682241	CDS	hypothetical protein	C	NA	NA	NA
MERSPOM4_06641	6682323	6682541	CDS	hypothetical protein	C	NA	NA	NA
MERSPOM4_06642	6682605	6683549	CDS	hypothetical protein	C	K03220	UC	2
MERSPOM4_06646	6689353	6690948	CDS	Trehalose-6-phosphate synthase	C	K00697	UC	2
MERSPOM4_06655	6697940	6698596	CDS	hypothetical protein	C	NA	NA	NA
MERSPOM4_06659	6701428	6701628	CDS	hypothetical protein	C	K07263	UC	11
MERSPOM4_06663	6707368	6707958	CDS	hypothetical protein	C	K18828	UC	6
MERSPOM4_06667	6713014	6713133	CDS	hypothetical protein	C	NA	NA	NA
MERSPOM4_06670	6716238	6716696	CDS	ISL3 family transposase ISRsp8	C	K07485	UU	2
MERSPOM4_06671	6716960	6717358	CDS	hypothetical protein	C	K18879	UC	7
MERSPOM4_06672	6717342	6720221	CDS	hypothetical protein	C	K18879	UC	7
MERSPOM4_06673	6720550	6720663	CDS	hypothetical protein	C	NA	NA	NA
MERSPOM4_06674	6720671	6721000	CDS	hypothetical protein	C	K00856	UC	3
MERSPOM4_06676	6722220	6722639	CDS	hypothetical protein	C	K19688	UU	1
MERSPOM4_06681	6725494	6726372	CDS	hypothetical protein	C	K16862	UC	2
MERSPOM4_06682	6726471	6726617	CDS	hypothetical protein	C	NA	NA	NA
MERSPOM4_06683	6727059	6727892	CDS	hypothetical protein	C	NA	NA	NA
MERSPOM4_06684	6727850	6728809	CDS	hypothetical protein	C	K09144	UC	2
MERSPOM4_06685	6729349	6730128	CDS	hypothetical protein	C	NA	NA	NA
MERSPOM4_06686	6730181	6730516	CDS	hypothetical protein	C	NA	NA	NA
MERSPOM4_06687	6730799	6731269	CDS	hypothetical protein	C	NA	NA	NA
MERSPOM4_06693	6738967	6739245	CDS	hypothetical protein	C	NA	NA	NA
MERSPOM4_06694	6739202	6739345	CDS	hypothetical protein	C	K03073	UC	3
MERSPOM4_06695	6739427	6742573	CDS	Multidrug resistance protein MdtC	C	K03296	UC	2
MERSPOM4_06696	6742573	6743598	CDS	Nickel and cobalt resistance protein CnrB	C	K03585	UC	2
MERSPOM4_06697	6743904	6744590	CDS	Transcriptional regulatory protein CpxR	C	K07662	UU	1
MERSPOM4_06698	6744593	6745891	CDS	Adaptive-response sensory-kinase SasA	C	K07640	UU	1
MERSPOM4_06699	6746004	6746846	CDS	hypothetical protein	C	NA	NA	NA
MERSPOM4_06700	6746941	6747294	CDS	hypothetical protein	C	NA	NA	NA
MERSPOM4_06701	6747374	6747547	CDS	hypothetical protein	C	NA	NA	NA
MERSPOM4_06702	6747678	6749522	CDS	hypothetical protein	C	K03572	UC	2
MERSPOM4_06704	6750774	6751295	CDS	hypothetical protein	C	K22452	UC	10
MERSPOM4_06705	6751296	6751499	CDS	hypothetical protein	C	NA	NA	NA
MERSPOM4_06706	6751559	6751804	CDS	hypothetical protein	C	NA	NA	NA
MERSPOM4_06707	6751809	6752465	CDS	hypothetical protein	C	NA	NA	NA
MERSPOM4_06708	6752901	6754643	CDS	Modification methylase PaeR7I	C	K07317	UU	1
MERSPOM4_06709	6754650	6755390	CDS	Type-2 restriction enzyme PaeR7I	C	K03890	UU	1
MERSPOM4_06710	6755387	6756709	CDS	hypothetical protein	C	K20361	UU	1
MERSPOM4_06712	6757323	6757655	CDS	IS3 family transposase ISPye34	C	NA	NA	NA
MERSPOM4_06714	6758316	6758660	CDS	hypothetical protein	C	K20785	UU	1
MERSPOM4_06715	6758920	6759522	CDS	hypothetical protein	C	NA	NA	NA
MERSPOM4_06717	6762767	6763867	CDS	hypothetical protein	C	NA	NA	NA
MERSPOM4_06718	6763911	6764045	CDS	hypothetical protein	C	K08980	UU	1
MERSPOM4_06720	6766006	6766380	CDS	hypothetical protein	C	NA	NA	NA
MERSPOM4_06721	6767326	6768060	CDS	hypothetical protein	C	K07486	UC	18
MERSPOM4_06722	6768302	6768466	CDS	hypothetical protein	C	NA	NA	NA
MERSPOM4_06723	6768516	6769055	CDS	hypothetical protein	C	K07497	UCP	31
MERSPOM4_06724	6769125	6769379	CDS	hypothetical protein	C	NA	NA	NA
MERSPOM4_06725	6769799	6770410	CDS	hypothetical protein	C	NA	NA	NA
MERSPOM4_06726	6770548	6771462	CDS	hypothetical protein	C	K02092	UU	1
MERSPOM4_06727	6771504	6772271	CDS	putative metal-dependent hydrolase YjjV	C	K03424	UC	2
MERSPOM4_06728	6772268	6773641	CDS	7-cyano-7-deazaguanine synthase	C	K06920	UC	2
MERSPOM4_06729	6773638	6774237	CDS	hypothetical protein	C	NA	NA	NA
MERSPOM4_06730	6774542	6776497	CDS	hypothetical protein	C	K10554	UC	3
MERSPOM4_06731	6776564	6779536	CDS	hypothetical protein	C	K06926	UU	1
MERSPOM4_06734	6781150	6781833	CDS	hypothetical protein	C	K13060	UU	1
MERSPOM4_06735	6781775	6782557	CDS	hypothetical protein	C	NA	NA	NA
MERSPOM4_06736	6782557	6782721	CDS	hypothetical protein	C	K04729	UU	1
MERSPOM4_06737	6783068	6783469	CDS	hypothetical protein	C	NA	NA	NA
MERSPOM4_06738	6783678	6784364	CDS	hypothetical protein	C	NA	NA	NA
MERSPOM4_06740	6787356	6788015	CDS	Transcriptional regulatory protein BasR	C	K07666	UC	2
MERSPOM4_06741	6788030	6789391	CDS	Sensor protein QseC	C	K07645	UC	4
MERSPOM4_06742	6789586	6789933	CDS	ISNCY family transposase ISMesp3	C	NA	NA	NA
MERSPOM4_06743	6790011	6790514	CDS	ISNCY family transposase ISMlo5	C	NA	NA	NA
MERSPOM4_06744	6792129	6792452	CDS	hypothetical protein	C	K02457	UU	2
MERSPOM4_06745	6792452	6793219	CDS	hypothetical protein	C	K07486	UC	18
MERSPOM4_06748	6797174	6798409	CDS	hypothetical protein	C	K07486	UC	18
MERSPOM4_06749	6799058	6799603	CDS	hypothetical protein	C	K07486	UC	18
MERSPOM4_06753	6803937	6804131	CDS	hypothetical protein	C	NA	NA	NA
MERSPOM4_06754	6804432	6804857	CDS	hypothetical protein	C	NA	NA	NA
MERSPOM4_06756	6806232	6806720	CDS	hypothetical protein	C	NA	NA	NA
MERSPOM4_06757	6806805	6808193	CDS	hypothetical protein	C	K06198	UC	3
MERSPOM4_06758	6809477	6810148	CDS	hypothetical protein	C	K07497	UCP	31
MERSPOM4_06759	6810380	6810811	CDS	hypothetical protein	C	NA	NA	NA
MERSPOM4_06761	6811130	6811414	CDS	hypothetical protein	C	K06198	UC	3
MERSPOM4_06762	6811933	6812142	CDS	hypothetical protein	C	NA	NA	NA
MERSPOM4_06771	6825833	6826270	CDS	hypothetical protein	C	NA	NA	NA
MERSPOM4_06787	6842630	6842830	CDS	hypothetical protein	C	NA	NA	NA
MERSPOM4_06790	6845496	6845813	CDS	hypothetical protein	C	NA	NA	NA
MERSPOM4_06791	6845993	6846736	CDS	hypothetical protein	C	K07492	UCP	10
MERSPOM4_06792	6846942	6847136	CDS	hypothetical protein	C	K18009	UC	11
MERSPOM4_06798	6854825	6855253	CDS	hypothetical protein	C	NA	NA	NA
MERSPOM4_06799	6855368	6855652	CDS	4-hydroxyproline betaine 2-epimerase	C	K21617	UU	1
MERSPOM4_06804	6858539	6858745	CDS	hypothetical protein	C	NA	NA	NA
MERSPOM4_06806	6859213	6859668	CDS	Glutarate-semialdehyde dehydrogenase	C	K00135	UC	8
MERSPOM4_06807	6860679	6861650	CDS	Glycine betaine-binding periplasmic protein OusX	C	K02002	UC	7
MERSPOM4_06808	6861966	6863270	CDS	hypothetical protein	C	K07045	UC	2
MERSPOM4_06810	6864323	6864439	CDS	hypothetical protein	C	NA	NA	NA
MERSPOM4_06811	6865409	6866368	CDS	Putative transposase InsK for insertion sequence element IS150	C	K07497	UCP	31
MERSPOM4_06812	6866686	6867387	CDS	Tyrosine recombinase XerC	C	K04763	UCP	22
MERSPOM4_06815	6868686	6869081	CDS	IS481 family transposase ISBmu27	C	NA	NA	NA
MERSPOM4_06816	6869051	6869440	CDS	IS481 family transposase ISBmu27	C	K07497	UCP	31
MERSPOM4_06819	6871616	6872125	CDS	hypothetical protein	C	K21653	UU	1
MERSPOM4_06820	6872136	6873017	CDS	IS91 family transposase ISMno24	C	K04763	UCP	22
MERSPOM4_06822	6873706	6874656	CDS	IS481 family transposase ISStag2	C	K07497	UCP	31
MERSPOM4_06825	6877464	6877817	CDS	IS630 family transposase ISRm10-1	C	K01152	UC	2
MERSPOM4_06826	6877970	6878410	CDS	hypothetical protein	C	K07499	UCP	12
MERSPOM4_06827	6878490	6878780	CDS	hypothetical protein	C	K07486	UC	18
MERSPOM4_06830	6880292	6881398	CDS	hypothetical protein	C	K06117	UC	3
MERSPOM4_06831	6881395	6881832	CDS	hypothetical protein	C	K07117	UC	3
MERSPOM4_06837	6886567	6886728	CDS	hypothetical protein	C	NA	NA	NA
MERSPOM4_06838	6886987	6887502	CDS	hypothetical protein	C	K24157	UC	3
MERSPOM4_06842	6890810	6891007	CDS	hypothetical protein	C	NA	NA	NA
MERSPOM4_06845	6896287	6896490	CDS	hypothetical protein	C	NA	NA	NA
MERSPOM4_06846	6896620	6897099	CDS	hypothetical protein	C	K02457	UU	2
MERSPOM4_06847	6897280	6897780	CDS	hypothetical protein	C	K07486	UC	18
MERSPOM4_06848	6898880	6900112	CDS	D-alanine--D-alanine ligase	C	K01921	UC	4
MERSPOM4_06851	6902752	6902997	CDS	hypothetical protein	C	NA	NA	NA
MERSPOM4_06858	6909370	6909930	CDS	hypothetical protein	C	NA	NA	NA
MERSPOM4_06859	6909995	6911158	CDS	IS4 family transposase ISRm16	C	K07495	UU	6
MERSPOM4_06860	6911224	6911553	CDS	hypothetical protein	C	K11638	UU	1
MERSPOM4_06861	6911909	6912091	CDS	hypothetical protein	C	NA	NA	NA
MERSPOM4_06862	6912091	6912429	CDS	hypothetical protein	C	K07492	UCP	10
MERSPOM4_06863	6912387	6912563	CDS	hypothetical protein	C	NA	NA	NA
MERSPOM4_06864	6912828	6912989	CDS	hypothetical protein	C	NA	NA	NA
MERSPOM4_06865	6913168	6913314	CDS	hypothetical protein	C	K21416	UC	3
MERSPOM4_06871	6919074	6919211	CDS	hypothetical protein	C	NA	NA	NA
MERSPOM4_06872	6919304	6920542	CDS	6-aminohexanoate-dimer hydrolase	C	K01453	UC	3
MERSPOM4_06873	6921411	6922901	CDS	hypothetical protein	C	NA	NA	NA
MERSPOM4_06874	6923138	6923722	CDS	hypothetical protein	C	NA	NA	NA
MERSPOM4_06875	6923764	6924018	CDS	hypothetical protein	C	NA	NA	NA
MERSPOM4_06877	6927892	6928416	CDS	hypothetical protein	C	NA	NA	NA
MERSPOM4_06879	6928968	6929795	CDS	hypothetical protein	C	K02315	UCP	8
MERSPOM4_06880	6929792	6931030	CDS	hypothetical protein	C	K07482	UCP	8
MERSPOM4_06881	6932122	6933141	CDS	hypothetical protein	C	K00986	UU	5
MERSPOM4_06883	6935809	6936084	CDS	hypothetical protein	C	NA	NA	NA
MERSPOM4_06884	6936261	6937478	CDS	Arginine deiminase	C	K01478	UC	4
MERSPOM4_06885	6937921	6938853	CDS	hypothetical protein	C	NA	NA	NA
MERSPOM4_06886	6939795	6940271	CDS	IS110 family transposase ISMex9	C	K07486	UC	18
MERSPOM4_06887	6940468	6940761	CDS	hypothetical protein	C	K02035	UCP	24
MERSPOM4_06888	6941038	6941478	CDS	hypothetical protein	C	K06893	UC	14
MERSPOM4_06894	6945784	6947388	CDS	Glutathione-binding protein GsiB	C	K02035	UCP	24
MERSPOM4_06895	6947432	6947530	CDS	hypothetical protein	C	NA	NA	NA
MERSPOM4_06896	6948272	6948373	CDS	hypothetical protein	C	NA	NA	NA
MERSPOM4_06897	6948496	6948654	CDS	hypothetical protein	C	K07497	UCP	31
MERSPOM4_06899	6949334	6949519	CDS	IS3 family transposase ISRel21	C	K07497	UCP	31
MERSPOM4_06901	6950214	6950495	CDS	hypothetical protein	C	NA	NA	NA
MERSPOM4_06902	6950756	6951601	CDS	hypothetical protein	C	K06400	UC	8
MERSPOM4_06904	6952056	6952595	CDS	hypothetical protein	C	NA	NA	NA
MERSPOM4_06905	6952643	6952990	CDS	hypothetical protein	C	K07486	UC	18
MERSPOM4_06907	6953968	6954969	CDS	2-oxoisovalerate dehydrogenase subunit beta	C	K21417	UC	2
MERSPOM4_06908	6954975	6955949	CDS	Acetoin:2%2C6-dichlorophenolindophenol oxidoreductase subunit alpha	C	K21416	UC	3
MERSPOM4_06909	6955982	6956767	CDS	hypothetical protein	C	K24157	UC	3
MERSPOM4_06910	6957100	6957276	CDS	hypothetical protein	C	NA	NA	NA
MERSPOM4_06911	6957714	6958115	CDS	ISKra4 family transposase ISMet1	C	NA	NA	NA
MERSPOM4_06912	6958066	6958314	CDS	hypothetical protein	C	NA	NA	NA
MERSPOM4_06913	6958918	6959328	CDS	hypothetical protein	C	K07263	UC	11
MERSPOM4_06914	6959325	6959552	CDS	hypothetical protein	C	K07263	UC	11
MERSPOM4_06915	6960099	6960272	CDS	hypothetical protein	C	K07263	UC	11
MERSPOM4_06917	6962356	6962889	CDS	hypothetical protein	C	K03790	UC	6
MERSPOM4_06918	6963544	6963780	CDS	hypothetical protein	C	NA	NA	NA
MERSPOM4_06919	6963777	6964010	CDS	IS5 family transposase ISNisp7	C	NA	NA	NA
MERSPOM4_06920	6964001	6964411	CDS	IS5 family transposase ISNisp7	C	NA	NA	NA
MERSPOM4_06922	6965694	6966035	CDS	hypothetical protein	C	NA	NA	NA
MERSPOM4_06925	6970845	6971078	CDS	putative acetoacetate decarboxylase	C	K01574	UC	6
MERSPOM4_06926	6971062	6971223	CDS	hypothetical protein	C	K00034	UC	7
MERSPOM4_06929	6974748	6974912	CDS	hypothetical protein	C	NA	NA	NA
MERSPOM4_06930	6974916	6975173	CDS	hypothetical protein	C	K16565	UC	7
MERSPOM4_06933	6975769	6976521	CDS	hypothetical protein	C	NA	NA	NA
MERSPOM4_06935	6978618	6978893	CDS	IS21 family transposase ISSme2	C	NA	NA	NA
MERSPOM4_06944	6989410	6989802	CDS	hypothetical protein	C	K16565	UC	7
MERSPOM4_06946	6990113	6990313	CDS	hypothetical protein	C	K14009	UU	1
MERSPOM4_06949	6992296	6992880	CDS	hypothetical protein	C	NA	NA	NA
MERSPOM4_06953	6997095	6997736	CDS	hypothetical protein	C	K01406	UC	5
MERSPOM4_06965	7013276	7015243	CDS	hypothetical protein	C	K20068	UU	1
MERSPOM4_06966	7015147	7015368	CDS	hypothetical protein	C	NA	NA	NA
MERSPOM4_06968	7016222	7016401	CDS	hypothetical protein	C	NA	NA	NA
MERSPOM4_06973	7022110	7022433	CDS	hypothetical protein	C	K18009	UC	11
MERSPOM4_06977	7026632	7027798	CDS	IS110 family transposase ISMno25	C	K07486	UC	18
MERSPOM4_06978	7028372	7029538	CDS	IS110 family transposase ISMno25	C	K07486	UC	18
MERSPOM4_06979	7030118	7030264	CDS	hypothetical protein	C	NA	NA	NA
MERSPOM4_06980	7030465	7030557	CDS	hypothetical protein	C	NA	NA	NA
MERSPOM4_06981	7030619	7030783	CDS	hypothetical protein	C	NA	NA	NA
MERSPOM4_07000	7050805	7051125	CDS	hypothetical protein	C	K07075	UU	1
MERSPOM4_07001	7051112	7051648	CDS	hypothetical protein	C	NA	NA	NA
MERSPOM4_07003	7054071	7054355	CDS	hypothetical protein	C	NA	NA	NA
MERSPOM4_07020	7073612	7073743	CDS	hypothetical protein	C	NA	NA	NA
MERSPOM4_07021	7073740	7074711	CDS	Lysophospholipase L2	C	K01048	UC	4
MERSPOM4_07022	7075704	7076609	CDS	Sulfate adenylyltransferase subunit 2	C	K00957	UC	2
MERSPOM4_07023	7076612	7078549	CDS	Bifunctional enzyme CysN/CysC	C	K00955	UC	2
MERSPOM4_07026	7081085	7081555	CDS	hypothetical protein	C	K07497	UCP	31
MERSPOM4_07031	7085539	7086075	CDS	hypothetical protein	C	NA	NA	NA
MERSPOM4_07032	7086213	7089989	CDS	hypothetical protein	C	K18879	UC	7
MERSPOM4_07033	7090274	7090795	CDS	Putative transposase InsK for insertion sequence element IS150	C	K07497	UCP	31
MERSPOM4_07035	7092047	7092280	CDS	hypothetical protein	C	K07482	UCP	8
MERSPOM4_07036	7092699	7092977	CDS	IS110 family transposase ISPko7	C	K07486	UC	18
MERSPOM4_07039	7094687	7094980	CDS	hypothetical protein	C	NA	NA	NA
MERSPOM4_07040	7095126	7098923	CDS	hypothetical protein	C	K18879	UC	7
MERSPOM4_07043	7102025	7102210	CDS	hypothetical protein	C	NA	NA	NA
MERSPOM4_07046	7106268	7106429	CDS	hypothetical protein	C	NA	NA	NA
MERSPOM4_07047	7106711	7106986	CDS	hypothetical protein	C	K02081	UU	1
MERSPOM4_07048	7107032	7107199	CDS	hypothetical protein	C	NA	NA	NA
MERSPOM4_07049	7107271	7107537	CDS	hypothetical protein	C	NA	NA	NA
[truncated: 6,332 more rows]

## Sheet: OM4_MAUVE_UNALIGNEDtoMdelm-Mtem
Strain	Coordinates	Strand	Start	End	Gap-Length	Length>=2000	SyntenicGeneCluster/Biosynthetic Gene Clusters	UniqueGene Count	UniqueGene Names	TotalGene Count	Gene Identifyer per coulmn (including annoation tab separated within column)
[truncated: 490 more rows]
[truncated: 38 more columns]

[truncated: 10 more sheets: PGPT-LEV6_ENRICHED_OM4-MESOclad, TH2_ANNOT, OM4_BRIG_CHR, OM4_BRIG_PLAS, TH2_BRIG_CHR, TH2_BRIG_PLAS1, TH2_BRIG_PLAS2, TH2_BRIG_PLAS3, PGPT_HeatmapSummary, MASH_OM4_TH2_PLASMID]
